# Supplementary material for: A Glimpse into Quantum Triplet Structures in Supercritical 3He
Source: Entropy (Basel). 2023 Feb 2;25(2):283. doi: 10.3390/e25020283 (PMC9955445; doi:10.3390/e25020283)
Supplement: Supplementary file 1 [file entropy-25-00283-s001.zip]

Archive with 11 entries (11 files):
- k-space/cr2_etbdhbw.sp4+1
- k-space/cr2_etbdhbw.sp4+2
- k-space/cr2_etbdhbw.sp4-1
- k-space/cr2_etbdhbw.sp4-2
- k-space/sk2_et_bdhbw5.sp1
- k-space/sk2_etbdhbw.sp4
- k-space/sk3_etbhp70RM.sp4
- k-space/tr_et_bhp70RM.sp4
- r-space/g2r_et_bdhbw.sp1
- r-space/g2r_et_bdhbw.sp4
- r-space/g3rss_et_pimc.sp1
