# Supplementary material for: A Glimpse into Quantum Triplet Structures in Supercritical 3He
Source: Entropy (Basel). 2023 Feb 2;25(2):283. doi: 10.3390/e25020283 (PMC9955445; doi:10.3390/e25020283)
Supplement: Supplementary file 1 [file entropy-25-00283-s001.zip › k-space/cr2_etbdhbw.sp4+1]

Helium-3   C2ET(R) pair instantaneous (SP4+1)  Data computed to carry out the work described in [38]

T= 4.2 K    RHO= 0.02486713 A**-3

   IND       R(A)             DCF_ET2(R)
     1     0.0000000        -8.0583533888  
     2     0.0292849        -8.0614980664
     3     0.0585698        -8.0583960580
     4     0.0878546        -8.0516534564
     5     0.1171395        -8.0418756327
     6     0.1464244        -8.0291984837
     7     0.1757093        -8.0136836451
     8     0.2049942        -7.9953748567
     9     0.2342790        -7.9743119522
    10     0.2635639        -7.9505354187
    11     0.2928488        -7.9240881138
    12     0.3221337        -7.8950159389
    13     0.3514186        -7.8633680703
    14     0.3807034        -7.8291969796
    15     0.4099883        -7.7925583448
    16     0.4392732        -7.7535108988
    17     0.4685581        -7.7121162422
    18     0.4978430        -7.6684386334
    19     0.5271278        -7.6225447647
    20     0.5564127        -7.5745035309
    21     0.5856976        -7.5243857932
    22     0.6149825        -7.4722641429
    23     0.6442674        -7.4182126658
    24     0.6735522        -7.3623067100
    25     0.7028371        -7.3046226594
    26     0.7321220        -7.2452377131
    27     0.7614069        -7.1842296719
    28     0.7906918        -7.1216767339
    29     0.8199766        -7.0576572990
    30     0.8492615        -6.9922497823
    31     0.8785464        -6.9255324385
    32     0.9078313        -6.8575831962
    33     0.9371162        -6.7884795027
    34     0.9664010        -6.7182981793
    35     0.9956859        -6.6471152870
    36     1.0249708        -6.5750060033
    37     1.0542557        -6.5020445080
    38     1.0835405        -6.4283038795
    39     1.1128254        -6.3538560011
    40     1.1421103        -6.2787714758
    41     1.1713952        -6.2031195506
    42     1.2006801        -6.1269680485
    43     1.2299649        -6.0503833095
    44     1.2592498        -5.9734301382
    45     1.2885347        -5.8961717593
    46     1.3178196        -5.8186697793
    47     1.3471045        -5.7409841548
    48     1.3763893        -5.6631731667
    49     1.4056742        -5.5852933995
    50     1.4349591        -5.5073997261
    51     1.4642440        -5.4295452972
    52     1.4935289        -5.3517815347
    53     1.5228137        -5.2741581296
    54     1.5520986        -5.1967230431
    55     1.5813835        -5.1195225111
    56     1.6106684        -5.0426010529
    57     1.6399533        -4.9660014774
    58     1.6692381        -4.8897638094
    59     1.6985230        -4.8139283282
    60     1.7278079        -4.7385338942
    61     1.7570928        -4.6636170734
    62     1.7863777        -4.5892044701
    63     1.8156625        -4.5153045786
    64     1.8449474        -4.4419223631
    65     1.8742323        -4.3690493299
    66     1.9035172        -4.2965956221
    67     1.9328021        -4.2244366860
    68     1.9620869        -4.1524448334
    69     1.9913718        -4.0804378479
    70     2.0206567        -4.0081654607
    71     2.0499416        -3.9353716991
    72     2.0792265        -3.8618009635
    73     2.1085113        -3.7872031841
    74     2.1377962        -3.7113287138
    75     2.1670811        -3.6339300935
    76     2.1963660        -3.5548127188
    77     2.2256509        -3.4738243058
    78     2.2549357        -3.3908128335
    79     2.2842206        -3.3056665747
    80     2.3135055        -3.2183734203
    81     2.3427904        -3.1289353592
    82     2.3720753        -3.0373664924
    83     2.4013601        -2.9437916977
    84     2.4306450        -2.8483919406
    85     2.4599299        -2.7513483756
    86     2.4892148        -2.6528758156
    87     2.5184997        -2.5532409083
    88     2.5477845        -2.4527139504
    89     2.5770694        -2.3515754507
    90     2.6063543        -2.2501601930
    91     2.6356392        -2.1488195312
    92     2.6649241        -2.0479032946
    93     2.6942089        -1.9477433366
    94     2.7234938        -1.8486539989
    95     2.7527787        -1.7509482576
    96     2.7820636        -1.6549304853
    97     2.8113485        -1.5608804425
    98     2.8406333        -1.4690728118
    99     2.8699182        -1.3797766142
   100     2.8992031        -1.2932042631
   101     2.9284880        -1.2095327509
   102     2.9577729        -1.1289377204
   103     2.9870577        -1.0515602787
   104     3.0163426        -0.9774777303
   105     3.0456275        -0.9067600326
   106     3.0749124        -0.8394714058
   107     3.1041973        -0.7756418932
   108     3.1334821        -0.7152880902
   109     3.1627670        -0.6584247584
   110     3.1920519        -0.6050189799
   111     3.2213368        -0.5549815745
   112     3.2506216        -0.5082198802
   113     3.2799065        -0.4646456740
   114     3.3091914        -0.4241876714
   115     3.3384763        -0.3867785195
   116     3.3677612        -0.3523480666
   117     3.3970460        -0.3207873907
   118     3.4263309        -0.2919582052
   119     3.4556158        -0.2657214674
   120     3.4849007        -0.2419458764
   121     3.5141856        -0.2205177773
   122     3.5434704        -0.2013260005
   123     3.5727553        -0.1842600549
   124     3.6020402        -0.1692146695
   125     3.6313251        -0.1560871084
   126     3.6606100        -0.1447744006
   127     3.6898948        -0.1351591667
   128     3.7191797        -0.1271033609
   129     3.7484646        -0.1204673889
   130     3.7777495        -0.1151204992
   131     3.8070344        -0.1109726871
   132     3.8363192        -0.1079460015
   133     3.8656041        -0.1059623823
   134     3.8948890        -0.1049395092
   135     3.9241739        -0.1047911655
   136     3.9534588        -0.1054311126
   137     3.9827436        -0.1067765115
   138     4.0120285        -0.1087538296
   139     4.0413134        -0.1112912854
   140     4.0705983        -0.1143174609
   141     4.0998832        -0.1177633971
   142     4.1291680        -0.1215616252
   143     4.1584529        -0.1256449794
   144     4.1877378        -0.1299585828
   145     4.2170227        -0.1344688958
   146     4.2463076        -0.1391446633
   147     4.2755924        -0.1439532617
   148     4.3048773        -0.1488536209
   149     4.3341622        -0.1538016425
   150     4.3634471        -0.1587535501
   151     4.3927320        -0.1636724221
   152     4.4220168        -0.1685289362
   153     4.4513017        -0.1732942073
   154     4.4805866        -0.1779416078
   155     4.5098715        -0.1824523239
   156     4.5391564        -0.1868092376
   157     4.5684412        -0.1909950585
   158     4.5977261        -0.1949907963
   159     4.6270110        -0.1987762043
   160     4.6562959        -0.2023309229
   161     4.6855808        -0.2056394930
   162     4.7148656        -0.2086970485
   163     4.7441505        -0.2114999334
   164     4.7734354        -0.2140438165
   165     4.8027203        -0.2163207959
   166     4.8320052        -0.2183212102
   167     4.8612900        -0.2200352424
   168     4.8905749        -0.2214581926
   169     4.9198598        -0.2225923471
   170     4.9491447        -0.2234401899
   171     4.9784296        -0.2240027337
   172     5.0077144        -0.2242757434
   173     5.0369993        -0.2242532855
   174     5.0662842        -0.2239296013
   175     5.0955691        -0.2233077859
   176     5.1248540        -0.2223985453
   177     5.1541388        -0.2212125203
   178     5.1834237        -0.2197584227
   179     5.2127086        -0.2180404408
   180     5.2419935        -0.2160617885
   181     5.2712784        -0.2138258959
   182     5.3005632        -0.2113403332
   183     5.3298481        -0.2086148766
   184     5.3591330        -0.2056591747
   185     5.3884179        -0.2024832528
   186     5.4177027        -0.1990978732
   187     5.4469876        -0.1955138292
   188     5.4762725        -0.1917419927
   189     5.5055574        -0.1877937277
   190     5.5348423        -0.1836806348
   191     5.5641271        -0.1794145178
   192     5.5934120        -0.1750091768
   193     5.6226969        -0.1704805390
   194     5.6519818        -0.1658448850
   195     5.6812667        -0.1611178373
   196     5.7105515        -0.1563122317
   197     5.7398364        -0.1514406498
   198     5.7691213        -0.1465159867
   199     5.7984062        -0.1415502142
   200     5.8276911        -0.1365548751
   201     5.8569759        -0.1315420355
   202     5.8862608        -0.1265252505
   203     5.9155457        -0.1215205159
   204     5.9448306        -0.1165446693
   205     5.9741155        -0.1116141825
   206     6.0034003        -0.1067393735
   207     6.0326852        -0.1019283668
   208     6.0619701        -0.0971899733
   209     6.0912550        -0.0925341503
   210     6.1205399        -0.0879721284
   211     6.1498247        -0.0835158805
   212     6.1791096        -0.0791764345
   213     6.2083945        -0.0749588433
   214     6.2376794        -0.0708671482
   215     6.2669643        -0.0669059939
   216     6.2962491        -0.0630793552
   217     6.3255340        -0.0593907749
   218     6.3548189        -0.0558444139
   219     6.3841038        -0.0524458779
   220     6.4133887        -0.0492033820
   221     6.4426735        -0.0461260379
   222     6.4719584        -0.0432224720
   223     6.5012433        -0.0404928246
   224     6.5305282        -0.0379330898
   225     6.5598131        -0.0355396944
   226     6.5890979        -0.0333089946
   227     6.6183828        -0.0312369602
   228     6.6476677        -0.0293198848
   229     6.6769526        -0.0275547799
   230     6.7062375        -0.0259407738
   231     6.7355223        -0.0244778633
   232     6.7648072        -0.0231661818
   233     6.7940921        -0.0220032577
   234     6.8233770        -0.0209840238
   235     6.8526619        -0.0201034595
   236     6.8819467        -0.0193564016
   237     6.9112316        -0.0187369399
   238     6.9405165        -0.0182390749
   239     6.9698014        -0.0178568761
   240     6.9990863        -0.0175847089
   241     7.0283711        -0.0174171014
   242     7.0576560        -0.0173485350
   243     7.0869409        -0.0173729401
   244     7.1162258        -0.0174832490
   245     7.1455107        -0.0176721684
   246     7.1747955        -0.0179329234
   247     7.2040804        -0.0182627792
   248     7.2333653        -0.0186604673
   249     7.2626502        -0.0191243738
   250     7.2919351        -0.0196484359
   251     7.3212199        -0.0202213080
   252     7.3505048        -0.0208310713
   253     7.3797897        -0.0214671778
   254     7.4090746        -0.0221250335
   255     7.4383595        -0.0228012229
   256     7.4676443        -0.0234919872
   257     7.4969292        -0.0241930099
   258     7.5262141        -0.0248994584
   259     7.5554990        -0.0256061436
   260     7.5847838        -0.0263086285
   261     7.6140687        -0.0270046748
   262     7.6433536        -0.0276920355
   263     7.6726385        -0.0283678772
   264     7.7019234        -0.0290273288
   265     7.7312082        -0.0296643352
   266     7.7604931        -0.0302724902
   267     7.7897780        -0.0308466866
   268     7.8190629        -0.0313838711
   269     7.8483478        -0.0318808121
   270     7.8776326        -0.0323342944
   271     7.9069175        -0.0327425498
   272     7.9362024        -0.0331039927
   273     7.9654873        -0.0334168214
   274     7.9947722        -0.0336814430
   275     8.0240570        -0.0339002995
   276     8.0533419        -0.0340756068
   277     8.0826268        -0.0342080339
   278     8.1119117        -0.0342944339
   279     8.1411966        -0.0343307502
   280     8.1704814        -0.0343131158
   281     8.1997663        -0.0342420452
   282     8.2290512        -0.0341205599
   283     8.2583361        -0.0339514855
   284     8.2876210        -0.0337363382
   285     8.3169058        -0.0334744995
   286     8.3461907        -0.0331649781
   287     8.3754756        -0.0328067746
   288     8.4047605        -0.0323996083
   289     8.4340454        -0.0319433935
   290     8.4633302        -0.0314380730
   291     8.4926151        -0.0308870659
   292     8.5219000        -0.0302977257
   293     8.5511849        -0.0296775758
   294     8.5804698        -0.0290323373
   295     8.6097546        -0.0283614772
   296     8.6390395        -0.0276630750
   297     8.6683244        -0.0269355005
   298     8.6976093        -0.0261807266
   299     8.7268942        -0.0254033474
   300     8.7561790        -0.0246080835
   301     8.7854639        -0.0237993284
   302     8.8147488        -0.0229806865
   303     8.8440337        -0.0221557594
   304     8.8733186        -0.0213278121
   305     8.9026034        -0.0204968132
   306     8.9318883        -0.0196613227
   307     8.9611732        -0.0188201051
   308     8.9904581        -0.0179741477
   309     9.0197430        -0.0171274126
   310     9.0490278        -0.0162842594
   311     9.0783127        -0.0154489521
   312     9.1075976        -0.0146246613
   313     9.1368825        -0.0138144122
   314     9.1661674        -0.0130213328
   315     9.1954522        -0.0122466689
   316     9.2247371        -0.0114900551
   317     9.2540220        -0.0107512968
   318     9.2833069        -0.0100311559
   319     9.3125918        -0.0093325453
   320     9.3418766        -0.0086589341
   321     9.3711615        -0.0080135777
   322     9.4004464        -0.0073957334
   323     9.4297313        -0.0068025377
   324     9.4590162        -0.0062313667
   325     9.4883010        -0.0056823626
   326     9.5175859        -0.0051600944
   327     9.5468708        -0.0046697509
   328     9.5761557        -0.0042156148
   329     9.6054406        -0.0037960600
   330     9.6347254        -0.0034075502
   331     9.6640103        -0.0030468461
   332     9.6932952        -0.0027136046
   333     9.7225801        -0.0024105262
   334     9.7518649        -0.0021406166
   335     9.7811498        -0.0019049078
   336     9.8104347        -0.0016975733
   337     9.8397196        -0.0015114643
   338     9.8690045        -0.0013402406
   339     9.8982893        -0.0011860028
   340     9.9275742        -0.0010565949
   341     9.9568591        -0.0009600289
   342     9.9861440        -0.0008997330
   343    10.0154289        -0.0008697699
   344    10.0447137        -0.0008631047
   345    10.0739986        -0.0008733972
   346    10.1032835        -0.0008987750
   347    10.1325684        -0.0009392773
   348    10.1618533        -0.0009949607
   349    10.1911381        -0.0010657058
   350    10.2204230        -0.0011511564
   351    10.2497079        -0.0012509232
   352    10.2789928        -0.0013646371
   353    10.3082777        -0.0014920896
   354    10.3375625        -0.0016330758
   355    10.3668474        -0.0017872615
   356    10.3961323        -0.0019530633
   357    10.4254172        -0.0021278519
   358    10.4547021        -0.0023088882
   359    10.4839869        -0.0024941678
   360    10.5132718        -0.0026836368
   361    10.5425567        -0.0028774556
   362    10.5718416        -0.0030753628
   363    10.6011265        -0.0032742670
   364    10.6304113        -0.0034695386
   365    10.6596962        -0.0036564709
   366    10.6889811        -0.0038337544
   367    10.7182660        -0.0040054360
   368    10.7475509        -0.0041759109
   369    10.7768357        -0.0043483109
   370    10.8061206        -0.0045198870
   371    10.8354055        -0.0046858985
   372    10.8646904        -0.0048416241
   373    10.8939753        -0.0049858047
   374    10.9232601        -0.0051206278
   375    10.9525450        -0.0052482987
   376    10.9818299        -0.0053700622
   377    11.0111148        -0.0054845044
   378    11.0403997        -0.0055895872
   379    11.0696845        -0.0056832383
   380    11.0989694        -0.0057643633
   381    11.1282543        -0.0058324455
   382    11.1575392        -0.0058868744
   383    11.1868241        -0.0059285853
   384    11.2161089        -0.0059615588
   385    11.2453938        -0.0059900266
   386    11.2746787        -0.0060169073
   387    11.3039636        -0.0060372952
   388    11.3332485        -0.0060431108
   389    11.3625333        -0.0060264061
   390    11.3918182        -0.0059864039
   391    11.4211031        -0.0059309992
   392    11.4503880        -0.0058685524
   393    11.4796729        -0.0058053568
   394    11.5089577        -0.0057399941
   395    11.5382426        -0.0056691468
   396    11.5675275        -0.0055895882
   397    11.5968124        -0.0055000022
   398    11.6260973        -0.0054005490
   399    11.6553821        -0.0052914129
   400    11.6846670        -0.0051737621
   401    11.7139519        -0.0050510796
   402    11.7432368        -0.0049271833
   403    11.7725217        -0.0048052855
   404    11.8018065        -0.0046836839
   405    11.8310914        -0.0045582806
   406    11.8603763        -0.0044250344
   407    11.8896612        -0.0042824573
   408    11.9189460        -0.0041327888
   409    11.9482309        -0.0039786081
   410    11.9775158        -0.0038221723
   411    12.0068007        -0.0036640425
   412    12.0360856        -0.0035043089
   413    12.0653704        -0.0033431301
   414    12.0946553        -0.0031809175
   415    12.1239402        -0.0030183271
   416    12.1532251        -0.0028560917
   417    12.1825100        -0.0026949147
   418    12.2117948        -0.0025352805
   419    12.2410797        -0.0023776984
   420    12.2703646        -0.0022227813
   421    12.2996495        -0.0020714638
   422    12.3289344        -0.0019249078
   423    12.3582192        -0.0017843436
   424    12.3875041        -0.0016495600
   425    12.4167890        -0.0015177107
   426    12.4460739        -0.0013857488
   427    12.4753588        -0.0012516162
   428    12.5046436        -0.0011187098
   429    12.5339285        -0.0009925150
   430    12.5632134        -0.0008784408
   431    12.5924983        -0.0007773359
   432    12.6217832        -0.0006848593
   433    12.6510680        -0.0005964573
   434    12.6803529        -0.0005083662
   435    12.7096378        -0.0004194376
   436    12.7389227        -0.0003291664
   437    12.7682076        -0.0002373318
   438    12.7974924        -0.0001466234
   439    12.8267773        -0.0000619405
   440    12.8560622         0.0000000000
