# Supplementary material for: A Glimpse into Quantum Triplet Structures in Supercritical 3He
Source: Entropy (Basel). 2023 Feb 2;25(2):283. doi: 10.3390/e25020283 (PMC9955445; doi:10.3390/e25020283)
Supplement: Supplementary file 1 [file entropy-25-00283-s001.zip › k-space/cr2_etbdhbw.sp4+2]

Helium-3   C2ET(R) pair instantaneous (SP4+2) Data computed to carry out the work described in [38]

T= 4.2 K    RHO= 0.02686713 A**-3

   IND       R(A)             DCF_ET2(R)
     1     0.0000000        -9.1959246194    
     2     0.0319500        -9.1966676403
     3     0.0639000        -9.1911423779
     4     0.0958500        -9.1809706597
     5     0.1278001        -9.1665421965
     6     0.1597501        -9.1479620665
     7     0.1917001        -9.1252951482
     8     0.2236501        -9.0986008298
     9     0.2556001        -9.0679414637
    10     0.2875501        -9.0333849533
    11     0.3195001        -8.9950055544
    12     0.3514502        -8.9528840055
    13     0.3834002        -8.9071073640
    14     0.4153502        -8.8577686952
    15     0.4473002        -8.8049666808
    16     0.4792502        -8.7488051798
    17     0.5112002        -8.6893927604
    18     0.5431502        -8.6268422163
    19     0.5751003        -8.5612700746
    20     0.6070503        -8.4927961025
    21     0.6390003        -8.4215428186
    22     0.6709503        -8.3476350122
    23     0.7029003        -8.2711992746
    24     0.7348503        -8.1923635467
    25     0.7668003        -8.1112566829
    26     0.7987503        -8.0280080355
    27     0.8307004        -7.9427470602
    28     0.8626504        -7.8556029440
    29     0.8946004        -7.7667042569
    30     0.9265504        -7.6761786273
    31     0.9585004        -7.5841524416
    32     0.9904504        -7.4907505687
    33     1.0224004        -7.3960961072
    34     1.0543505        -7.3003101563
    35     1.0863005        -7.2035116098
    36     1.1182505        -7.1058169713
    37     1.1502005        -7.0073401917
    38     1.1821505        -6.9081925259
    39     1.2141005        -6.8084824085
    40     1.2460505        -6.7083153473
    41     1.2780006        -6.6077938337
    42     1.3099506        -6.5070172686
    43     1.3419006        -6.4060819024
    44     1.3738506        -6.3050807897
    45     1.4058006        -6.2041037549
    46     1.4377506        -6.1032373705
    47     1.4697006        -6.0025649448
    48     1.5016507        -5.9021665193
    49     1.5336007        -5.8021188749
    50     1.5655507        -5.7024955457
    51     1.5975007        -5.6033668402
    52     1.6294507        -5.5047998668
    53     1.6614007        -5.4068579614
    54     1.6933507        -5.3096016419
    55     1.7253008        -5.2130902021
    56     1.7572508        -5.1173787380
    57     1.7892008        -5.0225080363
    58     1.8211508        -4.9284926128
    59     1.8531008        -4.8353411227
    60     1.8850508        -4.7430198935
    61     1.9170008        -4.6513747069
    62     1.9489509        -4.5602264799
    63     1.9809009        -4.4693663328
    64     2.0128509        -4.3784638603
    65     2.0448009        -4.2871531353
    66     2.0767509        -4.1950677173
    67     2.1087009        -4.1018514093
    68     2.1406509        -4.0071507796
    69     2.1726010        -3.9106195337
    70     2.2045510        -3.8120018198
    71     2.2365010        -3.7110932969
    72     2.2684510        -3.6076959371
    73     2.3004010        -3.5017316738
    74     2.3323510        -3.3932201490
    75     2.3643010        -3.2821856349
    76     2.3962510        -3.1687482407
    77     2.4282011        -3.0531382187
    78     2.4601511        -2.9355916747
    79     2.4921011        -2.8164158884
    80     2.5240511        -2.6960340029
    81     2.5560011        -2.5748786849
    82     2.5879511        -2.4533983642
    83     2.6199011        -2.3320796371
    84     2.6518512        -2.2114134847
    85     2.6838012        -2.0918809583
    86     2.7157512        -1.9739327161
    87     2.7477012        -1.8580121845
    88     2.7796512        -1.7445561506
    89     2.8116012        -1.6339725485
    90     2.8435512        -1.5266597987
    91     2.8755013        -1.4229981712
    92     2.9074513        -1.3232398476
    93     2.9394013        -1.2275787960
    94     2.9713513        -1.1362044987
    95     3.0033013        -1.0492656575
    96     3.0352513        -0.9668846126
    97     3.0672013        -0.8891787597
    98     3.0991514        -0.8161892813
    99     3.1311014        -0.7478884165
   100     3.1630514        -0.6842444713
   101     3.1950014        -0.6251879719
   102     3.2269514        -0.5706015911
   103     3.2589014        -0.5203644941
   104     3.2908514        -0.4743396590
   105     3.3228015        -0.4323611705
   106     3.3547515        -0.3942600268
   107     3.3867015        -0.3598722024
   108     3.4186515        -0.3290464916
   109     3.4506015        -0.3016337956
   110     3.4825515        -0.2774723655
   111     3.5145015        -0.2563527895
   112     3.5464516        -0.2380544111
   113     3.5784016        -0.2223619620
   114     3.6103516        -0.2090893486
   115     3.6423016        -0.1980607906
   116     3.6742516        -0.1891026627
   117     3.7062016        -0.1820576380
   118     3.7381516        -0.1767767224
   119     3.7701016        -0.1731111864
   120     3.8020517        -0.1709118691
   121     3.8340017        -0.1700293825
   122     3.8659517        -0.1703151120
   123     3.8979017        -0.1716320901
   124     3.9298517        -0.1738550162
   125     3.9618017        -0.1768596334
   126     3.9937517        -0.1805327007
   127     4.0257018        -0.1847763515
   128     4.0576518        -0.1894942485
   129     4.0896018        -0.1946001484
   130     4.1215518        -0.2000276480
   131     4.1535018        -0.2057129689
   132     4.1854518        -0.2115894067
   133     4.2174018        -0.2175813591
   134     4.2493519        -0.2236117969
   135     4.2813019        -0.2296098241
   136     4.3132519        -0.2355296941
   137     4.3452019        -0.2413325031
   138     4.3771519        -0.2469791521
   139     4.4091019        -0.2524285444
   140     4.4410519        -0.2576388307
   141     4.4730020        -0.2625702488
   142     4.5049520        -0.2672024404
   143     4.5369020        -0.2715258791
   144     4.5688520        -0.2755304555
   145     4.6008020        -0.2791964123
   146     4.6327520        -0.2824962851
   147     4.6647020        -0.2854025317
   148     4.6966521        -0.2878972293
   149     4.7286021        -0.2899730976
   150     4.7605521        -0.2916231901
   151     4.7925021        -0.2928470897
   152     4.8244521        -0.2936547649
   153     4.8564021        -0.2940566105
   154     4.8883521        -0.2940567869
   155     4.9203022        -0.2936462427
   156     4.9522522        -0.2928136114
   157     4.9842022        -0.2915537582
   158     5.0161522        -0.2898829513
   159     5.0481022        -0.2878213349
   160     5.0800522        -0.2853851528
   161     5.1120022        -0.2825744683
   162     5.1439523        -0.2793840849
   163     5.1759023        -0.2758119614
   164     5.2078523        -0.2718816417
   165     5.2398023        -0.2676276014
   166     5.2717523        -0.2630825420
   167     5.3037023        -0.2582633703
   168     5.3356523        -0.2531771013
   169     5.3676023        -0.2478307773
   170     5.3995524        -0.2422382317
   171     5.4315024        -0.2364193074
   172     5.4634524        -0.2303941700
   173     5.4954024        -0.2241854367
   174     5.5273524        -0.2178187994
   175     5.5593024        -0.2113203859
   176     5.5912524        -0.2047129505
   177     5.6232025        -0.1980132043
   178     5.6551525        -0.1912377733
   179     5.6871025        -0.1844056104
   180     5.7190525        -0.1775405417
   181     5.7510025        -0.1706678474
   182     5.7829525        -0.1638131871
   183     5.8149025        -0.1570013409
   184     5.8468526        -0.1502576842
   185     5.8788026        -0.1436075395
   186     5.9107526        -0.1370713531
   187     5.9427026        -0.1306687210
   188     5.9746526        -0.1244175795
   189     6.0066026        -0.1183143155
   190     6.0385526        -0.1123454682
   191     6.0705027        -0.1065011297
   192     6.1024527        -0.1008023263
   193     6.1344027        -0.0952918392
   194     6.1663527        -0.0900129378
   195     6.1983027        -0.0849848819
   196     6.2302527        -0.0802036776
   197     6.2622027        -0.0756654562
   198     6.2941528        -0.0713663967
   199     6.3261028        -0.0673022728
   200     6.3580528        -0.0634698390
   201     6.3900028        -0.0598677860
   202     6.4219528        -0.0564975220
   203     6.4539028        -0.0533615868
   204     6.4858528        -0.0504627317
   205     6.5178029        -0.0478026830
   206     6.5497529        -0.0453835992
   207     6.5817029        -0.0432068907
   208     6.6136529        -0.0412687486
   209     6.6456029        -0.0395644173
   210     6.6775529        -0.0380883916
   211     6.7095029        -0.0368281537
   212     6.7414529        -0.0357687342
   213     6.7734030        -0.0348962217
   214     6.8053530        -0.0342040073
   215     6.8373030        -0.0336894723
   216     6.8692530        -0.0333495678
   217     6.9012030        -0.0331731954
   218     6.9331530        -0.0331430379
   219     6.9651030        -0.0332418334
   220     6.9970531        -0.0334601983
   221     7.0290031        -0.0337971613
   222     7.0609531        -0.0342517742
   223     7.0929031        -0.0348149209
   224     7.1248531        -0.0354652788
   225     7.1568031        -0.0361801666
   226     7.1887531        -0.0369446884
   227     7.2207032        -0.0377611126
   228     7.2526532        -0.0386334979
   229     7.2846032        -0.0395595115
   230     7.3165532        -0.0405181321
   231     7.3485032        -0.0414841647
   232     7.3804532        -0.0424371775
   233     7.4124032        -0.0433807365
   234     7.4443533        -0.0443248684
   235     7.4763033        -0.0452754976
   236     7.5082533        -0.0462147282
   237     7.5402033        -0.0471142033
   238     7.5721533        -0.0479473554
   239     7.6041033        -0.0487133498
   240     7.6360533        -0.0494265526
   241     7.6680034        -0.0500999751
   242     7.6999534        -0.0507312111
   243     7.7319034        -0.0513046865
   244     7.7638534        -0.0518040422
   245     7.7958034        -0.0522220976
   246     7.8277534        -0.0525627193
   247     7.8597034        -0.0528297808
   248     7.8916535        -0.0530232838
   249     7.9236035        -0.0531372002
   250     7.9555535        -0.0531644030
   251     7.9875035        -0.0530996846
   252     8.0194535        -0.0529432248
   253     8.0514035        -0.0526955874
   254     8.0833535        -0.0523595658
   255     8.1153036        -0.0519469176
   256     8.1472536        -0.0514710785
   257     8.1792036        -0.0509414014
   258     8.2111536        -0.0503478324
   259     8.2431036        -0.0496738249
   260     8.2750536        -0.0489057436
   261     8.3070036        -0.0480540673
   262     8.3389536        -0.0471405348
   263     8.3709037        -0.0461855173
   264     8.4028537        -0.0451937718
   265     8.4348037        -0.0441596311
   266     8.4667537        -0.0430775224
   267     8.4987037        -0.0419483308
   268     8.5306537        -0.0407790365
   269     8.5626037        -0.0395768962
   270     8.5945538        -0.0383474478
   271     8.6265038        -0.0370939665
   272     8.6584538        -0.0358197396
   273     8.6904038        -0.0345279788
   274     8.7223538        -0.0332215975
   275     8.7543038        -0.0319037244
   276     8.7862538        -0.0305783717
   277     8.8182039        -0.0292514347
   278     8.8501539        -0.0279294200
   279     8.8821039        -0.0266184125
   280     8.9140539        -0.0253217833
   281     8.9460039        -0.0240425418
   282     8.9779539        -0.0227844957
   283     9.0099039        -0.0215540494
   284     9.0418540        -0.0203588447
   285     9.0738040        -0.0192059156
   286     9.1057540        -0.0180934642
   287     9.1377040        -0.0170152947
   288     9.1696540        -0.0159661985
   289     9.2016040        -0.0149491744
   290     9.2335540        -0.0139734222
   291     9.2655041        -0.0130484127
   292     9.2974541        -0.0121760044
   293     9.3294041        -0.0113501219
   294     9.3613541        -0.0105648325
   295     9.3933041        -0.0098193866
   296     9.4252541        -0.0091203822
   297     9.4572041        -0.0084753505
   298     9.4891542        -0.0078872234
   299     9.5211042        -0.0073489719
   300     9.5530542        -0.0068526232
   301     9.5850042        -0.0063939096
   302     9.6169542        -0.0059789542
   303     9.6489042        -0.0056160813
   304     9.6808542        -0.0053109902
   305     9.7128042        -0.0050568918
   306     9.7447543        -0.0048436699
   307     9.7767043        -0.0046623678
   308     9.8086543        -0.0045104593
   309     9.8406043        -0.0043881120
   310     9.8725543        -0.0042955404
   311     9.9045043        -0.0042321987
   312     9.9364543        -0.0041971144
   313     9.9684044        -0.0041894262
   314    10.0003544        -0.0042094247
   315    10.0323044        -0.0042583249
   316    10.0642544        -0.0043372623
   317    10.0962044        -0.0044449664
   318    10.1281544        -0.0045773851
   319    10.1601044        -0.0047301839
   320    10.1920545        -0.0048968380
   321    10.2240045        -0.0050673249
   322    10.2559545        -0.0052311855
   323    10.2879045        -0.0053847200
   324    10.3198545        -0.0055400513
   325    10.3518045        -0.0057113810
   326    10.3837545        -0.0059066043
   327    10.4157046        -0.0061129680
   328    10.4476546        -0.0063131248
   329    10.4796046        -0.0064932639
   330    10.5115546        -0.0066580718
   331    10.5435046        -0.0068178298
   332    10.5754546        -0.0069812005
   333    10.6074046        -0.0071467029
   334    10.6393547        -0.0073080893
   335    10.6713047        -0.0074589905
   336    10.7032547        -0.0075950689
   337    10.7352047        -0.0077131893
   338    10.7671547        -0.0078101486
   339    10.7991047        -0.0078862993
   340    10.8310547        -0.0079452033
   341    10.8630048        -0.0079901661
   342    10.8949548        -0.0080206709
   343    10.9269048        -0.0080314166
   344    10.9588548        -0.0080165820
   345    10.9908048        -0.0079740018
   346    11.0227548        -0.0079083002
   347    11.0547048        -0.0078246123
   348    11.0866549        -0.0077265704
   349    11.1186049        -0.0076143007
   350    11.1505549        -0.0074872009
   351    11.1825049        -0.0073440494
   352    11.2144549        -0.0071818067
   353    11.2464049        -0.0069968861
   354    11.2783549        -0.0067869745
   355    11.3103049        -0.0065574780
   356    11.3422550        -0.0063164511
   357    11.3742050        -0.0060708323
   358    11.4061550        -0.0058188497
   359    11.4381050        -0.0055543065
   360    11.4700550        -0.0052714661
   361    11.5020050        -0.0049715901
   362    11.5339550        -0.0046609656
   363    11.5659051        -0.0043457983
   364    11.5978551        -0.0040276383
   365    11.6298051        -0.0037033685
   366    11.6617551        -0.0033698333
   367    11.6937051        -0.0030291834
   368    11.7256551        -0.0026910442
   369    11.7576051        -0.0023656490
   370    11.7895552        -0.0020559293
   371    11.8215052        -0.0017501111
   372    11.8534552        -0.0014347639
   373    11.8854052        -0.0011025909
   374    11.9173552        -0.0007637297
   375    11.9493052        -0.0004316252
   376    11.9812552        -0.0001166827
   377    12.0132053         0.0001840905
   378    12.0451553         0.0004771549
   379    12.0771053         0.0007679491
   380    12.1090553         0.0010564597
   381    12.1410053         0.0013404194
   382    12.1729553         0.0016171736
   383    12.2049053         0.0018820643
   384    12.2368554         0.0021292204
   385    12.2688054         0.0023529559
   386    12.3007554         0.0025533125
   387    12.3327054         0.0027348431
   388    12.3646554         0.0029020256
   389    12.3966054         0.0030584088
   390    12.4285554         0.0032065352
   391    12.4605055         0.0033486740
   392    12.4924555         0.0034834738
   393    12.5244055         0.0036040101
   394    12.5563555         0.0037027498
   395    12.5883055         0.0037759625
   396    12.6202555         0.0038285742
   397    12.6522055         0.0038665949
   398    12.6841555         0.0038948511
   399    12.7161056         0.0039146104
   400    12.7480556         0.0039263374
   401    12.7800056         0.0039297287
   402    12.8119556         0.0039211544
   403    12.8439056         0.0038959366
   404    12.8758556         0.0038506336
   405    12.9078056         0.0037909052
   406    12.9397557         0.0037263893
   407    12.9717057         0.0036656084
   408    13.0036557         0.0036049693
   409    13.0356057         0.0035333111
   410    13.0675557         0.0034399515
   411    13.0995057         0.0033248984
   412    13.1314557         0.0031975686
   413    13.1634058         0.0030676187
   414    13.1953558         0.0029405470
   415    13.2273058         0.0028167296
   416    13.2592558         0.0026962567
   417    13.2912058         0.0025779561
   418    13.3231558         0.0024584139
   419    13.3551058         0.0023340666
   420    13.3870559         0.0022028681
   421    13.4190059         0.0020664235
   422    13.4509559         0.0019269899
   423    13.4829059         0.0017867405
   424    13.5148559         0.0016472777
   425    13.5468059         0.0015101598
   426    13.5787559         0.0013766938
   427    13.6107060         0.0012463438
   428    13.6426560         0.0011180302
   429    13.6746060         0.0009909621
   430    13.7065560         0.0008658240
   431    13.7385060         0.0007440838
   432    13.7704560         0.0006272316
   433    13.8024060         0.0005155625
   434    13.8343561         0.0004085789
   435    13.8663061         0.0003059700
   436    13.8982561         0.0002094203
   437    13.9302061         0.0001225535
   438    13.9621561         0.0000490818
   439    13.9941061        -0.0000118911
   440    14.0260561         0.0000000000
