# Supplementary material for: A Glimpse into Quantum Triplet Structures in Supercritical 3He
Source: Entropy (Basel). 2023 Feb 2;25(2):283. doi: 10.3390/e25020283 (PMC9955445; doi:10.3390/e25020283)
Supplement: Supplementary file 1 [file entropy-25-00283-s001.zip › k-space/cr2_etbdhbw.sp4-1]

Helium-3   C2ET(R) pair instantaneous (SP4-1)  Data computed to carry out the work described in [38]

T= 4.2 K    RHO= 0.02086713 A**-3

   IND       R(A)             DCF_ET2(R)
     1     0.0000000        -5.9922723219  
     2     0.0298213        -5.9906151996
     3     0.0596426        -5.9862667912
     4     0.0894638        -5.9809070616
     5     0.1192851        -5.9739979346
     6     0.1491064        -5.9652967053
     7     0.1789277        -5.9547913741
     8     0.2087490        -5.9424647190
     9     0.2385703        -5.9283284689
    10     0.2683915        -5.9123970830
    11     0.2982128        -5.8946923761
    12     0.3280341        -5.8752393567
    13     0.3578554        -5.8540666381
    14     0.3876767        -5.8312055291
    15     0.4174979        -5.8066899005
    16     0.4473192        -5.7805558550
    17     0.4771405        -5.7528415438
    18     0.5069618        -5.7235869593
    19     0.5367831        -5.6928337595
    20     0.5666043        -5.6606250934
    21     0.5964256        -5.6270054361
    22     0.6262469        -5.5920204276
    23     0.6560682        -5.5557167183
    24     0.6858895        -5.5181418179
    25     0.7157108        -5.4793439506
    26     0.7455320        -5.4393719152
    27     0.7753533        -5.3982749509
    28     0.8051746        -5.3561026092
    29     0.8349959        -5.3129046320
    30     0.8648172        -5.2687308358
    31     0.8946384        -5.2236310030
    32     0.9244597        -5.1776547790
    33     0.9542810        -5.1308515765
    34     0.9841023        -5.0832704860
    35     1.0139236        -5.0349601927
    36     1.0437449        -4.9859689004
    37     1.0735661        -4.9363442605
    38     1.1033874        -4.8861333081
    39     1.1332087        -4.8353824034
    40     1.1630300        -4.7841371785
    41     1.1928513        -4.7324424902
    42     1.2226725        -4.6803423773
    43     1.2524938        -4.6278800227
    44     1.2823151        -4.5750977203
    45     1.3121364        -4.5220368460
    46     1.3419577        -4.4687378331
    47     1.3717789        -4.4152401504
    48     1.4016002        -4.3615822853
    49     1.4314215        -4.3078017291
    50     1.4612428        -4.2539349660
    51     1.4910641        -4.2000174565
    52     1.5208854        -4.1460836502
    53     1.5507066        -4.0921670499
    54     1.5805279        -4.0383001289
    55     1.6103492        -3.9845140321
    56     1.6401705        -3.9308386739
    57     1.6699918        -3.8773032713
    58     1.6998130        -3.8239365493
    59     1.7296343        -3.7707668005
    60     1.7594556        -3.7178199095
    61     1.7892769        -3.6651130994
    62     1.8190982        -3.6126523404
    63     1.8489195        -3.5604355080
    64     1.8787407        -3.5084376430
    65     1.9085620        -3.4565816144
    66     1.9383833        -3.4047477466
    67     1.9682046        -3.3528053225
    68     1.9980259        -3.3005891415
    69     2.0278471        -3.2478760110
    70     2.0576684        -3.1944310034
    71     2.0874897        -3.1400322948
    72     2.1173110        -3.0844476129
    73     2.1471323        -3.0274418016
    74     2.1769535        -2.9688047051
    75     2.2067748        -2.9083677813
    76     2.2365961        -2.8460000315
    77     2.2664174        -2.7815855519
    78     2.2962387        -2.7150394906
    79     2.3260600        -2.6463317382
    80     2.3558812        -2.5754584968
    81     2.3857025        -2.5024465143
    82     2.4155238        -2.4274029117
    83     2.4453451        -2.3504886637
    84     2.4751664        -2.2718648057
    85     2.5049876        -2.1917204395
    86     2.5348089        -2.1102892880
    87     2.5646302        -2.0278130034
    88     2.5944515        -1.9445464069
    89     2.6242728        -1.8607841934
    90     2.6540941        -1.7768332292
    91     2.6839153        -1.6929860097
    92     2.7137366        -1.6095308794
    93     2.7435579        -1.5267551800
    94     2.7733792        -1.4449361675
    95     2.8032005        -1.3643348887
    96     2.8330217        -1.2851962846
    97     2.8628430        -1.2077532264
    98     2.8926643        -1.1322167606
    99     2.9224856        -1.0587635149
   100     2.9523069        -0.9875489996
   101     2.9821281        -0.9187199136
   102     3.0119494        -0.8523968190
   103     3.0417707        -0.7886729108
   104     3.0715920        -0.7276284835
   105     3.1014133        -0.6693145170
   106     3.1312346        -0.6137411605
   107     3.1610558        -0.5609063561
   108     3.1908771        -0.5108125362
   109     3.2206984        -0.4634523362
   110     3.2505197        -0.4188068709
   111     3.2803410        -0.3768469885
   112     3.3101622        -0.3375184484
   113     3.3399835        -0.3007441680
   114     3.3698048        -0.2664474400
   115     3.3996261        -0.2345589732
   116     3.4294474        -0.2050089222
   117     3.4592687        -0.1777239324
   118     3.4890899        -0.1526229661
   119     3.5189112        -0.1296116405
   120     3.5487325        -0.1085883781
   121     3.5785538        -0.0894560972
   122     3.6083751        -0.0721244243
   123     3.6381963        -0.0565056889
   124     3.6680176        -0.0425133268
   125     3.6978389        -0.0300622843
   126     3.7276602        -0.0190695120
   127     3.7574815        -0.0094531303
   128     3.7873027        -0.0011309395
   129     3.8171240         0.0059794008
   130     3.8469453         0.0119594719
   131     3.8767666         0.0168896746
   132     3.9065879         0.0208487479
   133     3.9364092         0.0239132521
   134     3.9662304         0.0261550138
   135     3.9960517         0.0276344000
   136     4.0258730         0.0283976056
   137     4.0556943         0.0284867454
   138     4.0855156         0.0279540496
   139     4.1153368         0.0268654846
   140     4.1451581         0.0252921541
   141     4.1749794         0.0232970878
   142     4.2048007         0.0209261836
   143     4.2346220         0.0182113016
   144     4.2644432         0.0151828265
   145     4.2942645         0.0118777171
   146     4.3240858         0.0083376753
   147     4.3539071         0.0046040664
   148     4.3837284         0.0007137117
   149     4.4135497        -0.0033032926
   150     4.4433709        -0.0074215800
   151     4.4731922        -0.0116167905
   152     4.5030135        -0.0158652619
   153     4.5328348        -0.0201453662
   154     4.5626561        -0.0244359315
   155     4.5924773        -0.0287136392
   156     4.6222986        -0.0329530064
   157     4.6521199        -0.0371289069
   158     4.6819412        -0.0412205785
   159     4.7117625        -0.0452144226
   160     4.7415838        -0.0491018231
   161     4.7714050        -0.0528735025
   162     4.8012263        -0.0565163848
   163     4.8310476        -0.0600150394
   164     4.8608689        -0.0633552956
   165     4.8906902        -0.0665280208
   166     4.9205114        -0.0695305071
   167     4.9503327        -0.0723627820
   168     4.9801540        -0.0750214275
   169     5.0099753        -0.0774968984
   170     5.0397966        -0.0797763349
   171     5.0696178        -0.0818491563
   172     5.0994391        -0.0837114274
   173     5.1292604        -0.0853654906
   174     5.1590817        -0.0868149298
   175     5.1889030        -0.0880596774
   176     5.2187243        -0.0890954216
   177     5.2485455        -0.0899170008
   178     5.2783668        -0.0905233224
   179     5.3081881        -0.0909206397
   180     5.3380094        -0.0911205650
   181     5.3678307        -0.0911330196
   182     5.3976519        -0.0909602113
   183     5.4274732        -0.0905972353
   184     5.4572945        -0.0900386092
   185     5.4871158        -0.0892854752
   186     5.5169371        -0.0883478638
   187     5.5467584        -0.0872400003
   188     5.5765796        -0.0859726036
   189     5.6064009        -0.0845487670
   190     5.6362222        -0.0829666540
   191     5.6660435        -0.0812271190
   192     5.6958648        -0.0793408124
   193     5.7256860        -0.0773285263
   194     5.7555073        -0.0752129039
   195     5.7853286        -0.0730076055
   196     5.8151499        -0.0707134074
   197     5.8449712        -0.0683246655
   198     5.8747924        -0.0658400015
   199     5.9046137        -0.0632679633
   200     5.9344350        -0.0606243886
   201     5.9642563        -0.0579261057
   202     5.9940776        -0.0551872773
   203     6.0238989        -0.0524198174
   204     6.0537201        -0.0496344324
   205     6.0835414        -0.0468394267
   206     6.1133627        -0.0440390414
   207     6.1431840        -0.0412349804
   208     6.1730053        -0.0384309382
   209     6.2028265        -0.0356358860
   210     6.2326478        -0.0328629233
   211     6.2624691        -0.0301245046
   212     6.2922904        -0.0274276421
   213     6.3221117        -0.0247730824
   214     6.3519330        -0.0221598186
   215     6.3817542        -0.0195915538
   216     6.4115755        -0.0170795141
   217     6.4413968        -0.0146392256
   218     6.4712181        -0.0122841262
   219     6.5010394        -0.0100212979
   220     6.5308606        -0.0078523007
   221     6.5606819        -0.0057770955
   222     6.5905032        -0.0037966973
   223     6.6203245        -0.0019130111
   224     6.6501458        -0.0001274107
   225     6.6799670         0.0015608373
   226     6.7097883         0.0031557402
   227     6.7396096         0.0046633975
   228     6.7694309         0.0060875980
   229     6.7992522         0.0074255476
   230     6.8290735         0.0086683686
   231     6.8588947         0.0098067067
   232     6.8887160         0.0108367807
   233     6.9185373         0.0117618499
   234     6.9483586         0.0125886808
   235     6.9781799         0.0133232781
   236     7.0080011         0.0139696118
   237     7.0378224         0.0145306494
   238     7.0676437         0.0150089656
   239     7.0974650         0.0154062892
   240     7.1272863         0.0157233742
   241     7.1571076         0.0159610240
   242     7.1869288         0.0161215750
   243     7.2167501         0.0162094676
   244     7.2465714         0.0162301254
   245     7.2763927         0.0161878337
   246     7.3062140         0.0160844032
   247     7.3360352         0.0159200018
   248     7.3658565         0.0156959342
   249     7.3956778         0.0154173976
   250     7.4254991         0.0150935719
   251     7.4553204         0.0147340422
   252     7.4851416         0.0143439275
   253     7.5149629         0.0139219815
   254     7.5447842         0.0134637219
   255     7.5746055         0.0129670638
   256     7.6044268         0.0124356715
   257     7.6342481         0.0118775550
   258     7.6640693         0.0113006809
   259     7.6938906         0.0107094442
   260     7.7237119         0.0101045344
   261     7.7535332         0.0094858721
   262     7.7833545         0.0088561494
   263     7.8131757         0.0082221806
   264     7.8429970         0.0075927596
   265     7.8728183         0.0069743345
   266     7.9026396         0.0063679160
   267     7.9324609         0.0057700083
   268     7.9622822         0.0051767604
   269     7.9921034         0.0045875364
   270     8.0219247         0.0040052207
   271     8.0517460         0.0034342766
   272     8.0815673         0.0028792747
   273     8.1113886         0.0023448253
   274     8.1412098         0.0018353862
   275     8.1710311         0.0013534751
   276     8.2008524         0.0008974608
   277     8.2306737         0.0004619950
   278     8.2604950         0.0000422161
   279     8.2903162        -0.0003613130
   280     8.3201375        -0.0007415376
   281     8.3499588        -0.0010891788
   282     8.3797801        -0.0013989688
   283     8.4096014        -0.0016726582
   284     8.4394227        -0.0019165479
   285     8.4692439        -0.0021362024
   286     8.4990652        -0.0023330023
   287     8.5288865        -0.0025046872
   288     8.5587078        -0.0026483070
   289     8.5885291        -0.0027626972
   290     8.6183503        -0.0028488904
   291     8.6481716        -0.0029087441
   292     8.6779929        -0.0029431233
   293     8.7078142        -0.0029510184
   294     8.7376355        -0.0029302911
   295     8.7674568        -0.0028796572
   296     8.7972780        -0.0028004628
   297     8.8270993        -0.0026965905
   298     8.8569206        -0.0025720715
   299     8.8867419        -0.0024280279
   300     8.9165632        -0.0022616566
   301     8.9463844        -0.0020688220
   302     8.9762057        -0.0018488842
   303     9.0060270        -0.0016078324
   304     9.0358483        -0.0013563706
   305     9.0656696        -0.0011037872
   306     9.0954908        -0.0008526018
   307     9.1253121        -0.0005984940
   308     9.1551334        -0.0003350521
   309     9.1849547        -0.0000587285
   310     9.2147760         0.0002297877
   311     9.2445973         0.0005275239
   312     9.2744185         0.0008317078
   313     9.3042398         0.0011407844
   314     9.3340611         0.0014539210
   315     9.3638824         0.0017698096
   316     9.3937037         0.0020855743
   317     9.4235249         0.0023967402
   318     9.4533462         0.0026990061
   319     9.4831675         0.0029910506
   320     9.5129888         0.0032758805
   321     9.5428101         0.0035587876
   322     9.5726314         0.0038430379
   323     9.6024526         0.0041268883
   324     9.6322739         0.0044045353
   325     9.6620952         0.0046700846
   326     9.6919165         0.0049210978
   327     9.7217378         0.0051589970
   328     9.7515590         0.0053865639
   329     9.7813803         0.0056050495
   330     9.8112016         0.0058131569
   331     9.8410229         0.0060080883
   332     9.8708442         0.0061871458
   333     9.9006654         0.0063484632
   334     9.9304867         0.0064909254
   335     9.9603080         0.0066143730
   336     9.9901293         0.0067204444
   337    10.0199506         0.0068128561
   338    10.0497719         0.0068959554
   339    10.0795931         0.0069723377
   340    10.1094144         0.0070416421
   341    10.1392357         0.0071014267
   342    10.1690570         0.0071488576
   343    10.1988783         0.0071815804
   344    10.2286995         0.0071976834
   345    10.2585208         0.0071957311
   346    10.2883421         0.0071751889
   347    10.3181634         0.0071366259
   348    10.3479847         0.0070814334
   349    10.3778060         0.0070116110
   350    10.4076272         0.0069298622
   351    10.4374485         0.0068392874
   352    10.4672698         0.0067421518
   353    10.4970911         0.0066385812
   354    10.5269124         0.0065266490
   355    10.5567336         0.0064041030
   356    10.5865549         0.0062702982
   357    10.6163762         0.0061267285
   358    10.6461975         0.0059760320
   359    10.6760188         0.0058207284
   360    10.7058400         0.0056627455
   361    10.7356613         0.0055035248
   362    10.7654826         0.0053439159
   363    10.7953039         0.0051837771
   364    10.8251252         0.0050219625
   365    10.8549465         0.0048569957
   366    10.8847677         0.0046878378
   367    10.9145890         0.0045141181
   368    10.9444103         0.0043359963
   369    10.9742316         0.0041542056
   370    11.0040529         0.0039702656
   371    11.0338741         0.0037863220
   372    11.0636954         0.0036044308
   373    11.0935167         0.0034258446
   374    11.1233380         0.0032509294
   375    11.1531593         0.0030797093
   376    11.1829806         0.0029125228
   377    11.2128018         0.0027502710
   378    11.2426231         0.0025939885
   379    11.2724444         0.0024438738
   380    11.3022657         0.0022985244
   381    11.3320870         0.0021553064
   382    11.3619082         0.0020119161
   383    11.3917295         0.0018679155
   384    11.4215508         0.0017249102
   385    11.4513721         0.0015854191
   386    11.4811934         0.0014517258
   387    11.5110146         0.0013255854
   388    11.5408359         0.0012082290
   389    11.5706572         0.0010997275
   390    11.6004785         0.0009980747
   391    11.6302998         0.0008995357
   392    11.6601211         0.0008009552
   393    11.6899423         0.0007024657
   394    11.7197636         0.0006080128
   395    11.7495849         0.0005228182
   396    11.7794062         0.0004497670
   397    11.8092275         0.0003877491
   398    11.8390487         0.0003330672
   399    11.8688700         0.0002822124
   400    11.8986913         0.0002335341
   401    11.9285126         0.0001870687
   402    11.9583339         0.0001435848
   403    11.9881551         0.0001037980
   404    12.0179764         0.0000679601
   405    12.0477977         0.0000362165
   406    12.0776190         0.0000097461
   407    12.1074403        -0.0000090598
   408    12.1372616        -0.0000187639
   409    12.1670828        -0.0000211521
   410    12.1969041        -0.0000202917
   411    12.2267254        -0.0000193337
   412    12.2565467        -0.0000190039
   413    12.2863680        -0.0000188089
   414    12.3161892        -0.0000184848
   415    12.3460105        -0.0000181284
   416    12.3758318        -0.0000178057
   417    12.4056531        -0.0000174898
   418    12.4354744        -0.0000171674
   419    12.4652957        -0.0000168475
   420    12.4951169        -0.0000165315
   421    12.5249382        -0.0000162172
   422    12.5547595        -0.0000159048
   423    12.5845808        -0.0000155950
   424    12.6144021        -0.0000152877
   425    12.6442233        -0.0000149829
   426    12.6740446        -0.0000146807
   427    12.7038659        -0.0000143812
   428    12.7336872        -0.0000140845
   429    12.7635085        -0.0000137906
   430    12.7933297        -0.0000134997
   431    12.8231510        -0.0000132119
   432    12.8529723        -0.0000129271
   433    12.8827936        -0.0000126454
   434    12.9126149        -0.0000123670
   435    12.9424362        -0.0000120919
   436    12.9722574        -0.0000118202
   437    13.0020787        -0.0000115519
   438    13.0319000        -0.0000112871
   439    13.0617213        -0.0000110258
   440    13.0915426         0.0000000000
