# Supplementary material for: A Glimpse into Quantum Triplet Structures in Supercritical 3He
Source: Entropy (Basel). 2023 Feb 2;25(2):283. doi: 10.3390/e25020283 (PMC9955445; doi:10.3390/e25020283)
Supplement: Supplementary file 1 [file entropy-25-00283-s001.zip › k-space/cr2_etbdhbw.sp4-2]

Helium-3   C2ET(R) pair instantaneous (SP4-2)  Data computed to carry out the work described in [38]

T= 4.2 K    RHO= 0.01886713 A**-3  

   IND       R(A)             DCF_ET2(R)
     1     0.0000000        -5.0514928568  
     2     0.0233716        -5.0538124725
     3     0.0467433        -5.0523061561
     4     0.0701149        -5.0498829483
     5     0.0934865        -5.0466257625
     6     0.1168582        -5.0424554959
     7     0.1402298        -5.0373849468
     8     0.1636015        -5.0314103743
     9     0.1869731        -5.0245373673
    10     0.2103447        -5.0167710338
    11     0.2337164        -5.0081183598
    12     0.2570880        -4.9985871267
    13     0.2804596        -4.9881860874
    14     0.3038313        -4.9769247995
    15     0.3272029        -4.9648136034
    16     0.3505745        -4.9518635678
    17     0.3739462        -4.9380864535
    18     0.3973178        -4.9234946756
    19     0.4206894        -4.9081012684
    20     0.4440611        -4.8919198495
    21     0.4674327        -4.8749645859
    22     0.4908044        -4.8572501582
    23     0.5141760        -4.8387917267
    24     0.5375476        -4.8196048964
    25     0.5609193        -4.7997056826
    26     0.5842909        -4.7791104768
    27     0.6076625        -4.7578360128
    28     0.6310342        -4.7358993334
    29     0.6544058        -4.7133177573
    30     0.6777774        -4.6901088471
    31     0.7011491        -4.6662903776
    32     0.7245207        -4.6418803052
    33     0.7478923        -4.6168967379
    34     0.7712640        -4.5913579063
    35     0.7946356        -4.5652821361
    36     0.8180073        -4.5386878203
    37     0.8413789        -4.5115933942
    38     0.8647505        -4.4840173098
    39     0.8881222        -4.4559780125
    40     0.9114938        -4.4274939184
    41     0.9348654        -4.3985833927
    42     0.9582371        -4.3692647293
    43     0.9816087        -4.3395561316
    44     1.0049803        -4.3094756942
    45     1.0283520        -4.2790413860
    46     1.0517236        -4.2482710341
    47     1.0750952        -4.2171823088
    48     1.0984669        -4.1857927095
    49     1.1218385        -4.1541195523
    50     1.1452102        -4.1221799571
    51     1.1685818        -4.0899908374
    52     1.1919534        -4.0575688896
    53     1.2153251        -4.0249305835
    54     1.2386967        -3.9920921543
    55     1.2620683        -3.9590695946
    56     1.2854400        -3.9258786474
    57     1.3088116        -3.8925347998
    58     1.3321832        -3.8590532775
    59     1.3555549        -3.8254490397
    60     1.3789265        -3.7917367749
    61     1.4022981        -3.7579308970
    62     1.4256698        -3.7240455421
    63     1.4490414        -3.6900945656
    64     1.4724131        -3.6560915411
    65     1.4957847        -3.6220497556
    66     1.5191563        -3.5879822036
    67     1.5425280        -3.5539016405
    68     1.5658996        -3.5198206040
    69     1.5892712        -3.4857511749
    70     1.6126429        -3.4517049397
    71     1.6360145        -3.4176933564
    72     1.6593861        -3.3837276693
    73     1.6827578        -3.3498188977
    74     1.7061294        -3.3159780665
    75     1.7295010        -3.2822160416
    76     1.7528727        -3.2485432129
    77     1.7762443        -3.2149668542
    78     1.7996160        -3.1814882600
    79     1.8229876        -3.1481059595
    80     1.8463592        -3.1148194828
    81     1.8697309        -3.0816192671
    82     1.8931025        -3.0484715333
    83     1.9164741        -3.0153241774
    84     1.9398458        -2.9821263807
    85     1.9632174        -2.9488240953
    86     1.9865890        -2.9153388849
    87     2.0099607        -2.8815683847
    88     2.0333323        -2.8474054260
    89     2.0567039        -2.8127476173
    90     2.0800756        -2.7774918154
    91     2.1034472        -2.7415380487
    92     2.1268189        -2.7047879049
    93     2.1501905        -2.6671412493
    94     2.1735621        -2.6285062858
    95     2.1969338        -2.5888061985
    96     2.2203054        -2.5479739700
    97     2.2436770        -2.5059399337
    98     2.2670487        -2.4626431489
    99     2.2904203        -2.4180545719
   100     2.3137919        -2.3721725226
   101     2.3371636        -2.3249957569
   102     2.3605352        -2.2765227112
   103     2.3839068        -2.2267756176
   104     2.4072785        -2.1758020283
   105     2.4306501        -2.1236551527
   106     2.4540218        -2.0703862274
   107     2.4773934        -2.0160623781
   108     2.5007650        -1.9607799187
   109     2.5241367        -1.9046472491
   110     2.5475083        -1.8477695491
   111     2.5708799        -1.7902552777
   112     2.5942516        -1.7322263552
   113     2.6176232        -1.6738113658
   114     2.6409948        -1.6151388189
   115     2.6643665        -1.5563365860
   116     2.6877381        -1.4975344536
   117     2.7111097        -1.4388639831
   118     2.7344814        -1.3804569939
   119     2.7578530        -1.3224434547
   120     2.7812247        -1.2649426418
   121     2.8045963        -1.2080592270
   122     2.8279679        -1.1518921953
   123     2.8513396        -1.0965426560
   124     2.8747112        -1.0421068597
   125     2.8980828        -0.9886713753
   126     2.9214545        -0.9363185956
   127     2.9448261        -0.8851313234
   128     2.9681977        -0.8351860135
   129     2.9915694        -0.7865400876
   130     3.0149410        -0.7392350018
   131     3.0383126        -0.6933115701
   132     3.0616843        -0.6488103988
   133     3.0850559        -0.6057597303
   134     3.1084276        -0.5641748536
   135     3.1317992        -0.5240686893
   136     3.1551708        -0.4854542980
   137     3.1785425        -0.4483358475
   138     3.2019141        -0.4127031168
   139     3.2252857        -0.3785393202
   140     3.2486574        -0.3458292483
   141     3.2720290        -0.3145596578
   142     3.2954006        -0.2847192176
   143     3.3187723        -0.2562994298
   144     3.3421439        -0.2292922713
   145     3.3655155        -0.2036833068
   146     3.3888872        -0.1794421300
   147     3.4122588        -0.1565219398
   148     3.4356305        -0.1348723920
   149     3.4590021        -0.1144478131
   150     3.4823737        -0.0952095029
   151     3.5057454        -0.0771283912
   152     3.5291170        -0.0601802147
   153     3.5524886        -0.0443383152
   154     3.5758603        -0.0295714579
   155     3.5992319        -0.0158416737
   156     3.6226035        -0.0031059998
   157     3.6459752         0.0086779140
   158     3.6693468         0.0195504178
   159     3.6927184         0.0295494742
   160     3.7160901         0.0387104354
   161     3.7394617         0.0470684575
   162     3.7628334         0.0546586602
   163     3.7862050         0.0615139384
   164     3.8095766         0.0676649646
   165     3.8329483         0.0731418809
   166     3.8563199         0.0779752374
   167     3.8796915         0.0821960670
   168     3.9030632         0.0858360218
   169     3.9264348         0.0889273080
   170     3.9498064         0.0915019008
   171     3.9731781         0.0935898760
   172     3.9965497         0.0952178763
   173     4.0199213         0.0964101430
   174     4.0432930         0.0971909471
   175     4.0666646         0.0975848499
   176     4.0900363         0.0976158577
   177     4.1134079         0.0973077386
   178     4.1367795         0.0966844281
   179     4.1601512         0.0957691498
   180     4.1835228         0.0945825679
   181     4.2068944         0.0931422501
   182     4.2302661         0.0914646262
   183     4.2536377         0.0895665124
   184     4.2770093         0.0874645858
   185     4.3003810         0.0851749727
   186     4.3237526         0.0827135631
   187     4.3471242         0.0800963302
   188     4.3704959         0.0773402031
   189     4.3938675         0.0744640606
   190     4.4172392         0.0714885875
   191     4.4406108         0.0684349041
   192     4.4639824         0.0653211089
   193     4.4873541         0.0621574496
   194     4.5107257         0.0589460134
   195     4.5340973         0.0556863756
   196     4.5574690         0.0523803836
   197     4.5808406         0.0490341276
   198     4.6042122         0.0456588353
   199     4.6275839         0.0422685621
   200     4.6509555         0.0388767187
   201     4.6743271         0.0354951552
   202     4.6976988         0.0321340323
   203     4.7210704         0.0288022749
   204     4.7444421         0.0255088178
   205     4.7678137         0.0222617262
   206     4.7911853         0.0190662226
   207     4.8145570         0.0159251083
   208     4.8379286         0.0128407811
   209     4.8613002         0.0098166670
   210     4.8846719         0.0068581055
   211     4.9080435         0.0039726428
   212     4.9314151         0.0011690616
   213     4.9547868        -0.0015448377
   214     4.9781584        -0.0041653846
   215     5.0015300        -0.0066947403
   216     5.0249017        -0.0091385836
   217     5.0482733        -0.0115019325
   218     5.0716450        -0.0137855408
   219     5.0950166        -0.0159834829
   220     5.1183882        -0.0180844917
   221     5.1417599        -0.0200765059
   222     5.1651315        -0.0219507165
   223     5.1885031        -0.0237043627
   224     5.2118748        -0.0253404806
   225     5.2352464        -0.0268637728
   226     5.2586180        -0.0282777730
   227     5.2819897        -0.0295851335
   228     5.3053613        -0.0307878757
   229     5.3287329        -0.0318875149
   230     5.3521046        -0.0328855078
   231     5.3754762        -0.0337829263
   232     5.3988479        -0.0345800497
   233     5.4222195        -0.0352766935
   234     5.4455911        -0.0358726494
   235     5.4689628        -0.0363679114
   236     5.4923344        -0.0367628130
   237     5.5157060        -0.0370579427
   238     5.5390777        -0.0372539079
   239     5.5624493        -0.0373514210
   240     5.5858209        -0.0373516793
   241     5.6091926        -0.0372563738
   242     5.6325642        -0.0370672985
   243     5.6559358        -0.0367863708
   244     5.6793075        -0.0364162535
   245     5.7026791        -0.0359606495
   246     5.7260508        -0.0354237987
   247     5.7494224        -0.0348099273
   248     5.7727940        -0.0341231550
   249     5.7961657        -0.0333675506
   250     5.8195373        -0.0325472220
   251     5.8429089        -0.0316663463
   252     5.8662806        -0.0307286989
   253     5.8896522        -0.0297370020
   254     5.9130238        -0.0286929827
   255     5.9363955        -0.0275981074
   256     5.9597671        -0.0264545312
   257     5.9831387        -0.0252660285
   258     6.0065104        -0.0240382151
   259     6.0298820        -0.0227777043
   260     6.0532537        -0.0214907663
   261     6.0766253        -0.0201819367
   262     6.0999969        -0.0188533749
   263     6.1233686        -0.0175058265
   264     6.1467402        -0.0161401875
   265     6.1701118        -0.0147583707
   266     6.1934835        -0.0133635995
   267     6.2168551        -0.0119602314
   268     6.2402267        -0.0105530113
   269     6.2635984        -0.0091460491
   270     6.2869700        -0.0077419717
   271     6.3103416        -0.0063419657
   272     6.3337133        -0.0049467688
   273     6.3570849        -0.0035576653
   274     6.3804566        -0.0021770528
   275     6.4038282        -0.0008085696
   276     6.4271998         0.0005433680
   277     6.4505715         0.0018743499
   278     6.4739431         0.0031807240
   279     6.4973147         0.0044599619
   280     6.5206864         0.0057101976
   281     6.5440580         0.0069294973
   282     6.5674296         0.0081158298
   283     6.5908013         0.0092674015
   284     6.6141729         0.0103825355
   285     6.6375445         0.0114594026
   286     6.6609162         0.0124964404
   287     6.6842878         0.0134932026
   288     6.7076595         0.0144504796
   289     6.7310311         0.0153695219
   290     6.7544027         0.0162512440
   291     6.7777744         0.0170957774
   292     6.8011460         0.0179023500
   293     6.8245176         0.0186696020
   294     6.8478893         0.0193961189
   295     6.8712609         0.0200808649
   296     6.8946325         0.0207233905
   297     6.9180042         0.0213236832
   298     6.9413758         0.0218817552
   299     6.9647474         0.0223972803
   300     6.9881191         0.0228694165
   301     7.0114907         0.0232967577
   302     7.0348624         0.0236775357
   303     7.0582340         0.0240105457
   304     7.0816056         0.0242964834
   305     7.1049773         0.0245382897
   306     7.1283489         0.0247400978
   307     7.1517205         0.0249056147
   308     7.1750922         0.0250365049
   309     7.1984638         0.0251316481
   310     7.2218354         0.0251879847
   311     7.2452071         0.0252023334
   312     7.2685787         0.0251734050
   313     7.2919503         0.0251030985
   314     7.3153220         0.0249959291
   315     7.3386936         0.0248571058
   316     7.3620653         0.0246906194
   317     7.3854369         0.0244979812
   318     7.4088085         0.0242782378
   319     7.4321802         0.0240293080
   320     7.4555518         0.0237498572
   321     7.4789234         0.0234409506
   322     7.5022951         0.0231065529
   323     7.5256667         0.0227525054
   324     7.5490383         0.0223843716
   325     7.5724100         0.0220046923
   326     7.5957816         0.0216114625
   327     7.6191532         0.0211993070
   328     7.6425249         0.0207623158
   329     7.6658965         0.0202972640
   330     7.6892682         0.0198058903
   331     7.7126398         0.0192942830
   332     7.7360114         0.0187700101
   333     7.7593831         0.0182392951
   334     7.7827547         0.0177051662
   335     7.8061263         0.0171674278
   336     7.8294980         0.0166244990
   337     7.8528696         0.0160750948
   338     7.8762412         0.0155187272
   339     7.8996129         0.0149556565
   340     7.9229845         0.0143865281
   341     7.9463561         0.0138120963
   342     7.9697278         0.0132335808
   343     7.9930994         0.0126531002
   344     8.0164711         0.0120735843
   345     8.0398427         0.0114982510
   346     8.0632143         0.0109295810
   347     8.0865860         0.0103682876
   348     8.1099576         0.0098134464
   349     8.1333292         0.0092635864
   350     8.1567009         0.0087175392
   351     8.1800725         0.0081747960
   352     8.2034441         0.0076354782
   353     8.2268158         0.0070999126
   354     8.2501874         0.0065685713
   355     8.2735590         0.0060427745
   356     8.2969307         0.0055251679
   357     8.3203023         0.0050193977
   358     8.3436740         0.0045293032
   359     8.3670456         0.0040576996
   360     8.3904172         0.0036054237
   361     8.4137889         0.0031717657
   362     8.4371605         0.0027556827
   363     8.4605321         0.0023563050
   364     8.4839038         0.0019727669
   365     8.5072754         0.0016041078
   366     8.5306470         0.0012493216
   367     8.5540187         0.0009075288
   368     8.5773903         0.0005782988
   369     8.6007619         0.0002617677
   370     8.6241336        -0.0000416184
   371     8.6475052        -0.0003313687
   372     8.6708769        -0.0006070185
   373     8.6942485        -0.0008681240
   374     8.7176201        -0.0011141925
   375     8.7409918        -0.0013446698
   376     8.7643634        -0.0015592372
   377     8.7877350        -0.0017581573
   378     8.8111067        -0.0019422185
   379     8.8344783        -0.0021123927
   380     8.8578499        -0.0022694851
   381     8.8812216        -0.0024138577
   382     8.9045932        -0.0025454147
   383     8.9279648        -0.0026638619
   384     8.9513365        -0.0027688964
   385     8.9747081        -0.0028602219
   386     8.9980798        -0.0029375243
   387     9.0214514        -0.0030003959
   388     9.0448230        -0.0030484035
   389     9.0681947        -0.0030815685
   390     9.0915663        -0.0031007848
   391     9.1149379        -0.0031075969
   392     9.1383096        -0.0031037089
   393     9.1616812        -0.0030907366
   394     9.1850528        -0.0030701045
   395     9.2084245        -0.0030431342
   396     9.2317961        -0.0030112747
   397     9.2551677        -0.0029757560
   398     9.2785394        -0.0029367571
   399     9.3019110        -0.0028931681
   400     9.3252827        -0.0028431070
   401     9.3486543        -0.0027847629
   402     9.3720259        -0.0027173729
   403     9.3953976        -0.0026416786
   404     9.4187692        -0.0025594888
   405     9.4421408        -0.0024728485
   406     9.4655125        -0.0023831814
   407     9.4888841        -0.0022907712
   408     9.5122557        -0.0021949558
   409     9.5356274        -0.0020947449
   410     9.5589990        -0.0019894956
   411     9.5823706        -0.0018794481
   412     9.6057423        -0.0017657084
   413     9.6291139        -0.0016498096
   414     9.6524856        -0.0015332468
   415     9.6758572        -0.0014171261
   416     9.6992288        -0.0013020820
   417     9.7226005        -0.0011885441
   418     9.7459721        -0.0010771282
   419     9.7693437        -0.0009677340
   420     9.7927154        -0.0008591050
   421     9.8160870        -0.0007498577
   422     9.8394586        -0.0006370137
   423     9.8628303        -0.0005189402
   424     9.8862019        -0.0003999717
   425     9.9095735        -0.0002810700
   426     9.9329452        -0.0001622220
   427     9.9563168        -0.0000640504
   428     9.9796885        -0.0000127661
   429    10.0030601        -0.0000023901
   430    10.0264317        -0.0000050562
   431    10.0498034        -0.0000058687
   432    10.0731750        -0.0000053754
   433    10.0965466        -0.0000052656
   434    10.1199183        -0.0000052335
   435    10.1432899        -0.0000051372
   436    10.1666615        -0.0000050522
   437    10.1900332        -0.0000049719
   438    10.2134048        -0.0000048900
   439    10.2367764        -0.0000048093
   440    10.2601481         0.0000000000
