# Supplementary material for: A Glimpse into Quantum Triplet Structures in Supercritical 3He
Source: Entropy (Basel). 2023 Feb 2;25(2):283. doi: 10.3390/e25020283 (PMC9955445; doi:10.3390/e25020283)
Supplement: Supplementary file 1 [file entropy-25-00283-s001.zip › k-space/sk2_et_bdhbw5.sp1]

He3-sapt2/4TH-alph=1./3. / SP1 /4.21 K  0.0228717A-3/ 1372*66 ET  (1994 Kpasses)


PBEAD=      1   TEMP=   4.21000  RHO= 0.0228718  SIG=2.6420
ZERO= 1    R(A)= 3.7816637


   IND     K(A**(-1))   S(K)-INST./CLASS.


     1     0.0000000     0.1012100766
     2     0.0500000     0.1013954801
     3     0.1000000     0.1019539396
     4     0.1500000     0.1028922491
     5     0.2000000     0.1042218981
     6     0.2500000     0.1059593138
     7     0.3000000     0.1081262269
     8     0.3500000     0.1107501484
     9     0.4000000     0.1138649848
    10     0.4500000     0.1175118064
    11     0.5000000     0.1217397908
    12     0.5500000     0.1266073703
    13     0.6000000     0.1321836146
    14     0.6500000     0.1385498866
    15     0.7000000     0.1458018161
    16     0.7500000     0.1540516363
    17     0.8000000     0.1634309335
    18     0.8500000     0.1740938559
    19     0.9000000     0.1862208167
    20     0.9500000     0.2000227022
    21     1.0000000     0.2157455466
    22     1.0500000     0.2336755503
    23     1.1000000     0.2541441726
    24     1.1500000     0.2775327995
    25     1.2000000     0.3042761207
    26     1.2500000     0.3348628013
    27     1.3000000     0.3698312453
    28     1.3500000     0.4097571614
    29     1.4000000     0.4552282887
    30     1.4500000     0.5068001742
    31     1.5000000     0.5649257995
    32     1.5500000     0.6298521589
    33     1.6000000     0.7014803539
    34     1.6500000     0.7791948103
    35     1.7000000     0.8616839862
    36     1.7500000     0.9467987976
    37     1.8000000     1.0315187107
    38     1.8500000     1.1121024875
    39     1.9000000     1.1844695972
    40     1.9500000     1.2447799955
    41     2.0000000     1.2900786488
    42     2.0500000     1.3188062966
    43     2.1000000     1.3310054203
    44     2.1500000     1.3281684715
    45     2.2000000     1.3128149838
    46     2.2500000     1.2879640669
    47     2.3000000     1.2566595337
    48     2.3500000     1.2216377694
    49     2.4000000     1.1851549025
    50     2.4500000     1.1489425672
    51     2.5000000     1.1142455596
    52     2.5500000     1.0818993473
    53     2.6000000     1.0524181190
    54     2.6500000     1.0260767255
    55     2.7000000     1.0029791932
    56     2.7500000     0.9831121728
    57     2.8000000     0.9663845669
    58     2.8500000     0.9526557126
    59     2.9000000     0.9417546607
    60     2.9500000     0.9334928318
    61     3.0000000     0.9276719198
    62     3.0500000     0.9240885036
    63     3.1000000     0.9225364822
    64     3.1500000     0.9228081659
    65     3.2000000     0.9246946519
    66     3.2500000     0.9279859496
    67     3.3000000     0.9324712047
    68     3.3500000     0.9379392718
    69     3.4000000     0.9441798032
    70     3.4500000     0.9509849405
    71     3.5000000     0.9581516221
    72     3.5500000     0.9654844388
    73     3.6000000     0.9727989018
    74     3.6500000     0.9799249226
    75     3.7000000     0.9867102614
    76     3.7500000     0.9930236758
    77     3.8000000     0.9987575121
    78     3.8500000     1.0038295138
    79     3.9000000     1.0081836852
    80     3.9500000     1.0117901292
    81     4.0000000     1.0146438633
    82     4.0500000     1.0167627045
    83     4.1000000     1.0181843855
    84     4.1500000     1.0189631085
    85     4.2000000     1.0191657730
    86     4.2500000     1.0188681065
    87     4.3000000     1.0181509084
    88     4.3500000     1.0170965796
    89     4.4000000     1.0157860638
    90     4.4500000     1.0142962813
    91     4.5000000     1.0126980921
    92     4.5500000     1.0110547886
    93     4.6000000     1.0094210916
    94     4.6500000     1.0078426021
    95     4.7000000     1.0063556531
    96     4.7500000     1.0049874980
    97     4.8000000     1.0037567747
    98     4.8500000     1.0026741861
    99     4.9000000     1.0017433425
   100     4.9500000     1.0009617190
   101     5.0000000     1.0003216826
   102     5.0500000     0.9998115529
   103     5.1000000     0.9994166611
   104     5.1500000     0.9991203779
   105     5.2000000     0.9989050838
   106     5.2500000     0.9987530577
   107     5.3000000     0.9986472652
   108     5.3500000     0.9985720289
   109     5.4000000     0.9985135696
   110     5.4500000     0.9984604108
   111     5.5000000     0.9984036423
   112     5.5500000     0.9983370474
   113     5.6000000     0.9982570979
   114     5.6500000     0.9981628298
   115     5.7000000     0.9980556146
   116     5.7500000     0.9979388439
   117     5.8000000     0.9978175475
   118     5.8500000     0.9976979672
   119     5.9000000     0.9975871065
   120     5.9500000     0.9974922781
   121     6.0000000     0.9974206666
   122     6.0500000     0.9973789249
   123     6.1000000     0.9973728172
   124     6.1500000     0.9974069204
   125     6.2000000     0.9974843913
   126     6.2500000     0.9976068062
   127     6.3000000     0.9977740727
   128     6.3500000     0.9979844164
   129     6.4000000     0.9982344358
   130     6.4500000     0.9985192242
   131     6.5000000     0.9988325477
   132     6.5500000     0.9991670735
   133     6.6000000     0.9995146365
   134     6.6500000     0.9998665342
   135     6.7000000     1.0002138380
   136     6.7500000     1.0005477077
   137     6.8000000     1.0008596998
   138     6.8500000     1.0011420555
   139     6.9000000     1.0013879599
   140     6.9500000     1.0015917625
   141     7.0000000     1.0017491516
   142     7.0500000     1.0018572773
   143     7.1000000     1.0019148196
   144     7.1500000     1.0019220007
   145     7.2000000     1.0018805421
   146     7.2500000     1.0017935705
   147     7.3000000     1.0016654770
   148     7.3500000     1.0015017370
   149     7.4000000     1.0013086980
   150     7.4500000     1.0010933448
   151     7.5000000     1.0008630521
   152     7.5500000     1.0006253315
   153     7.6000000     1.0003875852
   154     7.6500000     1.0001568716
   155     7.7000000     0.9999396929
   156     7.7500000     0.9997418088
   157     7.8000000     0.9995680833
   158     7.8500000     0.9994223662
   159     7.9000000     0.9993074143
   160     7.9500000     0.9992248502
   161     8.0000000     0.9991751614
   162     8.0500000     0.9991577351
   163     8.1000000     0.9991709295
   164     8.1500000     0.9992121746
   165     8.2000000     0.9992781004
   166     8.2500000     0.9993646865
   167     8.3000000     0.9994674269
   168     8.3500000     0.9995815055
   169     8.4000000     0.9997019744
   170     8.4500000     0.9998239301
   171     8.5000000     0.9999426813
   172     8.5500000     1.0000539029
   173     8.6000000     1.0001537709
   174     8.6500000     1.0002390755
   175     8.7000000     1.0003073070
   176     8.7500000     1.0003567151
   177     8.8000000     1.0003863374
   178     8.8500000     1.0003960004
   179     8.9000000     1.0003862911
   180     8.9500000     1.0003585031
   181     9.0000000     1.0003145595
   182     9.0500000     1.0002569162
   183     9.1000000     1.0001884499
   184     9.1500000     1.0001123357
   185     9.2000000     1.0000319185
   186     9.2500000     0.9999505839
   187     9.3000000     0.9998716318
   188     9.3500000     0.9997981591
   189     9.4000000     0.9997329532
   190     9.4500000     0.9996784010
   191     9.5000000     0.9996364157
   192     9.5500000     0.9996083828
   193     9.6000000     0.9995951269
   194     9.6500000     0.9995969000
   195     9.7000000     0.9996133899
   196     9.7500000     0.9996437491
   197     9.8000000     0.9996866412
   198     9.8500000     0.9997403035
   199     9.9000000     0.9998026233
   200     9.9500000     0.9998712232
   201    10.0000000     0.9999435546
   202    10.0500000     1.0000169937
   203    10.1000000     1.0000889380
   204    10.1500000     1.0001568990
   205    10.2000000     1.0002185883
   206    10.2500000     1.0002719945
   207    10.3000000     1.0003154473
   208    10.3500000     1.0003476689
   209    10.4000000     1.0003678086
   210    10.4500000     1.0003754621
   211    10.5000000     1.0003706737
   212    10.5500000     1.0003539231
   213    10.6000000     1.0003260963
   214    10.6500000     1.0002884433
   215    10.7000000     1.0002425239
   216    10.7500000     1.0001901437
   217    10.8000000     1.0001332842
   218    10.8500000     1.0000740272
   219    10.9000000     1.0000144793
   220    10.9500000     0.9999566964
   221    11.0000000     0.9999026135
   222    11.0500000     0.9998539798
   223    11.1000000     0.9998123022
   224    11.1500000     0.9997787999
   225    11.2000000     0.9997543692
   226    11.2500000     0.9997395616
   227    11.3000000     0.9997345740
   228    11.3500000     0.9997392515
   229    11.4000000     0.9997531034
   230    11.4500000     0.9997753294
   231    11.5000000     0.9998048564
   232    11.5500000     0.9998403845
   233    11.6000000     0.9998804385
   234    11.6500000     0.9999234255
   235    11.7000000     0.9999676941
   236    11.7500000     1.0000115950
   237    11.8000000     1.0000535394
   238    11.8500000     1.0000920537
   239    11.9000000     1.0001258294
   240    11.9500000     1.0001537650
   241    12.0000000     1.0001750002
   242    12.0500000     1.0001889399
   243    12.1000000     1.0001952691
   244    12.1500000     1.0001939563
   245    12.2000000     1.0001852478
   246    12.2500000     1.0001696515
   247    12.3000000     1.0001479119
   248    12.3500000     1.0001209774
   249    12.4000000     1.0000899613
   250    12.4500000     1.0000560977
   251    12.5000000     1.0000206942
   252    12.5500000     0.9999850831
   253    12.6000000     0.9999505734
   254    12.6500000     0.9999184042
   255    12.7000000     0.9998897025
   256    12.7500000     0.9998654449
   257    12.8000000     0.9998464268
   258    12.8500000     0.9998332382
   259    12.9000000     0.9998262469
   260    12.9500000     0.9998255909
   261    13.0000000     0.9998311784
   262    13.0500000     0.9998426961
   263    13.1000000     0.9998596255
   264    13.1500000     0.9998812654
   265    13.2000000     0.9999067611
   266    13.2500000     0.9999351380
   267    13.3000000     0.9999653384
   268    13.3500000     0.9999962613
   269    13.4000000     1.0000268019
   270    13.4500000     1.0000558915
   271    13.5000000     1.0000825339
   272    13.5500000     1.0001058399
   273    13.6000000     1.0001250560
   274    13.6500000     1.0001395889
   275    13.7000000     1.0001490226
   276    13.7500000     1.0001531298
   277    13.8000000     1.0001518757
   278    13.8500000     1.0001454155
   279    13.9000000     1.0001340846
   280    13.9500000     1.0001183832
   281    14.0000000     1.0000989548
   282    14.0500000     1.0000765605
   283    14.1000000     1.0000520497
   284    14.1500000     1.0000263283
   285    14.2000000     1.0000003249
   286    14.2500000     0.9999749584
   287    14.3000000     0.9999511050
   288    14.3500000     0.9999295686
   289    14.4000000     0.9999110540
   290    14.4500000     0.9998961439
   291    14.5000000     0.9998852813
   292    14.5500000     0.9998787564
   293    14.6000000     0.9998767001
   294    14.6500000     0.9998790825
   295    14.7000000     0.9998857174
   296    14.7500000     0.9998962721
   297    14.8000000     0.9999102822
   298    14.8500000     0.9999271712
   299    14.9000000     0.9999462724
   300    14.9500000     0.9999668553
   301    15.0000000     0.9999881519
   302    15.0500000     1.0000093854
   303    15.1000000     1.0000297973
   304    15.1500000     1.0000486745
   305    15.2000000     1.0000653731
   306    15.2500000     1.0000793403
   307    15.3000000     1.0000901319
   308    15.3500000     1.0000974263
   309    15.4000000     1.0001010327
   310    15.4500000     1.0001008961
   311    15.5000000     1.0000970961
   312    15.5500000     1.0000898414
   313    15.6000000     1.0000794597
   314    15.6500000     1.0000663842
   315    15.7000000     1.0000511355
   316    15.7500000     1.0000343016
   317    15.8000000     1.0000165158
   318    15.8500000     0.9999984331
   319    15.9000000     0.9999807065
   320    15.9500000     0.9999639642
   321    16.0000000     0.9999487870
   322    16.0500000     0.9999356895
   323    16.1000000     0.9999251024
   324    16.1500000     0.9999173589
   325    16.2000000     0.9999126852
   326    16.2500000     0.9999111939
   327    16.3000000     0.9999128823
   328    16.3500000     0.9999176348
   329    16.4000000     0.9999252289
   330    16.4500000     0.9999353453
   331    16.5000000     0.9999475805
   332    16.5500000     0.9999614633
   333    16.6000000     0.9999764722
   334    16.6500000     0.9999920551
   335    16.7000000     1.0000076494
   336    16.7500000     1.0000227020
   337    16.8000000     1.0000366890
   338    16.8500000     1.0000491338
   339    16.9000000     1.0000596227
   340    16.9500000     1.0000678192
   341    17.0000000     1.0000734739
   342    17.0500000     1.0000764322
   343    17.1000000     1.0000766382
   344    17.1500000     1.0000741344
   345    17.2000000     1.0000690592
   346    17.2500000     1.0000616395
   347    17.3000000     1.0000521816
   348    17.3500000     1.0000410589
   349    17.4000000     1.0000286969
   350    17.4500000     1.0000155579
   351    17.5000000     1.0000021236
   352    17.5500000     0.9999888772
   353    17.6000000     0.9999762872
   354    17.6500000     0.9999647900
   355    17.7000000     0.9999547756
   356    17.7500000     0.9999465743
   357    17.8000000     0.9999404460
   358    17.8500000     0.9999365724
   359    17.9000000     0.9999350516
   360    17.9500000     0.9999358962
   361    18.0000000     0.9999390341
   362    18.0500000     0.9999443128
   363    18.1000000     0.9999515062
   364    18.1500000     0.9999603233
   365    18.2000000     0.9999704203
   366    18.2500000     0.9999814135
   367    18.3000000     0.9999928932
   368    18.3500000     1.0000044393
   369    18.4000000     1.0000156361
   370    18.4500000     1.0000260872
   371    18.5000000     1.0000354290
   372    18.5500000     1.0000433434
   373    18.6000000     1.0000495685
   374    18.6500000     1.0000539068
   375    18.7000000     1.0000562312
   376    18.7500000     1.0000564887
   377    18.8000000     1.0000547007
   378    18.8500000     1.0000509618
   379    18.9000000     1.0000454344
   380    18.9500000     1.0000383426
   381    19.0000000     1.0000299627
   382    19.0500000     1.0000206132
   383    19.1000000     1.0000106421
   384    19.1500000     1.0000004148
   385    19.2000000     0.9999903002
   386    19.2500000     0.9999806579
   387    19.3000000     0.9999718255
   388    19.3500000     0.9999641068
   389    19.4000000     0.9999577618
   390    19.4500000     0.9999529977
   391    19.5000000     0.9999499628
   392    19.5500000     0.9999487416
   393    19.6000000     0.9999493531
   394    19.6500000     0.9999517510
   395    19.7000000     0.9999558263
   396    19.7500000     0.9999614119
   397    19.8000000     0.9999682896
   398    19.8500000     0.9999761984
   399    19.9000000     0.9999848445
   400    19.9500000     0.9999939119
   401    20.0000000     1.0000030744
   402    20.0500000     1.0000120069
   403    20.1000000     1.0000203969
   404    20.1500000     1.0000279556
   405    20.2000000     1.0000344276
   406    20.2500000     1.0000395998
   407    20.3000000     1.0000433078
   408    20.3500000     1.0000454415
   409    20.4000000     1.0000459480
   410    20.4500000     1.0000448327
   411    20.5000000     1.0000421582
   412    20.5500000     1.0000380415
   413    20.6000000     1.0000326488
   414    20.6500000     1.0000261889
   415    20.7000000     1.0000189056
   416    20.7500000     1.0000110679
   417    20.8000000     1.0000029608
   418    20.8500000     0.9999948746
   419    20.9000000     0.9999870945
   420    20.9500000     0.9999798909
   421    21.0000000     0.9999735097
   422    21.0500000     0.9999681641
   423    21.1000000     0.9999640277
   424    21.1500000     0.9999612287
   425    21.2000000     0.9999598461
   426    21.2500000     0.9999599074
   427    21.3000000     0.9999613890
   428    21.3500000     0.9999642169
   429    21.4000000     0.9999682708
   430    21.4500000     0.9999733886
   431    21.5000000     0.9999793726
   432    21.5500000     0.9999859978
   433    21.6000000     0.9999930191
   434    21.6500000     1.0000001814
   435    21.7000000     1.0000072278
   436    21.7500000     1.0000139097
   437    21.8000000     1.0000199946
   438    21.8500000     1.0000252748
   439    21.9000000     1.0000295739
   440    21.9500000     1.0000327532
   441    22.0000000     1.0000347154
   442    22.0500000     1.0000354082
   443    22.1000000     1.0000348249
   444    22.1500000     1.0000330045
   445    22.2000000     1.0000300295
   446    22.2500000     1.0000260220
   447    22.3000000     1.0000211396
   448    22.3500000     1.0000155685
   449    22.4000000     1.0000095170
   450    22.4500000     1.0000032078
   451    22.5000000     0.9999968694
   452    22.5500000     0.9999907284
   453    22.6000000     0.9999850015
   454    22.6500000     0.9999798873
   455    22.7000000     0.9999755603
   456    22.7500000     0.9999721645
   457    22.8000000     0.9999698086
   458    22.8500000     0.9999685633
   459    22.9000000     0.9999684583
   460    22.9500000     0.9999694827
   461    23.0000000     0.9999715852
   462    23.0500000     0.9999746769
   463    23.1000000     0.9999786347
   464    23.1500000     0.9999833064
   465    23.2000000     0.9999885161
   466    23.2500000     0.9999940711
   467    23.3000000     0.9999997688
   468    23.3500000     1.0000054039
   469    23.4000000     1.0000107760
   470    23.4500000     1.0000156967
   471    23.5000000     1.0000199959
   472    23.5500000     1.0000235275
   473    23.6000000     1.0000261751
   474    23.6500000     1.0000278546
   475    23.7000000     1.0000285179
   476    23.7500000     1.0000281535
   477    23.8000000     1.0000267866
   478    23.8500000     1.0000244779
   479    23.9000000     1.0000213210
   480    23.9500000     1.0000174384
   481    24.0000000     1.0000129773
   482    24.0500000     1.0000081034
   483    24.1000000     1.0000029955
   484    24.1500000     0.9999978384
   485    24.2000000     0.9999928167
   486    24.2500000     0.9999881080
   487    24.3000000     0.9999838765
   488    24.3500000     0.9999802679
   489    24.4000000     0.9999774038
   490    24.4500000     0.9999753782
   491    24.5000000     0.9999742538
   492    24.5500000     0.9999740611
   493    24.6000000     0.9999747967
   494    24.6500000     0.9999764244
   495    24.7000000     0.9999788767
   496    24.7500000     0.9999820576
   497    24.8000000     0.9999858461
   498    24.8500000     0.9999901010


 CURRENT COMPRESSIBILITY  (BAR**-1)= 0.761300D-02
 FH-CORRECTED COMPRESSIB. (BAR**-1)= 0.000000D+00
He3-sapt2/4TH-alph=1./3. / SP1 /4.21 K  0.0228717A-3/ 1372*66 ET  (1994 Kpasses)


PBEAD=      1   TEMP=   4.21000  RHO= 0.0228718  SIG=2.6420
ZERO= 2    R(A)= 5.0432935


   IND     K(A**(-1))   S(K)-INST./CLASS.


     1     0.0000000     0.1249649717
     2     0.0500000     0.1251046225
     3     0.1000000     0.1255258153
     4     0.1500000     0.1262353034
     5     0.2000000     0.1272444545
     6     0.2500000     0.1285694251
     7     0.3000000     0.1302314206
     8     0.3500000     0.1322570543
     9     0.4000000     0.1346788247
    10     0.4500000     0.1375357355
    11     0.5000000     0.1408740854
    12     0.5500000     0.1447484638
    13     0.6000000     0.1492229898
    14     0.6500000     0.1543728478
    15     0.7000000     0.1602861708
    16     0.7500000     0.1670663431
    17     0.8000000     0.1748347964
    18     0.8500000     0.1837343902
    19     0.9000000     0.1939334688
    20     0.9500000     0.2056306951
    21     1.0000000     0.2190607456
    22     1.0500000     0.2345009161
    23     1.1000000     0.2522786060
    24     1.1500000     0.2727794919
    25     1.2000000     0.2964559136
    26     1.2500000     0.3238345076
    27     1.3000000     0.3555213105
    28     1.3500000     0.3922012833
    29     1.4000000     0.4346272890
    30     1.4500000     0.4835908936
    31     1.5000000     0.5398640466
    32     1.5500000     0.6040974821
    33     1.6000000     0.6766605569
    34     1.6500000     0.7574123316
    35     1.7000000     0.8454114943
    36     1.7500000     0.9386099478
    37     1.8000000     1.0336309981
    38     1.8500000     1.1257870268
    39     1.9000000     1.2094928720
    40     1.9500000     1.2791211268
    41     2.0000000     1.3301236845
    42     2.0500000     1.3600297921
    43     2.1000000     1.3689097823
    44     2.1500000     1.3591329580
    45     2.2000000     1.3345889346
    46     2.2500000     1.2997404167
    47     2.3000000     1.2588369192
    48     2.3500000     1.2154422404
    49     2.4000000     1.1722623635
    50     2.4500000     1.1311783260
    51     2.5000000     1.0933814336
    52     2.5500000     1.0595366854
    53     2.6000000     1.0299335205
    54     2.6500000     1.0046075546
    55     2.7000000     0.9834310706
    56     2.7500000     0.9661764151
    57     2.8000000     0.9525583551
    58     2.8500000     0.9422612231
    59     2.9000000     0.9349556619
    60     2.9500000     0.9303086422
    61     3.0000000     0.9279894236
    62     3.0500000     0.9276733300
    63     3.1000000     0.9290445938
    64     3.1500000     0.9317990489
    65     3.2000000     0.9356470846
    66     3.2500000     0.9403169772
    67     3.3000000     0.9455584914
    68     3.3500000     0.9511464785
    69     3.4000000     0.9568841041
    70     3.4500000     0.9626053151
    71     3.5000000     0.9681762045
    72     3.5500000     0.9734950378
    73     3.6000000     0.9784908533
    74     3.6500000     0.9831207073
    75     3.7000000     0.9873657805
    76     3.7500000     0.9912266732
    77     3.8000000     0.9947182778
    78     3.8500000     0.9978646290
    79     3.9000000     1.0006940958
    80     3.9500000     1.0032352150
    81     4.0000000     1.0055133787
    82     4.0500000     1.0075484981
    83     4.1000000     1.0093536798
    84     4.1500000     1.0109348750
    85     4.2000000     1.0122914001
    86     4.2500000     1.0134171804
    87     4.3000000     1.0143025334
    88     4.3500000     1.0149362920
    89     4.4000000     1.0153080564
    90     4.4500000     1.0154103739
    91     4.5000000     1.0152406626
    92     4.5500000     1.0148027280
    93     4.6000000     1.0141077602
    94     4.6500000     1.0131747501
    95     4.7000000     1.0120303112
    96     4.7500000     1.0107079430
    97     4.8000000     1.0092468130
    98     4.8500000     1.0076901675
    99     4.9000000     1.0060834984
   100     4.9500000     1.0044726012
   101     5.0000000     1.0029016545
   102     5.0500000     1.0014114364
   103     5.1000000     1.0000377732
   104     5.1500000     0.9988102908
   105     5.2000000     0.9977515174
   106     5.2500000     0.9968763583
   107     5.3000000     0.9961919475
   108     5.3500000     0.9956978601
   109     5.4000000     0.9953866548
   110     5.4500000     0.9952447040
   111     5.5000000     0.9952532588
   112     5.5500000     0.9953896889
   113     5.6000000     0.9956288297
   114     5.6500000     0.9959443675
   115     5.7000000     0.9963101926
   116     5.7500000     0.9967016516
   117     5.8000000     0.9970966375
   118     5.8500000     0.9974764666
   119     5.9000000     0.9978265026
   120     5.9500000     0.9981365069
   121     6.0000000     0.9984007075
   122     6.0500000     0.9986176016
   123     6.1000000     0.9987895190
   124     6.1500000     0.9989219882
   125     6.2000000     0.9990229589
   126     6.2500000     0.9991019391
   127     6.3000000     0.9991691055
   128     6.3500000     0.9992344470
   129     6.4000000     0.9993069901
   130     6.4500000     0.9993941513
   131     6.5000000     0.9995012465
   132     6.5500000     0.9996311783
   133     6.6000000     0.9997843101
   134     6.6500000     0.9999585222
   135     6.7000000     1.0001494369
   136     6.7500000     1.0003507895
   137     6.8000000     1.0005549134
   138     6.8500000     1.0007533049
   139     6.9000000     1.0009372264
   140     6.9500000     1.0010983093
   141     7.0000000     1.0012291158
   142     7.0500000     1.0013236266
   143     7.1000000     1.0013776245
   144     7.1500000     1.0013889517
   145     7.2000000     1.0013576301
   146     7.2500000     1.0012858397
   147     7.3000000     1.0011777623
   148     7.3500000     1.0010393054
   149     7.4000000     1.0008777275
   150     7.4500000     1.0007011930
   151     7.5000000     1.0005182865
   152     7.5500000     1.0003375188
   153     7.6000000     1.0001668554
   154     7.6500000     1.0000132936
   155     7.7000000     0.9998825148
   156     7.7500000     0.9997786259
   157     7.8000000     0.9997040048
   158     7.8500000     0.9996592524
   159     7.9000000     0.9996432514
   160     7.9500000     0.9996533223
   161     8.0000000     0.9996854659
   162     8.0500000     0.9997346720
   163     8.1000000     0.9997952760
   164     8.1500000     0.9998613377
   165     8.2000000     0.9999270214
   166     8.2500000     0.9999869519
   167     8.3000000     1.0000365271
   168     8.3500000     1.0000721689
   169     8.4000000     1.0000915000
   170     8.4500000     1.0000934368
   171     8.5000000     1.0000781983
   172     8.5500000     1.0000472315
   173     8.6000000     1.0000030623
   174     8.6500000     0.9999490841
   175     8.7000000     0.9998893002
   176     8.7500000     0.9998280368
   177     8.8000000     0.9997696477
   178     8.8500000     0.9997182278
   179     8.9000000     0.9996773538
   180     8.9500000     0.9996498669
   181     9.0000000     0.9996377101
   182     9.0500000     0.9996418264
   183     9.1000000     0.9996621246
   184     9.1500000     0.9996975103
   185     9.2000000     0.9997459784
   186     9.2500000     0.9998047609
   187     9.3000000     0.9998705173
   188     9.3500000     0.9999395551
   189     9.4000000     1.0000080667
   190     9.4500000     1.0000723663
   191     9.5000000     1.0001291132
   192     9.5500000     1.0001755065
   193     9.6000000     1.0002094420
   194     9.6500000     1.0002296205
   195     9.7000000     1.0002356031
   196     9.7500000     1.0002278120
   197     9.8000000     1.0002074774
   198     9.8500000     1.0001765362
   199     9.9000000     1.0001374897
   200     9.9500000     1.0000932313
   201    10.0000000     1.0000468553
   202    10.0500000     1.0000014588
   203    10.1000000     0.9999599509
   204    10.1500000     0.9999248786
   205    10.2000000     0.9998982816
   206    10.2500000     0.9998815821
   207    10.3000000     0.9998755175
   208    10.3500000     0.9998801167
   209    10.4000000     0.9998947214
   210    10.4500000     0.9999180492
   211    10.5000000     0.9999482935
   212    10.5500000     0.9999832534
   213    10.6000000     1.0000204840
   214    10.6500000     1.0000574572
   215    10.7000000     1.0000917244
   216    10.7500000     1.0001210679
   217    10.8000000     1.0001436352
   218    10.8500000     1.0001580458
   219    10.9000000     1.0001634660
   220    10.9500000     1.0001596465
   221    11.0000000     1.0001469240
   222    11.0500000     1.0001261839
   223    11.1000000     1.0000987918
   224    11.1500000     1.0000664947
   225    11.2000000     1.0000313033
   226    11.2500000     0.9999953587
   227    11.3000000     0.9999607965
   228    11.3500000     0.9999296142
   229    11.4000000     0.9999035504
   230    11.4500000     0.9998839842
   231    11.5000000     0.9998718591
   232    11.5500000     0.9998676361
   233    11.6000000     0.9998712784
   234    11.6500000     0.9998822666
   235    11.7000000     0.9998996444
   236    11.7500000     0.9999220896
   237    11.8000000     0.9999480065
   238    11.8500000     0.9999756322
   239    11.9000000     1.0000031513
   240    11.9500000     1.0000288110
   241    12.0000000     1.0000510285
   242    12.0500000     1.0000684862
   243    12.1000000     1.0000802070
   244    12.1500000     1.0000856070
   245    12.2000000     1.0000845215
   246    12.2500000     1.0000772052
   247    12.3000000     1.0000643048
   248    12.3500000     1.0000468087
   249    12.4000000     1.0000259759
   250    12.4500000     1.0000032499
   251    12.5000000     0.9999801632
   252    12.5500000     0.9999582382
   253    12.6000000     0.9999388921
   254    12.6500000     0.9999233490
   255    12.7000000     0.9999125682
   256    12.7500000     0.9999071890
   257    12.8000000     0.9999074976
   258    12.8500000     0.9999134172
   259    12.9000000     0.9999245198
   260    12.9500000     0.9999400607
   261    13.0000000     0.9999590318
   262    13.0500000     0.9999802295
   263    13.1000000     1.0000023345
   264    13.1500000     1.0000239956
   265    13.2000000     1.0000439152
   266    13.2500000     1.0000609285
   267    13.3000000     1.0000740732
   268    13.3500000     1.0000826449
   269    13.4000000     1.0000862358
   270    13.4500000     1.0000847528
   271    13.5000000     1.0000784170
   272    13.5500000     1.0000677427
   273    13.6000000     1.0000534987
   274    13.6500000     1.0000366552
   275    13.7000000     1.0000183189
   276    13.7500000     0.9999996607
   277    13.8000000     0.9999818418
   278    13.8500000     0.9999659418
   279    13.9000000     0.9999528932
   280    13.9500000     0.9999434273
   281    14.0000000     0.9999380328
   282    14.0500000     0.9999369314
   283    14.1000000     0.9999400703
   284    14.1500000     0.9999471314
   285    14.2000000     0.9999575579
   286    14.2500000     0.9999705942
   287    14.3000000     0.9999853378
   288    14.3500000     1.0000007993
   289    14.4000000     1.0000159664
   290    14.4500000     1.0000298678
   291    14.5000000     1.0000416335
   292    14.5500000     1.0000505474
   293    14.6000000     1.0000560888
   294    14.6500000     1.0000579611
   295    14.7000000     1.0000561058
   296    14.7500000     1.0000507013
   297    14.8000000     1.0000421468
   298    14.8500000     1.0000310323
   299    14.9000000     1.0000180982
   300    14.9500000     1.0000041851
   301    15.0000000     0.9999901795
   302    15.0500000     0.9999769569
   303    15.1000000     0.9999653272
   304    15.1500000     0.9999559852
   305    15.2000000     0.9999494692
   306    15.2500000     0.9999461304
   307    15.3000000     0.9999461148
   308    15.3500000     0.9999493577
   309    15.4000000     0.9999555921
   310    15.4500000     0.9999643693
   311    15.5000000     0.9999750907
   312    15.5500000     0.9999870478
   313    15.6000000     0.9999994691
   314    15.6500000     1.0000115698
   315    15.7000000     1.0000226004
   316    15.7500000     1.0000318941
   317    15.8000000     1.0000389062
   318    15.8500000     1.0000432464
   319    15.9000000     1.0000446997
   320    15.9500000     1.0000432374
   321    16.0000000     1.0000390144
   322    16.0500000     1.0000323565
   323    16.1000000     1.0000237363
   324    16.1500000     1.0000137411
   325    16.2000000     1.0000030333
   326    16.2500000     0.9999923076
   327    16.3000000     0.9999822467
   328    16.3500000     0.9999734786
   329    16.4000000     0.9999665381
   330    16.4500000     0.9999618347
   331    16.5000000     0.9999596297
   332    16.5500000     0.9999600217
   333    16.6000000     0.9999629440
   334    16.6500000     0.9999681715
   335    16.7000000     0.9999753376
   336    16.7500000     0.9999839599
   337    16.8000000     0.9999934726
   338    16.8500000     1.0000032632
   339    16.9000000     1.0000127125
   340    16.9500000     1.0000212330
   341    17.0000000     1.0000283058
   342    17.0500000     1.0000335116
   343    17.1000000     1.0000365559
   344    17.1500000     1.0000372853
   345    17.2000000     1.0000356945
   346    17.2500000     1.0000319243
   347    17.3000000     1.0000262504
   348    17.3500000     1.0000190636
   349    17.4000000     1.0000108435
   350    17.4500000     1.0000021267
   351    17.5000000     0.9999934721
   352    17.5500000     0.9999854255
   353    17.6000000     0.9999784853
   354    17.6500000     0.9999730721
   355    17.7000000     0.9999695034
   356    17.7500000     0.9999679752
   357    17.8000000     0.9999685516
   358    17.8500000     0.9999711631
   359    17.9000000     0.9999756126
   360    17.9500000     0.9999815901
   361    18.0000000     0.9999886936
   362    18.0500000     0.9999964560
   363    18.1000000     1.0000043750
   364    18.1500000     1.0000119458
   365    18.2000000     1.0000186921
   366    18.2500000     1.0000241960
   367    18.3000000     1.0000281234
   368    18.3500000     1.0000302434
   369    18.4000000     1.0000304417
   370    18.4500000     1.0000287256
   371    18.5000000     1.0000252223
   372    18.5500000     1.0000201689
   373    18.6000000     1.0000138961
   374    18.6500000     1.0000068064
   375    18.7000000     0.9999993476
   376    18.7500000     0.9999919843
   377    18.8000000     0.9999851692
   378    18.8500000     0.9999793144
   379    18.9000000     0.9999747666
   380    18.9500000     0.9999717871
   381    19.0000000     0.9999705357
   382    19.0500000     0.9999710635
   383    19.1000000     0.9999733105
   384    19.1500000     0.9999771117
   385    19.2000000     0.9999822085
   386    19.2500000     0.9999882665
   387    19.3000000     0.9999948975
   388    19.3500000     1.0000016843
   389    19.4000000     1.0000082072
   390    19.4500000     1.0000140701
   391    19.5000000     1.0000189250
   392    19.5500000     1.0000224924
   393    19.6000000     1.0000245780
   394    19.6500000     1.0000250831
   395    19.7000000     1.0000240092
   396    19.7500000     1.0000214564
   397    19.8000000     1.0000176152
   398    19.8500000     1.0000127532
   399    19.9000000     1.0000071972
   400    19.9500000     1.0000013115
   401    20.0000000     0.9999954747
   402    20.0500000     0.9999900555
   403    20.1000000     0.9999853900
   404    20.1500000     0.9999817610
   405    20.2000000     0.9999793814
   406    20.2500000     0.9999783816
   407    20.3000000     0.9999788028
   408    20.3500000     0.9999805960
   409    20.4000000     0.9999836264
   410    20.4500000     0.9999876831
   411    20.5000000     0.9999924935
   412    20.5500000     0.9999977418
   413    20.6000000     1.0000030890
   414    20.6500000     1.0000081948
   415    20.7000000     1.0000127389
   416    20.7500000     1.0000164409
   417    20.8000000     1.0000190774
   418    20.8500000     1.0000204950
   419    20.9000000     1.0000206192
   420    20.9500000     1.0000194575
   421    21.0000000     1.0000170983
   422    21.0500000     1.0000137036
   423    21.1000000     1.0000094983
   424    21.1500000     1.0000047549
   425    21.2000000     0.9999997757
   426    21.2500000     0.9999948737
   427    21.3000000     0.9999903524
   428    21.3500000     0.9999864875
   429    21.4000000     0.9999835095
   430    21.4500000     0.9999815905
   431    21.5000000     0.9999808335
   432    21.5500000     0.9999812679
   433    21.6000000     0.9999828481
   434    21.6500000     0.9999854576
   435    21.7000000     0.9999889175
   436    21.7500000     0.9999929985
   437    21.8000000     0.9999974360
   438    21.8500000     1.0000019472
   439    21.9000000     1.0000062494
   440    21.9500000     1.0000100770
   441    22.0000000     1.0000131987
   442    22.0500000     1.0000154308
   443    22.1000000     1.0000166486
   444    22.1500000     1.0000167929
   445    22.2000000     1.0000158727
   446    22.2500000     1.0000139642
   447    22.3000000     1.0000112040
   448    22.3500000     1.0000077807
   449    22.4000000     1.0000039214
   450    22.4500000     0.9999998771
   451    22.5000000     0.9999959070
   452    22.5500000     0.9999922611
   453    22.6000000     0.9999891657
   454    22.6500000     0.9999868087
   455    22.7000000     0.9999853285
   456    22.7500000     0.9999848062
   457    22.8000000     0.9999852612
   458    22.8500000     0.9999866509
   459    22.9000000     0.9999888741
   460    22.9500000     0.9999917785
   461    23.0000000     0.9999951707
   462    23.0500000     0.9999988291
   463    23.1000000     1.0000025185
   464    23.1500000     1.0000060048
   465    23.2000000     1.0000090697
   466    23.2500000     1.0000115247
   467    23.3000000     1.0000132222
   468    23.3500000     1.0000140644
   469    23.4000000     1.0000140087
   470    23.4500000     1.0000130698
   471    23.5000000     1.0000113179
   472    23.5500000     1.0000088737
   473    23.6000000     1.0000058998
   474    23.6500000     1.0000025901
   475    23.7000000     0.9999991574
   476    23.7500000     0.9999958192
   477    23.8000000     0.9999927842
   478    23.8500000     0.9999902394
   479    23.9000000     0.9999883384
   480    23.9500000     0.9999871922
   481    24.0000000     0.9999868626
   482    24.0500000     0.9999873595
   483    24.1000000     0.9999886402
   484    24.1500000     0.9999906135
   485    24.2000000     0.9999931454
   486    24.2500000     0.9999960687
   487    24.3000000     0.9999991939
   488    24.3500000     1.0000023211
   489    24.4000000     1.0000052531
   490    24.4500000     1.0000078078
   491    24.5000000     1.0000098295
   492    24.5500000     1.0000111983
   493    24.6000000     1.0000118374
   494    24.6500000     1.0000117172
   495    24.7000000     1.0000108569
   496    24.7500000     1.0000093223
   497    24.8000000     1.0000072213
   498    24.8500000     1.0000046966


 CURRENT COMPRESSIBILITY  (BAR**-1)= 0.939984D-02
 FH-CORRECTED COMPRESSIB. (BAR**-1)= 0.000000D+00
He3-sapt2/4TH-alph=1./3. / SP1 /4.21 K  0.0228717A-3/ 1372*66 ET  (1994 Kpasses)


PBEAD=      1   TEMP=   4.21000  RHO= 0.0228718  SIG=2.6420
ZERO= 3    R(A)= 7.0017661


   IND     K(A**(-1))   S(K)-INST./CLASS.


     1     0.0000000     0.0815574007
     2     0.0500000     0.0818871838
     3     0.1000000     0.0828815731
     4     0.1500000     0.0845555880
     5     0.2000000     0.0869337550
     6     0.2500000     0.0900492851
     7     0.3000000     0.0939426887
     8     0.3500000     0.0986596579
     9     0.4000000     0.1042480132
    10     0.4500000     0.1107535467
    11     0.5000000     0.1182147365
    12     0.5500000     0.1266565774
    13     0.6000000     0.1360841939
    14     0.6500000     0.1464774541
    15     0.7000000     0.1577883380
    16     0.7500000     0.1699431053
    17     0.8000000     0.1828510287
    18     0.8500000     0.1964204177
    19     0.9000000     0.2105809383
    20     0.9500000     0.2253093806
    21     1.0000000     0.2406548693
    22     1.0500000     0.2567597110
    23     1.1000000     0.2738736876
    24     1.1500000     0.2923619460
    25     1.2000000     0.3127086845
    26     1.2500000     0.3355197694
    27     1.3000000     0.3615269441
    28     1.3500000     0.3915945424
    29     1.4000000     0.4267267375
    30     1.4500000     0.4680691706
    31     1.5000000     0.5168926781
    32     1.5500000     0.5745378676
    33     1.6000000     0.6422871964
    34     1.6500000     0.7211184533
    35     1.7000000     0.8112898100
    36     1.7500000     0.9117348577
    37     1.8000000     1.0193432830
    38     1.8500000     1.1283943149
    39     1.9000000     1.2306323080
    40     1.9500000     1.3164886183
    41     2.0000000     1.3774565987
    42     2.0500000     1.4087111813
    43     2.1000000     1.4105387385
    44     2.1500000     1.3877725016
    45     2.2000000     1.3477544880
    46     2.2500000     1.2980899354
    47     2.3000000     1.2451408806
    48     2.3500000     1.1934567401
    49     2.4000000     1.1458583224
    50     2.4500000     1.1038100884
    51     2.5000000     1.0678337693
    52     2.5500000     1.0378521650
    53     2.6000000     1.0134378075
    54     2.6500000     0.9939792532
    55     2.7000000     0.9787878456
    56     2.7500000     0.9671656879
    57     2.8000000     0.9584498248
    58     2.8500000     0.9520419187
    59     2.9000000     0.9474282347
    60     2.9500000     0.9441917921
    61     3.0000000     0.9420170034
    62     3.0500000     0.9406867524
    63     3.1000000     0.9400722913
    64     3.1500000     0.9401171276
    65     3.2000000     0.9408168153
    66     3.2500000     0.9421969865
    67     3.3000000     0.9442919537
    68     3.3500000     0.9471258618
    69     3.4000000     0.9506978234
    70     3.4500000     0.9549718896
    71     3.5000000     0.9598722092
    72     3.5500000     0.9652833267
    73     3.6000000     0.9710552426
    74     3.6500000     0.9770125536
    75     3.7000000     0.9829666822
    76     3.7500000     0.9887298915
    77     3.8000000     0.9941295303
    78     3.8500000     0.9990208501
    79     3.9000000     1.0032968508
    80     3.9500000     1.0068939848
    81     4.0000000     1.0097931408
    82     4.0500000     1.0120160235
    83     4.1000000     1.0136177058
    84     4.1500000     1.0146766192
    85     4.2000000     1.0152834813
    86     4.2500000     1.0155306265
    87     4.3000000     1.0155029560
    88     4.3500000     1.0152713407
    89     4.4000000     1.0148888850
    90     4.4500000     1.0143900547
    91     4.5000000     1.0137923444
    92     4.5500000     1.0130999110
    93     4.6000000     1.0123084543
    94     4.6500000     1.0114105648
    95     4.7000000     1.0104007897
    96     4.7500000     1.0092797762
    97     4.8000000     1.0080570267
    98     4.8500000     1.0067520173
    99     4.9000000     1.0053936645
   100     4.9500000     1.0040183417
   101     5.0000000     1.0026668165
   102     5.0500000     1.0013805839
   103     5.1000000     1.0001981036
   104     5.1500000     0.9991514139
   105     5.2000000     0.9982635048
   106     5.2500000     0.9975467141
   107     5.3000000     0.9970022693
   108     5.3500000     0.9966209651
   109     5.4000000     0.9963848414
   110     5.4500000     0.9962696298
   111     5.5000000     0.9962476614
   112     5.5500000     0.9962908986
   113     5.6000000     0.9963737483
   114     5.6500000     0.9964753581
   115     5.7000000     0.9965811649
   116     5.7500000     0.9966835670
   117     5.8000000     0.9967816978
   118     5.8500000     0.9968803902
   119     5.9000000     0.9969885131
   120     5.9500000     0.9971169256
   121     6.0000000     0.9972763246
   122     6.0500000     0.9974752591
   123     6.1000000     0.9977185432
   124     6.1500000     0.9980062400
   125     6.2000000     0.9983333122
   126     6.2500000     0.9986899494
   127     6.3000000     0.9990625043
   128     6.3500000     0.9994349013
   129     6.4000000     0.9997903306
   130     6.4500000     1.0001130148
   131     6.5000000     1.0003898320
   132     6.5500000     1.0006116049
   133     6.6000000     1.0007739126
   134     6.6500000     1.0008773420
   135     6.7000000     1.0009271707
   136     6.7500000     1.0009325404
   137     6.8000000     1.0009052389
   138     6.8500000     1.0008582520
   139     6.9000000     1.0008042651
   140     6.9500000     1.0007542907
   141     7.0000000     1.0007165734
   142     7.0500000     1.0006958864
   143     7.1000000     1.0006932770
   144     7.1500000     1.0007062700
   145     7.2000000     1.0007294790
   146     7.2500000     1.0007555353
   147     7.3000000     1.0007762091
   148     7.3500000     1.0007835801
   149     7.4000000     1.0007711162
   150     7.4500000     1.0007345342
   151     7.5000000     1.0006723475
   152     7.5500000     1.0005860471
   153     7.6000000     1.0004799096
   154     7.6500000     1.0003604694
   155     7.7000000     1.0002357321
   156     7.7500000     1.0001142354
   157     7.8000000     1.0000040742
   158     7.8500000     0.9999120082
   159     7.9000000     0.9998427546
   160     7.9500000     0.9997985415
   161     8.0000000     0.9997789648
   162     8.0500000     0.9997811542
   163     8.1000000     0.9998002165
   164     8.1500000     0.9998298957
   165     8.2000000     0.9998633636
   166     8.2500000     0.9998940449
   167     8.3000000     0.9999163769
   168     8.3500000     0.9999264184
   169     8.4000000     0.9999222396
   170     8.4500000     0.9999040562
   171     8.5000000     0.9998741007
   172     8.5500000     0.9998362560
   173     8.6000000     0.9997955052
   174     8.6500000     0.9997572687
   175     8.7000000     0.9997267139
   176     8.7500000     0.9997081188
   177     8.8000000     0.9997043647
   178     8.8500000     0.9997166128
   179     8.9000000     0.9997441969
   180     8.9500000     0.9997847369
   181     9.0000000     0.9998344535
   182     9.0500000     0.9998886393
   183     9.1000000     0.9999422270
   184     9.1500000     0.9999903829
   185     9.2000000     1.0000290558
   186     9.2500000     1.0000554176
   187     9.3000000     1.0000681455
   188     9.3500000     1.0000675190
   189     9.4000000     1.0000553242
   190     9.4500000     1.0000345849
   191     9.5000000     1.0000091562
   192     9.5500000     0.9999832356
   193     9.6000000     0.9999608500
   194     9.6500000     0.9999453823
   195     9.7000000     0.9999391907
   196     9.7500000     0.9999433636
   197     9.8000000     0.9999576332
   198     9.8500000     0.9999804544
   199     9.9000000     1.0000092329
   200     9.9500000     1.0000406715
   201    10.0000000     1.0000711898
   202    10.0500000     1.0000973644
   203    10.1000000     1.0001163380
   204    10.1500000     1.0001261480
   205    10.2000000     1.0001259387
   206    10.2500000     1.0001160347
   207    10.3000000     1.0000978709
   208    10.3500000     1.0000737916
   209    10.4000000     1.0000467471
   210    10.4500000     1.0000199255
   211    10.5000000     0.9999963683
   212    10.5500000     0.9999786129
   213    10.6000000     0.9999684066
   214    10.6500000     0.9999665216
   215    10.7000000     0.9999726923
   216    10.7500000     0.9999856779
   217    10.8000000     1.0000034385
   218    10.8500000     1.0000234035
   219    10.9000000     1.0000427944
   220    10.9500000     1.0000589660
   221    11.0000000     1.0000697213
   222    11.0500000     1.0000735661
   223    11.1000000     1.0000698725
   224    11.1500000     1.0000589357
   225    11.2000000     1.0000419180
   226    11.2500000     1.0000206916
   227    11.3000000     0.9999975999
   228    11.3500000     0.9999751691
   229    11.4000000     0.9999558042
   230    11.4500000     0.9999415069
   231    11.5000000     0.9999336487
   232    11.5500000     0.9999328229
   233    11.6000000     0.9999387931
   234    11.6500000     0.9999505408
   235    11.7000000     0.9999664042
   236    11.7500000     0.9999842899
   237    11.8000000     1.0000019306
   238    11.8500000     1.0000171574
   239    11.9000000     1.0000281541
   240    11.9500000     1.0000336638
   241    12.0000000     1.0000331240
   242    12.0500000     1.0000267170
   243    12.1000000     1.0000153306
   244    12.1500000     1.0000004359
   245    12.2000000     0.9999838997
   246    12.2500000     0.9999677540
   247    12.3000000     0.9999539517
   248    12.3500000     0.9999441371
   249    12.4000000     0.9999394592
   250    12.4500000     0.9999404466
   251    12.5000000     0.9999469593
   252    12.5500000     0.9999582202
   253    12.6000000     0.9999729207
   254    12.6500000     0.9999893864
   255    12.7000000     1.0000057824
   256    12.7500000     1.0000203316
   257    12.8000000     1.0000315220
   258    12.8500000     1.0000382771
   259    12.9000000     1.0000400705
   260    12.9500000     1.0000369732
   261    13.0000000     1.0000296289
   262    13.0500000     1.0000191616
   263    13.1000000     1.0000070299
   264    13.1500000     0.9999948435
   265    13.2000000     0.9999841682
   266    13.2500000     0.9999763394
   267    13.3000000     0.9999723085
   268    13.3500000     0.9999725381
   269    13.4000000     0.9999769580
   270    13.4500000     0.9999849854
   271    13.5000000     0.9999956060
   272    13.5500000     1.0000075045
   273    13.6000000     1.0000192278
   274    13.6500000     1.0000293620
   275    13.7000000     1.0000367005
   276    13.7500000     1.0000403842
   277    13.8000000     1.0000399981
   278    13.8500000     1.0000356125
   279    13.9000000     1.0000277663
   280    13.9500000     1.0000173953
   281    14.0000000     1.0000057146
   282    14.0500000     0.9999940701
   283    14.1000000     0.9999837781
   284    14.1500000     0.9999759710
   285    14.2000000     0.9999714682
   286    14.2500000     0.9999706860
   287    14.3000000     0.9999735970
   288    14.3500000     0.9999797421
   289    14.4000000     0.9999882936
   290    14.4500000     0.9999981595
   291    14.5000000     1.0000081171
   292    14.5500000     1.0000169593
   293    14.6000000     1.0000236360
   294    14.6500000     1.0000273736
   295    14.7000000     1.0000277605
   296    14.7500000     1.0000247877
   297    14.8000000     1.0000188414
   298    14.8500000     1.0000106493
   299    14.9000000     1.0000011889
   300    14.9500000     0.9999915673
   301    15.0000000     0.9999828892
   302    15.0500000     0.9999761281
   303    15.1000000     0.9999720158
   304    15.1500000     0.9999709619
   305    15.2000000     0.9999730138
   306    15.2500000     0.9999778595
   307    15.3000000     0.9999848716
   308    15.3500000     0.9999931886
   309    15.4000000     1.0000018199
   310    15.4500000     1.0000097649
   311    15.5000000     1.0000161293
   312    15.5500000     1.0000202266
   313    15.6000000     1.0000216530
   314    15.6500000     1.0000203267
   315    15.7000000     1.0000164891
   316    15.7500000     1.0000106683
   317    15.8000000     1.0000036091
   318    15.8500000     0.9999961801
   319    15.9000000     0.9999892690
   320    15.9500000     0.9999836775
   321    16.0000000     0.9999800303
   322    16.0500000     0.9999787063
   323    16.1000000     0.9999798013
   324    16.1500000     0.9999831249
   325    16.2000000     0.9999882305
   326    16.2500000     0.9999944757
   327    16.3000000     1.0000011037
   328    16.3500000     1.0000073355
   329    16.4000000     1.0000124630
   330    16.4500000     1.0000159304
   331    16.5000000     1.0000173957
   332    16.5500000     1.0000167650
   333    16.6000000     1.0000141961
   334    16.6500000     1.0000100723
   335    16.7000000     1.0000049498
   336    16.7500000     0.9999994862
   337    16.8000000     0.9999943585
   338    16.8500000     0.9999901814
   339    16.9000000     0.9999874348
   340    16.9500000     0.9999864100
   341    17.0000000     0.9999871799
   342    17.0500000     0.9999895959
   343    17.1000000     0.9999933121
   344    17.1500000     0.9999978324
   345    17.2000000     1.0000025753
   346    17.2500000     1.0000069461
   347    17.3000000     1.0000104106
   348    17.3500000     1.0000125589
   349    17.4000000     1.0000131526
   350    17.4500000     1.0000121504
   351    17.5000000     1.0000097096
   352    17.5500000     1.0000061621
   353    17.6000000     1.0000019714
   354    17.6500000     0.9999976726
   355    17.7000000     0.9999938063
   356    17.7500000     0.9999908520
   357    17.8000000     0.9999891704
   358    17.8500000     0.9999889616
   359    17.9000000     0.9999902421
   360    17.9500000     0.9999928458
   361    18.0000000     0.9999964464
   362    18.0500000     1.0000005986
   363    18.1000000     1.0000047933
   364    18.1500000     1.0000085198
   365    18.2000000     1.0000113267
   366    18.2500000     1.0000128758
   367    18.3000000     1.0000129802
   368    18.3500000     1.0000116252
   369    18.4000000     1.0000089677
   370    18.4500000     1.0000053147
   371    18.5000000     1.0000010854
   372    18.5500000     0.9999967594
   373    18.6000000     0.9999928199
   374    18.6500000     0.9999896963
   375    18.7000000     0.9999877152
   376    18.7500000     0.9999870638
   377    18.8000000     0.9999877710
   378    18.8500000     0.9999897077
   379    18.9000000     0.9999926052
   380    18.9500000     0.9999960906
   381    19.0000000     0.9999997334
   382    19.0500000     1.0000030979
   383    19.1000000     1.0000057955
   384    19.1500000     1.0000075293
   385    19.2000000     1.0000081281
   386    19.2500000     1.0000075633
   387    19.3000000     1.0000059492
   388    19.3500000     1.0000035253
   389    19.4000000     1.0000006250
   390    19.4500000     0.9999976324
   391    19.5000000     0.9999949350
   392    19.5500000     0.9999928758
   393    19.6000000     0.9999917130
   394    19.6500000     0.9999915899
   395    19.7000000     0.9999925194
   396    19.7500000     0.9999943846
   397    19.8000000     0.9999969559
   398    19.8500000     0.9999999197
   399    19.9000000     1.0000029190
   400    19.9500000     1.0000055963
   401    20.0000000     1.0000076381
   402    20.0500000     1.0000088111
   403    20.1000000     1.0000089901
   404    20.1500000     1.0000081707
   405    20.2000000     1.0000064685
   406    20.2500000     1.0000041029
   407    20.3000000     1.0000013692
   408    20.3500000     0.9999986015
   409    20.4000000     0.9999961316
   410    20.4500000     0.9999942497
   411    20.5000000     0.9999931689
   412    20.5500000     0.9999930020
   413    20.6000000     0.9999937486
   414    20.6500000     0.9999952973
   415    20.7000000     0.9999974414
   416    20.7500000     0.9999999049
   417    20.8000000     1.0000023777
   418    20.8500000     1.0000045532
   419    20.9000000     1.0000061660
   420    20.9500000     1.0000070231
   421    21.0000000     1.0000070263
   422    21.0500000     1.0000061829
   423    21.1000000     1.0000046028
   424    21.1500000     1.0000024842
   425    21.2000000     1.0000000876
   426    21.2500000     0.9999977036
   427    21.3000000     0.9999956169
   428    21.3500000     0.9999940721
   429    21.4000000     0.9999932439
   430    21.4500000     0.9999932174
   431    21.5000000     0.9999939788
   432    21.5500000     0.9999954185
   433    21.6000000     0.9999973456
   434    21.6500000     0.9999995129
   435    21.7000000     1.0000016473
   436    21.7500000     1.0000034839
   437    21.8000000     1.0000047986
   438    21.8500000     1.0000054347
   439    21.9000000     1.0000053220
   440    21.9500000     1.0000044841
   441    22.0000000     1.0000030351
   442    22.0500000     1.0000011642
   443    22.1000000     0.9999991126
   444    22.1500000     0.9999971427
   445    22.2000000     0.9999955064
   446    22.2500000     0.9999944136
   447    22.3000000     0.9999940070
   448    22.3500000     0.9999943447
   449    22.4000000     0.9999953932
   450    22.4500000     0.9999970320
   451    22.5000000     0.9999990680
   452    22.5500000     1.0000012592
   453    22.6000000     1.0000033441
   454    22.6500000     1.0000050730
   455    22.7000000     1.0000062384
   456    22.7500000     1.0000066994
   457    22.8000000     1.0000063987
   458    22.8500000     1.0000053692
   459    22.9000000     1.0000037298
   460    22.9500000     1.0000016712
   461    23.0000000     0.9999994325
   462    23.0500000     0.9999972735
   463    23.1000000     0.9999954433
   464    23.1500000     0.9999941512
   465    23.2000000     0.9999935424
   466    23.2500000     0.9999936809
   467    23.3000000     0.9999945433
   468    23.3500000     0.9999960216
   469    23.4000000     0.9999979370
   470    23.4500000     1.0000000614
   471    23.5000000     1.0000021447
   472    23.5500000     1.0000039444
   473    23.6000000     1.0000052542
   474    23.6500000     1.0000059277
   475    23.7000000     1.0000058949
   476    23.7500000     1.0000051694
   477    23.8000000     1.0000038465
   478    23.8500000     1.0000020898
   479    23.9000000     1.0000001120
   480    23.9500000     0.9999981486
   481    24.0000000     0.9999964301
   482    24.0500000     0.9999951544
   483    24.1000000     0.9999944641
   484    24.1500000     0.9999944302
   485    24.2000000     0.9999950448
   486    24.2500000     0.9999962229
   487    24.3000000     0.9999978135
   488    24.3500000     0.9999996189
   489    24.4000000     1.0000014183
   490    24.4500000     1.0000029951
   491    24.5000000     1.0000041624
   492    24.5500000     1.0000047852
   493    24.6000000     1.0000047961
   494    24.6500000     1.0000042026
   495    24.7000000     1.0000030856
   496    24.7500000     1.0000015887
   497    24.8000000     0.9999999009
   498    24.8500000     0.9999982334


 CURRENT COMPRESSIBILITY  (BAR**-1)= 0.613473D-02
 FH-CORRECTED COMPRESSIB. (BAR**-1)= 0.000000D+00
He3-sapt2/4TH-alph=1./3. / SP1 /4.21 K  0.0228717A-3/ 1372*66 ET  (1994 Kpasses)


PBEAD=      1   TEMP=   4.21000  RHO= 0.0228718  SIG=2.6420
ZERO= 4    R(A)= 8.2181770


   IND     K(A**(-1))   S(K)-INST./CLASS.


     1     0.0000000     0.0892045298
     2     0.0500000     0.0894691554
     3     0.1000000     0.0902677642
     4     0.1500000     0.0916145645
     5     0.2000000     0.0935331870
     6     0.2500000     0.0960565810
     7     0.3000000     0.0992267466
     8     0.3500000     0.1030941949
     9     0.4000000     0.1077169739
    10     0.4500000     0.1131590540
    11     0.5000000     0.1194878445
    12     0.5500000     0.1267706276
    13     0.6000000     0.1350697938
    14     0.6500000     0.1444369844
    15     0.7000000     0.1549066399
    16     0.7500000     0.1664900167
    17     0.8000000     0.1791713943
    18     0.8500000     0.1929087270
    19     0.9000000     0.2076410767
    20     0.9500000     0.2233044443
    21     1.0000000     0.2398559896
    22     1.0500000     0.2573044594
    23     1.1000000     0.2757427704
    24     1.1500000     0.2953780956
    25     1.2000000     0.3165559295
    26     1.2500000     0.3397770102
    27     1.3000000     0.3657084327
    28     1.3500000     0.3951914699
    29     1.4000000     0.4292475866
    30     1.4500000     0.4690804442
    31     1.5000000     0.5160649148
    32     1.5500000     0.5717034977
    33     1.6000000     0.6375152324
    34     1.6500000     0.7148033223
    35     1.7000000     0.8042334145
    36     1.7500000     0.9051694993
    37     1.8000000     1.0148078237
    38     1.8500000     1.1273753946
    39     1.9000000     1.2339827207
    40     1.9500000     1.3238557304
    41     2.0000000     1.3871346105
    42     2.0500000     1.4181782241
    43     2.1000000     1.4174381965
    44     2.1500000     1.3907372333
    45     2.2000000     1.3466558501
    46     2.2500000     1.2937632680
    47     2.3000000     1.2389031671
    48     2.3500000     1.1866819360
    49     2.4000000     1.1397113016
    50     2.4500000     1.0991254901
    51     2.5000000     1.0650891065
    52     2.5500000     1.0371911009
    53     2.6000000     1.0147174333
    54     2.6500000     0.9968297426
    55     2.7000000     0.9826806261
    56     2.7500000     0.9714883278
    57     2.8000000     0.9625843683
    58     2.8500000     0.9554406140
    59     2.9000000     0.9496784266
    60     2.9500000     0.9450615228
    61     3.0000000     0.9414750175
    62     3.0500000     0.9388945996
    63     3.1000000     0.9373508442
    64     3.1500000     0.9368937713
    65     3.2000000     0.9375619320
    66     3.2500000     0.9393589427
    67     3.3000000     0.9422389451
    68     3.3500000     0.9461012641
    69     3.4000000     0.9507936298
    70     3.4500000     0.9561226648
    71     3.5000000     0.9618697799
    72     3.5500000     0.9678101393
    73     3.6000000     0.9737320019
    74     3.6500000     0.9794536702
    75     3.7000000     0.9848356247
    76     3.7500000     0.9897862281
    77     3.8000000     0.9942605368
    78     3.8500000     0.9982530033
    79     3.9000000     1.0017858974
    80     3.9500000     1.0048958769
    81     4.0000000     1.0076212126
    82     4.0500000     1.0099917640
    83     4.1000000     1.0120230697
    84     4.1500000     1.0137150441
    85     4.2000000     1.0150549254
    86     4.2500000     1.0160234258
    87     4.3000000     1.0166025752
    88     4.3500000     1.0167835782
    89     4.4000000     1.0165731272
    90     4.4500000     1.0159970040
    91     4.5000000     1.0151003830
    92     4.5500000     1.0139448893
    93     4.6000000     1.0126030546
    94     4.6500000     1.0111512210
    95     4.7000000     1.0096621247
    96     4.7500000     1.0081983339
    97     4.8000000     1.0068074674
    98     4.8500000     1.0055197564
    99     4.9000000     1.0043481051
   100     4.9500000     1.0032904209
   101     5.0000000     1.0023336747
   102     5.0500000     1.0014589410
   103     5.1000000     1.0006465784
   104     5.1500000     0.9998807552
   105     5.2000000     0.9991526756
   106     5.2500000     0.9984621157
   107     5.3000000     0.9978171733
   108     5.3500000     0.9972324306
   109     5.4000000     0.9967259716
   110     5.4500000     0.9963158469
   111     5.5000000     0.9960166217
   112     5.5500000     0.9958365809
   113     5.6000000     0.9957760144
   114     5.6500000     0.9958268077
   115     5.7000000     0.9959733382
   116     5.7500000     0.9961944757
   117     5.8000000     0.9964663196
   118     5.8500000     0.9967652083
   119     5.9000000     0.9970705151
   120     5.9500000     0.9973667994
   121     6.0000000     0.9976450102
   122     6.0500000     0.9979026038
   123     6.1000000     0.9981426277
   124     6.1500000     0.9983719872
   125     6.2000000     0.9985992359
   126     6.2500000     0.9988322892
   127     6.3000000     0.9990764489
   128     6.3500000     0.9993330524
   129     6.4000000     0.9995989402
   130     6.4500000     0.9998667882
   131     6.5000000     1.0001262090
   132     6.5500000     1.0003654001
   133     6.6000000     1.0005730396
   134     6.6500000     1.0007400963
   135     6.7000000     1.0008612493
   136     6.7500000     1.0009356888
   137     6.8000000     1.0009671813
   138     6.8500000     1.0009634085
   139     6.9000000     1.0009347135
   140     6.9500000     1.0008924782
   141     7.0000000     1.0008474102
   142     7.0500000     1.0008080181
   143     7.1000000     1.0007795135
   144     7.1500000     1.0007632981
   145     7.2000000     1.0007570935
   146     7.2500000     1.0007556652
   147     7.3000000     1.0007519986
   148     7.3500000     1.0007387187
   149     7.4000000     1.0007095105
   150     7.4500000     1.0006603081
   151     7.5000000     1.0005900643
   152     7.5500000     1.0005009886
   153     7.6000000     1.0003982331
   154     7.6500000     1.0002890954
   155     7.7000000     1.0001818868
   156     7.7500000     1.0000846597
   157     7.8000000     1.0000040078
   158     7.8500000     0.9999441269
   159     7.9000000     0.9999062816
   160     7.9500000     0.9998887473
   161     8.0000000     0.9998872205
   162     8.0500000     0.9998956183
   163     8.1000000     0.9999071234
   164     8.1500000     0.9999153028
   165     8.2000000     0.9999151164
   166     8.2500000     0.9999036602
   167     8.3000000     0.9998805333
   168     8.3500000     0.9998477846
   169     8.4000000     0.9998094650
   170     8.4500000     0.9997708706
   171     8.5000000     0.9997376130
   172     8.5500000     0.9997146725
   173     8.6000000     0.9997055880
   174     8.6500000     0.9997119078
   175     8.7000000     0.9997329799
   176     8.7500000     0.9997661029
   177     8.8000000     0.9998069995
   178     8.8500000     0.9998505248
   179     8.9000000     0.9998914873
   180     8.9500000     0.9999254466
   181     9.0000000     0.9999493598
   182     9.0500000     0.9999619792
   183     9.1000000     0.9999639464
   184     9.1500000     0.9999575793
   185     9.2000000     0.9999464004
   186     9.2500000     0.9999344910
   187     9.3000000     0.9999257862
   188     9.3500000     0.9999234255
   189     9.4000000     0.9999292631
   190     9.4500000     0.9999436107
   191     9.5000000     0.9999652450
   192     9.5500000     0.9999916686
   193     9.6000000     1.0000195707
   194     9.6500000     1.0000454054
   195     9.7000000     1.0000659872
   196     9.7500000     1.0000790060
   197     9.8000000     1.0000833789
   198     9.8500000     1.0000793871
   199     9.9000000     1.0000685826
   200     9.9500000     1.0000534887
   201    10.0000000     1.0000371513
   202    10.0500000     1.0000226199
   203    10.1000000     1.0000124471
   204    10.1500000     1.0000082886
   205    10.2000000     1.0000106660
   206    10.2500000     1.0000189257
   207    10.3000000     1.0000313950
   208    10.3500000     1.0000457018
   209    10.4000000     1.0000591996
   210    10.4500000     1.0000694252
   211    10.5000000     1.0000745095
   212    10.5500000     1.0000734763
   213    10.6000000     1.0000663821
   214    10.6500000     1.0000542774
   215    10.7000000     1.0000390032
   216    10.7500000     1.0000228591
   217    10.8000000     1.0000082055
   218    10.8500000     0.9999970645
   219    10.9000000     0.9999907908
   220    10.9500000     0.9999898617
   221    11.0000000     0.9999938217
   222    11.0500000     1.0000013851
   223    11.1000000     1.0000106763
   224    11.1500000     1.0000195649
   225    11.2000000     1.0000260367
   226    11.2500000     1.0000285375
   227    11.3000000     1.0000262334
   228    11.3500000     1.0000191447
   229    11.4000000     1.0000081333
   230    11.4500000     0.9999947486
   231    11.5000000     0.9999809600
   232    11.5500000     0.9999688226
   233    11.6000000     0.9999601320
   234    11.6500000     0.9999561270
   235    11.7000000     0.9999572877
   236    11.7500000     0.9999632619
   237    11.8000000     0.9999729290
   238    11.8500000     0.9999845899
   239    11.9000000     0.9999962496
   240    11.9500000     1.0000059456
   241    12.0000000     1.0000120664
   242    12.0500000     1.0000136098
   243    12.1000000     1.0000103386
   244    12.1500000     1.0000028105
   245    12.2000000     0.9999922791
   246    12.2500000     0.9999804835
   247    12.3000000     0.9999693635
   248    12.3500000     0.9999607464
   249    12.4000000     0.9999560572
   250    12.4500000     0.9999560976
   251    12.5000000     0.9999609289
   252    12.5500000     0.9999698742
   253    12.6000000     0.9999816388
   254    12.6500000     0.9999945255
   255    12.7000000     1.0000067099
   256    12.7500000     1.0000165289
   257    12.8000000     1.0000227375
   258    12.8500000     1.0000246929
   259    12.9000000     1.0000224372
   260    12.9500000     1.0000166704
   261    13.0000000     1.0000086183
   262    13.0500000     0.9999998207
   263    13.1000000     0.9999918753
   264    13.1500000     0.9999861803
   265    13.2000000     0.9999837157
   266    13.2500000     0.9999848985
   267    13.3000000     0.9999895324
   268    13.3500000     0.9999968573
   269    13.4000000     1.0000056880
   270    13.4500000     1.0000146172
   271    13.5000000     1.0000222483
   272    13.5500000     1.0000274194
   273    13.6000000     1.0000293830
   274    13.6500000     1.0000279136
   275    13.7000000     1.0000233277
   276    13.7500000     1.0000164163
   277    13.8000000     1.0000083026
   278    13.8500000     1.0000002513
   279    13.9000000     0.9999934612
   280    13.9500000     0.9999888760
   281    14.0000000     0.9999870427
   282    14.0500000     0.9999880395
   283    14.1000000     0.9999914828
   284    14.1500000     0.9999966094
   285    14.2000000     1.0000024170
   286    14.2500000     1.0000078403
   287    14.3000000     1.0000119297
   288    14.3500000     1.0000140047
   289    14.4000000     1.0000137576
   290    14.4500000     1.0000112906
   291    14.5000000     1.0000070825
   292    14.5500000     1.0000018942
   293    14.6000000     0.9999966285
   294    14.6500000     0.9999921707
   295    14.7000000     0.9999892364
   296    14.7500000     0.9999882533
   297    14.8000000     0.9999892943
   298    14.8500000     0.9999920740
   299    14.9000000     0.9999960060
   300    14.9500000     1.0000003121
   301    15.0000000     1.0000041608
   302    15.0500000     1.0000068149
   303    15.1000000     1.0000077587
   304    15.1500000     1.0000067878
   305    15.2000000     1.0000040423
   306    15.2500000     0.9999999824
   307    15.3000000     0.9999953079
   308    15.3500000     0.9999908384
   309    15.4000000     0.9999873721
   310    15.4500000     0.9999855495
   311    15.5000000     0.9999857436
   312    15.5500000     0.9999879944
   313    15.6000000     0.9999919999
   314    15.6500000     0.9999971632
   315    15.7000000     1.0000026886
   316    15.7500000     1.0000077110
   317    15.8000000     1.0000114358
   318    15.8500000     1.0000132677
   319    15.9000000     1.0000129076
   320    15.9500000     1.0000104004
   321    16.0000000     1.0000061283
   322    16.0500000     1.0000007498
   323    16.1000000     0.9999950951
   324    16.1500000     0.9999900354
   325    16.2000000     0.9999863461
   326    16.2500000     0.9999845874
   327    16.3000000     0.9999850197
   328    16.3500000     0.9999875671
   329    16.4000000     0.9999918347
   330    16.4500000     0.9999971743
   331    16.5000000     1.0000027897
   332    16.5500000     1.0000078620
   333    16.6000000     1.0000116756
   334    16.6500000     1.0000137255
   335    16.7000000     1.0000137888
   336    16.7500000     1.0000119499
   337    16.8000000     1.0000085769
   338    16.8500000     1.0000042553
   339    16.9000000     0.9999996881
   340    16.9500000     0.9999955826
   341    17.0000000     0.9999925392
   342    17.0500000     0.9999909619
   343    17.1000000     0.9999910034
   344    17.1500000     0.9999925517
   345    17.2000000     0.9999952605
   346    17.2500000     0.9999986157
   347    17.3000000     1.0000020259
   348    17.3500000     1.0000049229
   349    17.4000000     1.0000068535
   350    17.4500000     1.0000075497
   351    17.5000000     1.0000069649
   352    17.5500000     1.0000052726
   353    17.6000000     1.0000028286
   354    17.6500000     1.0000001039
   355    17.7000000     0.9999976010
   356    17.7500000     0.9999957669
   357    17.8000000     0.9999949192
   358    17.8500000     0.9999951953
   359    17.9000000     0.9999965340
   360    17.9500000     0.9999986906
   361    18.0000000     1.0000012831
   362    18.0500000     1.0000038598
   363    18.1000000     1.0000059777
   364    18.1500000     1.0000072764
   365    18.2000000     1.0000075377
   366    18.2500000     1.0000067190
   367    18.3000000     1.0000049563
   368    18.3500000     1.0000025378
   369    18.4000000     0.9999998516
   370    18.4500000     0.9999973188
   371    18.5000000     0.9999953215
   372    18.5500000     0.9999941397
   373    18.6000000     0.9999939071
   374    18.6500000     0.9999945924
   375    18.7000000     0.9999960087
   376    18.7500000     0.9999978501
   377    18.8000000     0.9999997472
   378    18.8500000     1.0000013327
   379    18.9000000     1.0000023056
   380    18.9500000     1.0000024827
   381    19.0000000     1.0000018295
   382    19.0500000     1.0000004645
   383    19.1000000     0.9999986381
   384    19.1500000     0.9999966875
   385    19.2000000     0.9999949786
   386    19.2500000     0.9999938417
   387    19.3000000     0.9999935143
   388    19.3500000     0.9999940998
   389    19.4000000     0.9999955488
   390    19.4500000     0.9999976658
   391    19.5000000     1.0000001415
   392    19.5500000     1.0000026028
   393    19.6000000     1.0000046750
   394    19.6500000     1.0000060424
   395    19.7000000     1.0000065010
   396    19.7500000     1.0000059912
   397    19.8000000     1.0000046077
   398    19.8500000     1.0000025837
   399    19.9000000     1.0000002527
   400    19.9500000     0.9999979945
   401    20.0000000     0.9999961733
   402    20.0500000     0.9999950800
   403    20.1000000     0.9999948856
   404    20.1500000     0.9999956153
   405    20.2000000     0.9999971459
   406    20.2500000     0.9999992271
   407    20.3000000     1.0000015236
   408    20.3500000     1.0000036691
   409    20.4000000     1.0000053258
   410    20.4500000     1.0000062372
   411    20.5000000     1.0000062683
   412    20.5500000     1.0000054244
   413    20.6000000     1.0000038482
   414    20.6500000     1.0000017938
   415    20.7000000     0.9999995847
   416    20.7500000     0.9999975607
   417    20.8000000     0.9999960235
   418    20.8500000     0.9999951899
   419    20.9000000     0.9999951597
   420    20.9500000     0.9999959031
   421    21.0000000     0.9999972692
   422    21.0500000     0.9999990136
   423    21.1000000     1.0000008408
   424    21.1500000     1.0000024528
   425    21.2000000     1.0000035974
   426    21.2500000     1.0000041068
   427    21.3000000     1.0000039221
   428    21.3500000     1.0000030986
   429    21.4000000     1.0000017926
   430    21.4500000     1.0000002319
   431    21.5000000     0.9999986757
   432    21.5500000     0.9999973710
   433    21.6000000     0.9999965117
   434    21.6500000     0.9999962090
   435    21.7000000     0.9999964760
   436    21.7500000     0.9999972296
   437    21.8000000     0.9999983087
   438    21.8500000     0.9999995049
   439    21.9000000     1.0000006003
   440    21.9500000     1.0000014061
   441    22.0000000     1.0000017946
   442    22.0500000     1.0000017198
   443    22.1000000     1.0000012237
   444    22.1500000     1.0000004264
   445    22.2000000     0.9999995029
   446    22.2500000     0.9999986503
   447    22.3000000     0.9999980521
   448    22.3500000     0.9999978447
   449    22.4000000     0.9999980925
   450    22.4500000     0.9999987758
   451    22.5000000     0.9999997940
   452    22.5500000     1.0000009820
   453    22.6000000     1.0000021389
   454    22.6500000     1.0000030621
   455    22.7000000     1.0000035831
   456    22.7500000     1.0000035963
   457    22.8000000     1.0000030782
   458    22.8500000     1.0000020926
   459    22.9000000     1.0000007813
   460    22.9500000     0.9999993410
   461    23.0000000     0.9999979921
   462    23.0500000     0.9999969421
   463    23.1000000     0.9999963527
   464    23.1500000     0.9999963129
   465    23.2000000     0.9999968247
   466    23.2500000     0.9999978034
   467    23.3000000     0.9999990911
   468    23.3500000     1.0000004832
   469    23.4000000     1.0000017608
   470    23.4500000     1.0000027267
   471    23.5000000     1.0000032365
   472    23.5500000     1.0000032210
   473    23.6000000     1.0000026965
   474    23.6500000     1.0000017602
   475    23.7000000     1.0000005735
   476    23.7500000     0.9999993346
   477    23.8000000     0.9999982454
   478    23.8500000     0.9999974785
   479    23.9000000     0.9999971497
   480    23.9500000     0.9999973001
   481    24.0000000     0.9999978906
   482    24.0500000     0.9999988105
   483    24.1000000     0.9999998962
   484    24.1500000     1.0000009602
   485    24.2000000     1.0000018221
   486    24.2500000     1.0000023384
   487    24.3000000     1.0000024260
   488    24.3500000     1.0000020746
   489    24.4000000     1.0000013477
   490    24.4500000     1.0000003705
   491    24.5000000     0.9999993083
   492    24.5500000     0.9999983385
   493    24.6000000     0.9999976210
   494    24.6500000     0.9999972721
   495    24.7000000     0.9999973461
   496    24.7500000     0.9999978274
   497    24.8000000     0.9999986346
   498    24.8500000     0.9999996354


 CURRENT COMPRESSIBILITY  (BAR**-1)= 0.670994D-02
 FH-CORRECTED COMPRESSIB. (BAR**-1)= 0.000000D+00
He3-sapt2/4TH-alph=1./3. / SP1 /4.21 K  0.0228717A-3/ 1372*66 ET  (1994 Kpasses)


PBEAD=      1   TEMP=   4.21000  RHO= 0.0228718  SIG=2.6420
ZERO= 5    R(A)=10.1732332


   IND     K(A**(-1))   S(K)-INST./CLASS.


     1     0.0000000     0.0755179973
     2     0.0500000     0.0759818924
     3     0.1000000     0.0773778657
     4     0.1500000     0.0797173544
     5     0.2000000     0.0830146969
     6     0.2500000     0.0872800476
     7     0.3000000     0.0925098776
     8     0.3500000     0.0986762943
     9     0.4000000     0.1057177319
    10     0.4500000     0.1135349173
    11     0.5000000     0.1219964814
    12     0.5500000     0.1309569892
    13     0.6000000     0.1402860520
    14     0.6500000     0.1499019014
    15     0.7000000     0.1597993901
    16     0.7500000     0.1700634581
    17     0.8000000     0.1808644263
    18     0.8500000     0.1924378303
    19     0.9000000     0.2050553936
    20     0.9500000     0.2189940922
    21     1.0000000     0.2345085884
    22     1.0500000     0.2518108577
    23     1.1000000     0.2710607910
    24     1.1500000     0.2923725070
    25     1.2000000     0.3158413493
    26     1.2500000     0.3415941952
    27     1.3000000     0.3698601378
    28     1.3500000     0.4010515713
    29     1.4000000     0.4358407454
    30     1.4500000     0.4752164388
    31     1.5000000     0.5205079485
    32     1.5500000     0.5733630476
    33     1.6000000     0.6356555524
    34     1.6500000     0.7092723416
    35     1.7000000     0.7956934383
    36     1.7500000     0.8952566615
    37     1.8000000     1.0060565687
    38     1.8500000     1.1226814522
    39     1.9000000     1.2355069723
    40     1.9500000     1.3317393098
    41     2.0000000     1.3989420164
    42     2.0500000     1.4298147313
    43     2.1000000     1.4251130553
    44     2.1500000     1.3925811407
    45     2.2000000     1.3430506077
    46     2.2500000     1.2866084627
    47     2.3000000     1.2305914655
    48     2.3500000     1.1793222202
    49     2.4000000     1.1347314983
    50     2.4500000     1.0971697112
    51     2.5000000     1.0660891005
    52     2.5500000     1.0405281933
    53     2.6000000     1.0194281584
    54     2.6500000     1.0018262791
    55     2.7000000     0.9869601462
    56     2.7500000     0.9743039588
    57     2.8000000     0.9635531917
    58     2.8500000     0.9545742421
    59     2.9000000     0.9473370373
    60     2.9500000     0.9418475895
    61     3.0000000     0.9380934545
    62     3.0500000     0.9360093584
    63     3.1000000     0.9354647165
    64     3.1500000     0.9362704930
    65     3.2000000     0.9382000510
    66     3.2500000     0.9410171150
    67     3.3000000     0.9445035850
    68     3.3500000     0.9484807462
    69     3.4000000     0.9528194531
    70     3.4500000     0.9574378280
    71     3.5000000     0.9622882109
    72     3.5500000     0.9673376638
    73     3.6000000     0.9725476050
    74     3.6500000     0.9778579054
    75     3.7000000     0.9831792678
    76     3.7500000     0.9883954270
    77     3.8000000     0.9933742311
    78     3.8500000     0.9979845356
    79     3.9000000     1.0021145076
    80     3.9500000     1.0056867286
    81     4.0000000     1.0086664694
    82     4.0500000     1.0110614382
    83     4.1000000     1.0129136067
    84     4.1500000     1.0142857085
    85     4.2000000     1.0152461177
    86     4.2500000     1.0158558339
    87     4.3000000     1.0161603430
    88     4.3500000     1.0161875821
    89     4.4000000     1.0159515757
    90     4.4500000     1.0154599444
    91     4.5000000     1.0147227091
    92     4.5500000     1.0137597454
    93     4.6000000     1.0126048568
    94     4.6500000     1.0113055105
    95     4.7000000     1.0099185143
    96     4.7500000     1.0085029644
    97     4.8000000     1.0071123999
    98     4.8500000     1.0057881584
    99     4.9000000     1.0045554741
   100     4.9500000     1.0034230816
   101     5.0000000     1.0023861871
   102     5.0500000     1.0014318769
   103     5.1000000     1.0005455170
   104     5.1500000     0.9997165528
   105     5.2000000     0.9989423674
   106     5.2500000     0.9982294151
   107     5.3000000     0.9975915661
   108     5.3500000     0.9970462907
   109     5.4000000     0.9966098039
   110     5.4500000     0.9962924731
   111     5.5000000     0.9960956474
   112     5.5500000     0.9960106509
   113     5.6000000     0.9960201160
   114     5.6500000     0.9961012573
   115     5.7000000     0.9962302352
   116     5.7500000     0.9963865268
   117     5.8000000     0.9965562637
   118     5.8500000     0.9967337865
   119     5.9000000     0.9969211293
   120     5.9500000     0.9971256652
   121     6.0000000     0.9973565771
   122     6.0500000     0.9976210730
   123     6.1000000     0.9979212817
   124     6.1500000     0.9982525563
   125     6.2000000     0.9986035436
   126     6.2500000     0.9989579419
   127     6.3000000     0.9992974733
   128     6.3500000     0.9996053263
   129     6.4000000     0.9998692453
   130     6.4500000     1.0000835557
   131     6.5000000     1.0002497017
   132     6.5500000     1.0003752383
   133     6.6000000     1.0004715927
   134     6.6500000     1.0005511754
   135     6.7000000     1.0006245445
   136     6.7500000     1.0006982625
   137     6.8000000     1.0007738861
   138     6.8500000     1.0008482315
   139     6.9000000     1.0009147543
   140     6.9500000     1.0009656287
   141     7.0000000     1.0009939809
   142     7.0500000     1.0009957278
   143     7.1000000     1.0009706077
   144     7.1500000     1.0009222140
   145     7.2000000     1.0008570946
   146     7.2500000     1.0007832063
   147     7.3000000     1.0007081479
   148     7.3500000     1.0006376190
   149     7.4000000     1.0005744668
   150     7.4500000     1.0005185095
   151     7.5000000     1.0004671237
   152     7.5500000     1.0004163928
   153     7.6000000     1.0003624884
   154     7.6500000     1.0003029181
   155     7.7000000     1.0002373285
   156     7.7500000     1.0001676822
   157     7.8000000     1.0000977960
   158     7.8500000     1.0000323903
   159     7.9000000     0.9999759154
   160     7.9500000     0.9999314650
   161     8.0000000     0.9999000500
   162     8.0500000     0.9998804052
   163     8.1000000     0.9998693581
   164     8.1500000     0.9998626507
   165     8.2000000     0.9998559962
   166     8.2500000     0.9998461008
   167     8.3000000     0.9998314028
   168     8.3500000     0.9998123595
   169     8.4000000     0.9997912281
   170     8.4500000     0.9997714184
   171     8.5000000     0.9997565898
   172     8.5500000     0.9997497260
   173     8.6000000     0.9997524110
   174     8.6500000     0.9997644716
   175     8.7000000     0.9997840569
   176     8.7500000     0.9998081117
   177     8.8000000     0.9998331108
   178     8.8500000     0.9998558638
   179     8.9000000     0.9998741910
   180     8.9500000     0.9998873159
   181     9.0000000     0.9998958936
   182     9.0500000     0.9999016928
   183     9.1000000     0.9999070280
   184     9.1500000     0.9999140992
   185     9.2000000     0.9999244072
   186     9.2500000     0.9999383856
   187     9.3000000     0.9999553299
   188     9.3500000     0.9999736219
   189     9.4000000     0.9999911799
   190     9.4500000     1.0000060065
   191     9.5000000     1.0000166912
   192     9.5500000     1.0000227438
   193     9.6000000     1.0000246810
   194     9.6500000     1.0000238564
   195     9.7000000     1.0000220891
   196     9.7500000     1.0000211930
   197     9.8000000     1.0000225294
   198     9.8500000     1.0000266946
   199     9.9000000     1.0000334133
   200     9.9500000     1.0000416541
   201    10.0000000     1.0000499277
   202    10.0500000     1.0000566832
   203    10.1000000     1.0000606982
   204    10.1500000     1.0000613663
   205    10.2000000     1.0000588139
   206    10.2500000     1.0000538288
   207    10.3000000     1.0000476283
   208    10.3500000     1.0000415360
   209    10.4000000     1.0000366551
   210    10.4500000     1.0000336214
   211    10.5000000     1.0000324950
   212    10.5500000     1.0000328094
   213    10.6000000     1.0000337534
   214    10.6500000     1.0000344302
   215    10.7000000     1.0000341174
   216    10.7500000     1.0000324577
   217    10.8000000     1.0000295309
   218    10.8500000     1.0000257924
   219    10.9000000     1.0000219039
   220    10.9500000     1.0000185061
   221    11.0000000     1.0000160044
   222    11.0500000     1.0000144292
   223    11.1000000     1.0000134127
   224    11.1500000     1.0000122916
   225    11.2000000     1.0000103071
   226    11.2500000     1.0000068483
   227    11.3000000     1.0000016700
   228    11.3500000     0.9999950215
   229    11.4000000     0.9999876458
   230    11.4500000     0.9999806420
   231    11.5000000     0.9999752194
   232    11.5500000     0.9999724036
   233    11.6000000     0.9999727663
   234    11.6500000     0.9999762503
   235    11.7000000     0.9999821372
   236    11.7500000     0.9999891711
   237    11.8000000     0.9999958153
   238    11.8500000     1.0000005835
   239    11.9000000     1.0000023691
   240    11.9500000     1.0000006957
   241    12.0000000     0.9999958284
   242    12.0500000     0.9999887191
   243    12.1000000     0.9999807984
   244    12.1500000     0.9999736618
   245    12.2000000     0.9999687228
   246    12.2500000     0.9999669124
   247    12.3000000     0.9999684931
   248    12.3500000     0.9999730278
   249    12.4000000     0.9999795051
   250    12.4500000     0.9999865904
   251    12.5000000     0.9999929383
   252    12.5500000     0.9999974942
   253    12.6000000     0.9999997139
   254    12.6500000     0.9999996537
   255    12.7000000     0.9999979156
   256    12.7500000     0.9999954654
   257    12.8000000     0.9999933737
   258    12.8500000     0.9999925439
   259    12.9000000     0.9999934945
   260    12.9500000     0.9999962449
   261    13.0000000     1.0000003297
   262    13.0500000     1.0000049326
   263    13.1000000     1.0000091027
   264    13.1500000     1.0000119977
   265    13.2000000     1.0000130931
   266    13.2500000     1.0000123068
   267    13.3000000     1.0000100107
   268    13.3500000     1.0000069298
   269    13.4000000     1.0000039562
   270    13.4500000     1.0000019259
   271    13.5000000     1.0000014137
   272    13.5500000     1.0000025966
   273    13.6000000     1.0000052154
   274    13.6500000     1.0000086444
   275    13.7000000     1.0000120460
   276    13.7500000     1.0000145740
   277    13.8000000     1.0000155736
   278    13.8500000     1.0000147316
   279    13.9000000     1.0000121414
   280    13.9500000     1.0000082715
   281    14.0000000     1.0000038482
   282    14.0500000     0.9999996827
   283    14.1000000     0.9999964877
   284    14.1500000     0.9999947252
   285    14.2000000     0.9999945216
   286    14.2500000     0.9999956655
   287    14.3000000     0.9999976846
   288    14.3500000     0.9999999780
   289    14.4000000     1.0000019686
   290    14.4500000     1.0000032370
   291    14.5000000     1.0000036047
   292    14.5500000     1.0000031499
   293    14.6000000     1.0000021555
   294    14.6500000     1.0000010080
   295    14.7000000     1.0000000753
   296    14.7500000     0.9999995990
   297    14.8000000     0.9999996282
   298    14.8500000     1.0000000111
   299    14.9000000     1.0000004466
   300    14.9500000     1.0000005788
   301    15.0000000     1.0000001088
   302    15.0500000     0.9999988932
   303    15.1000000     0.9999970018
   304    15.1500000     0.9999947184
   305    15.2000000     0.9999924842
   306    15.2500000     0.9999907959
   307    15.3000000     0.9999900852
   308    15.3500000     0.9999906092
   309    15.4000000     0.9999923788
   310    15.4500000     0.9999951450
   311    15.5000000     0.9999984442
   312    15.5500000     1.0000016959
   313    15.6000000     1.0000043256
   314    15.6500000     1.0000058877
   315    15.7000000     1.0000061575
   316    15.7500000     1.0000051724
   317    15.8000000     1.0000032139
   318    15.8500000     1.0000007360
   319    15.9000000     0.9999982586
   320    15.9500000     0.9999962518
   321    16.0000000     0.9999950379
   322    16.0500000     0.9999947334
   323    16.1000000     0.9999952428
   324    16.1500000     0.9999963020
   325    16.2000000     0.9999975591
   326    16.2500000     0.9999986704
   327    16.3000000     0.9999993874
   328    16.3500000     0.9999996135
   329    16.4000000     0.9999994190
   330    16.4500000     0.9999990101
   331    16.5000000     0.9999986649
   332    16.5500000     0.9999986510
   333    16.6000000     0.9999991477
   334    16.6500000     1.0000001929
   335    16.7000000     1.0000016663
   336    16.7500000     1.0000033135
   337    16.8000000     1.0000048043
   338    16.8500000     1.0000058101
   339    16.9000000     1.0000060811
   340    16.9500000     1.0000055063
   341    17.0000000     1.0000041400
   342    17.0500000     1.0000021926
   343    17.1000000     0.9999999857
   344    17.1500000     0.9999978856
   345    17.2000000     0.9999962296
   346    17.2500000     0.9999952620
   347    17.3000000     0.9999950937
   348    17.3500000     0.9999956917
   349    17.4000000     0.9999968987
   350    17.4500000     0.9999984759
   351    17.5000000     1.0000001558
   352    17.5500000     1.0000016946
   353    17.6000000     1.0000029104
   354    17.6500000     1.0000037030
   355    17.7000000     1.0000040524
   356    17.7500000     1.0000040022
   357    17.8000000     1.0000036336
   358    17.8500000     1.0000030405
   359    17.9000000     1.0000023112
   360    17.9500000     1.0000015208
   361    18.0000000     1.0000007329
   362    18.0500000     1.0000000082
   363    18.1000000     0.9999994110
   364    18.1500000     0.9999990112
   365    18.2000000     0.9999988757
   366    18.2500000     0.9999990526
   367    18.3000000     0.9999995497
   368    18.3500000     1.0000003167
   369    18.4000000     1.0000012376
   370    18.4500000     1.0000021378
   371    18.5000000     1.0000028105
   372    18.5500000     1.0000030557
   373    18.6000000     1.0000027263
   374    18.6500000     1.0000017698
   375    18.7000000     1.0000002535
   376    18.7500000     0.9999983660
   377    18.8000000     0.9999963918
   378    18.8500000     0.9999946600
   379    18.9000000     0.9999934803
   380    18.9500000     0.9999930772
   381    19.0000000     0.9999935380
   382    19.0500000     0.9999947888
   383    19.1000000     0.9999966038
   384    19.1500000     0.9999986483
   385    19.2000000     1.0000005462
   386    19.2500000     1.0000019590
   387    19.3000000     1.0000026572
   388    19.3500000     1.0000025686
   389    19.4000000     1.0000017925
   390    19.4500000     1.0000005750
   391    19.5000000     0.9999992518
   392    19.5500000     0.9999981708
   393    19.6000000     0.9999976123
   394    19.6500000     0.9999977252
   395    19.7000000     0.9999984937
   396    19.7500000     0.9999997430
   397    19.8000000     1.0000011815
   398    19.8500000     1.0000024709
   399    19.9000000     1.0000033060
   400    19.9500000     1.0000034881
   401    20.0000000     1.0000029715
   402    20.0500000     1.0000018755
   403    20.1000000     1.0000004563
   404    20.1500000     0.9999990480
   405    20.2000000     0.9999979839
   406    20.2500000     0.9999975197
   407    20.3000000     0.9999977734
   408    20.3500000     0.9999986982
   409    20.4000000     1.0000000927
   410    20.4500000     1.0000016479
   411    20.5000000     1.0000030173
   412    20.5500000     1.0000038954
   413    20.6000000     1.0000040863
   414    20.6500000     1.0000035457
   415    20.7000000     1.0000023883
   416    20.7500000     1.0000008587
   417    20.8000000     0.9999992741
   418    20.8500000     0.9999979516
   419    20.9000000     0.9999971387
   420    20.9500000     0.9999969608
   421    21.0000000     0.9999974002
   422    21.0500000     0.9999983067
   423    21.1000000     0.9999994399
   424    21.1500000     1.0000005288
   425    21.2000000     1.0000013367
   426    21.2500000     1.0000017130
   427    21.3000000     1.0000016231
   428    21.3500000     1.0000011479
   429    21.4000000     1.0000004546
   430    21.4500000     0.9999997486
   431    21.5000000     0.9999992179
   432    21.5500000     0.9999989838
   433    21.6000000     0.9999990723
   434    21.6500000     0.9999994103
   435    21.7000000     0.9999998489
   436    21.7500000     1.0000002069
   437    21.8000000     1.0000003223
   438    21.8500000     1.0000000999
   439    21.9000000     0.9999995408
   440    21.9500000     0.9999987481
   441    22.0000000     0.9999979050
   442    22.0500000     0.9999972323
   443    22.1000000     0.9999969339
   444    22.1500000     0.9999971449
   445    22.2000000     0.9999978939
   446    22.2500000     0.9999990903
   447    22.3000000     1.0000005390
   448    22.3500000     1.0000019796
   449    22.4000000     1.0000031423
   450    22.4500000     1.0000038061
   451    22.5000000     1.0000038474
   452    22.5500000     1.0000032671
   453    22.6000000     1.0000021898
   454    22.6500000     1.0000008367
   455    22.7000000     0.9999994768
   456    22.7500000     0.9999983696
   457    22.8000000     0.9999977100
   458    22.8500000     0.9999975897
   459    22.9000000     0.9999979822
   460    22.9500000     0.9999987541
   461    23.0000000     0.9999996998
   462    23.0500000     1.0000005901
   463    23.1000000     1.0000012249
   464    23.1500000     1.0000014758
   465    23.2000000     1.0000013113
   466    23.2500000     1.0000007985
   467    23.3000000     1.0000000823
   468    23.3500000     0.9999993480
   469    23.4000000     0.9999987761
   470    23.4500000     0.9999985009
   471    23.5000000     0.9999985812
   472    23.5500000     0.9999989902
   473    23.6000000     0.9999996259
   474    23.6500000     1.0000003375
   475    23.7000000     1.0000009630
   476    23.7500000     1.0000013664
   477    23.8000000     1.0000014679
   478    23.8500000     1.0000012588
   479    23.9000000     1.0000007996
   480    23.9500000     1.0000002023
   481    24.0000000     0.9999996014
   482    24.0500000     0.9999991223
   483    24.1000000     0.9999988527
   484    24.1500000     0.9999988262
   485    24.2000000     0.9999990180
   486    24.2500000     0.9999993564
   487    24.3000000     0.9999997432
   488    24.3500000     1.0000000793
   489    24.4000000     1.0000002894
   490    24.4500000     1.0000003372
   491    24.5000000     1.0000002318
   492    24.5500000     1.0000000205
   493    24.6000000     0.9999997741
   494    24.6500000     0.9999995661
   495    24.7000000     0.9999994536
   496    24.7500000     0.9999994635
   497    24.8000000     0.9999995876
   498    24.8500000     0.9999997877


 CURRENT COMPRESSIBILITY  (BAR**-1)= 0.568045D-02
 FH-CORRECTED COMPRESSIB. (BAR**-1)= 0.000000D+00
He3-sapt2/4TH-alph=1./3. / SP1 /4.21 K  0.0228717A-3/ 1372*66 ET  (1994 Kpasses)


PBEAD=      1   TEMP=   4.21000  RHO= 0.0228718  SIG=2.6420
ZERO= 6    R(A)=11.3262403


   IND     K(A**(-1))   S(K)-INST./CLASS.


     1     0.0000000     0.0763647726
     2     0.0500000     0.0768023377
     3     0.1000000     0.0781199794
     4     0.1500000     0.0803314620
     5     0.2000000     0.0834561126
     6     0.2500000     0.0875132519
     7     0.3000000     0.0925143697
     8     0.3500000     0.0984535960
     9     0.4000000     0.1052979712
    10     0.4500000     0.1129802630
    11     0.5000000     0.1213981158
    12     0.5500000     0.1304232206
    13     0.6000000     0.1399220566
    14     0.6500000     0.1497855998
    15     0.7000000     0.1599608672
    16     0.7500000     0.1704749950
    17     0.8000000     0.1814445154
    18     0.8500000     0.1930677064
    19     0.9000000     0.2056033038
    20     0.9500000     0.2193417936
    21     1.0000000     0.2345755314
    22     1.0500000     0.2515726156
    23     1.1000000     0.2705586614
    24     1.1500000     0.2917111535
    25     1.2000000     0.3151720921
    26     1.2500000     0.3410842740
    27     1.3000000     0.3696529200
    28     1.3500000     0.4012273390
    29     1.4000000     0.4363894132
    30     1.4500000     0.4760306870
    31     1.5000000     0.5213992068
    32     1.5500000     0.5740971963
    33     1.6000000     0.6360029999
    34     1.6500000     0.7090679295
    35     1.7000000     0.7949015044
    36     1.7500000     0.8940295500
    37     1.8000000     1.0047566019
    38     1.8500000     1.1218145129
    39     1.9000000     1.2355256588
    40     1.9500000     1.3327657733
    41     2.0000000     1.4006054111
    42     2.0500000     1.4314026245
    43     2.1000000     1.4259732766
    44     2.1500000     1.3924565711
    45     2.2000000     1.3421242610
    46     2.2500000     1.2853199220
    47     2.3000000     1.2294088328
    48     2.3500000     1.1785862481
    49     2.4000000     1.1345917339
    50     2.4500000     1.0975886027
    51     2.5000000     1.0668868298
    52     2.5500000     1.0414488269
    53     2.6000000     1.0202123766
    54     2.6500000     1.0022765767
    55     2.7000000     0.9869850692
    56     2.7500000     0.9739320703
    57     2.8000000     0.9629152348
    58     2.8500000     0.9538606197
    59     2.9000000     0.9467437679
    60     2.9500000     0.9415254599
    61     3.0000000     0.9381125565
    62     3.0500000     0.9363462458
    63     3.1000000     0.9360136856
    64     3.1500000     0.9368750309
    65     3.2000000     0.9386959996
    66     3.2500000     0.9412763501
    67     3.3000000     0.9444668376
    68     3.3500000     0.9481710320
    69     3.4000000     0.9523329012
    70     3.4500000     0.9569149925
    71     3.5000000     0.9618742662
    72     3.5500000     0.9671426633
    73     3.6000000     0.9726175807
    74     3.6500000     0.9781643379
    75     3.7000000     0.9836293326
    76     3.7500000     0.9888597510
    77     3.8000000     0.9937241013
    78     3.8500000     0.9981278981
    79     3.9000000     1.0020205345
    80     3.9500000     1.0053922016
    81     4.0000000     1.0082627172
    82     4.0500000     1.0106663183
    83     4.1000000     1.0126372080
    84     4.1500000     1.0141998491
    85     4.2000000     1.0153660921
    86     4.2500000     1.0161389219
    87     4.3000000     1.0165206254
    88     4.3500000     1.0165220597
    89     4.4000000     1.0161696884
    90     4.4500000     1.0155080495
    91     4.5000000     1.0145969499
    92     4.5500000     1.0135043760
    93     4.6000000     1.0122973394
    94     4.6500000     1.0110333189
    95     4.7000000     1.0097545577
    96     4.7500000     1.0084864687
    97     4.8000000     1.0072401343
    98     4.8500000     1.0060177572
    99     4.9000000     1.0048192170
   100     4.9500000     1.0036477637
   101     5.0000000     1.0025133278
   102     5.0500000     1.0014327628
   103     5.1000000     1.0004272934
   104     5.1500000     0.9995182329
   105     5.2000000     0.9987224310
   106     5.2500000     0.9980488556
   107     5.3000000     0.9974972452
   108     5.3500000     0.9970590860
   109     5.4000000     0.9967204682
   110     5.4500000     0.9964658701
   111     5.5000000     0.9962817314
   112     5.5500000     0.9961588354
   113     5.6000000     0.9960929578
   114     5.6500000     0.9960837980
   115     5.7000000     0.9961327264
   116     5.7500000     0.9962401842
   117     5.8000000     0.9964036046
   118     5.8500000     0.9966164848
   119     5.9000000     0.9968688251
   120     5.9500000     0.9971487014
   121     6.0000000     0.9974443923
   122     6.0500000     0.9977463385
   123     6.1000000     0.9980483071
   124     6.1500000     0.9983474249
   125     6.2000000     0.9986431281
   126     6.2500000     0.9989354364
   127     6.3000000     0.9992231679
   128     6.3500000     0.9995027213
   129     6.4000000     0.9997678563
   130     6.4500000     1.0000105763
   131     6.5000000     1.0002228539
   132     6.5500000     1.0003986698
   133     6.6000000     1.0005357180
   134     6.6500000     1.0006362273
   135     6.7000000     1.0007066070
   136     6.7500000     1.0007559745
   137     6.8000000     1.0007939589
   138     6.8500000     1.0008283851
   139     6.9000000     1.0008634794
   140     6.9500000     1.0008990850
   141     7.0000000     1.0009310877
   142     7.0500000     1.0009529089
   143     7.1000000     1.0009576309
   144     7.1500000     1.0009401531
   145     7.2000000     1.0008987847
   146     7.2500000     1.0008358567
   147     7.3000000     1.0007572228
   148     7.3500000     1.0006708322
   149     7.4000000     1.0005848108
   150     7.4500000     1.0005056005
   151     7.5000000     1.0004366634
   152     7.5500000     1.0003780749
   153     7.6000000     1.0003270609
   154     7.6500000     1.0002792698
   155     7.7000000     1.0002303725
   156     7.7500000     1.0001775146
   157     7.8000000     1.0001202134
   158     7.8500000     1.0000604731
   159     7.9000000     1.0000021330
   160     7.9500000     0.9999496798
   161     8.0000000     0.9999069035
   162     8.0500000     0.9998758000
   163     8.1000000     0.9998560313
   164     8.1500000     0.9998450797
   165     8.2000000     0.9998390227
   166     8.2500000     0.9998336794
   167     8.3000000     0.9998257832
   168     8.3500000     0.9998138426
   169     8.4000000     0.9997984567
   170     8.4500000     0.9997820204
   171     8.5000000     0.9997679316
   172     8.5500000     0.9997595518
   173     8.6000000     0.9997592265
   174     8.6500000     0.9997676417
   175     8.7000000     0.9997836784
   176     8.7500000     0.9998047771
   177     8.8000000     0.9998276788
   178     8.8500000     0.9998493066
   179     8.9000000     0.9998675283
   180     8.9500000     0.9998815911
   181     9.0000000     0.9998921262
   182     9.0500000     0.9999007569
   183     9.1000000     0.9999094543
   184     9.1500000     0.9999198516
   185     9.2000000     0.9999327260
   186     9.2500000     0.9999477920
   187     9.3000000     0.9999638470
   188     9.3500000     0.9999792011
   189     9.4000000     0.9999922396
   190     9.4500000     1.0000019345
   191     9.5000000     1.0000081465
   192     9.5500000     1.0000116337
   193     9.6000000     1.0000137749
   194     9.6500000     1.0000161087
   195     9.7000000     1.0000198396
   196     9.7500000     1.0000254685
   197     9.8000000     1.0000326597
   198     9.8500000     1.0000403803
   199     9.9000000     1.0000472583
   200     9.9500000     1.0000520414
   201    10.0000000     1.0000540082
   202    10.0500000     1.0000532003
   203    10.1000000     1.0000504059
   204    10.1500000     1.0000469024
   205    10.2000000     1.0000440416
   206    10.2500000     1.0000428123
   207    10.3000000     1.0000435183
   208    10.3500000     1.0000456765
   209    10.4000000     1.0000481678
   210    10.4500000     1.0000495982
   211    10.5000000     1.0000487569
   212    10.5500000     1.0000450329
   213    10.6000000     1.0000386561
   214    10.6500000     1.0000306866
   215    10.7000000     1.0000227452
   216    10.7500000     1.0000165614
   217    10.8000000     1.0000134671
   218    10.8500000     1.0000139844
   219    10.9000000     1.0000176300
   220    10.9500000     1.0000229994
   221    11.0000000     1.0000281120
   222    11.0500000     1.0000309274
   223    11.1000000     1.0000298908
   224    11.1500000     1.0000243598
   225    11.2000000     1.0000147953
   226    11.2500000     1.0000026647
   227    11.3000000     0.9999900850
   228    11.3500000     0.9999793029
   229    11.4000000     0.9999721504
   230    11.4500000     0.9999696178
   231    11.5000000     0.9999716508
   232    11.5500000     0.9999772149
   233    11.6000000     0.9999845984
   234    11.6500000     0.9999918633
   235    11.7000000     0.9999973198
   236    11.7500000     0.9999999007
   237    11.8000000     0.9999993464
   238    11.8500000     0.9999961688
   239    11.9000000     0.9999914229
   240    11.9500000     0.9999863656
   241    12.0000000     0.9999821047
   242    12.0500000     0.9999793353
   243    12.1000000     0.9999782268
   244    12.1500000     0.9999784757
   245    12.2000000     0.9999794904
   246    12.2500000     0.9999806370
   247    12.3000000     0.9999814657
   248    12.3500000     0.9999818488
   249    12.4000000     0.9999819924
   250    12.4500000     0.9999823310
   251    12.5000000     0.9999833441
   252    12.5500000     0.9999853623
   253    12.6000000     0.9999884272
   254    12.6500000     0.9999922506
   255    12.7000000     0.9999962843
   256    12.7500000     0.9999998785
   257    12.8000000     1.0000024750
   258    12.8500000     1.0000037756
   259    12.9000000     1.0000038306
   260    12.9500000     1.0000030221
   261    13.0000000     1.0000019463
   262    13.0500000     1.0000012318
   263    13.1000000     1.0000013518
   264    13.1500000     1.0000024847
   265    13.2000000     1.0000044686
   266    13.2500000     1.0000068583
   267    13.3000000     1.0000090699
   268    13.3500000     1.0000105649
   269    13.4000000     1.0000110182
   270    13.4500000     1.0000104181
   271    13.5000000     1.0000090685
   272    13.5500000     1.0000074930
   273    13.6000000     1.0000062697
   274    13.6500000     1.0000058486
   275    13.7000000     1.0000064065
   276    13.7500000     1.0000077827
   277    13.8000000     1.0000095181
   278    13.8500000     1.0000109837
   279    13.9000000     1.0000115639
   280    13.9500000     1.0000108393
   281    14.0000000     1.0000087172
   282    14.0500000     1.0000054706
   283    14.1000000     1.0000016764
   284    14.1500000     0.9999980681
   285    14.2000000     0.9999953477
   286    14.2500000     0.9999940072
   287    14.3000000     0.9999942097
   288    14.3500000     0.9999957616
   289    14.4000000     0.9999981779
   290    14.4500000     1.0000008222
   291    14.5000000     1.0000030758
   292    14.5500000     1.0000044907
   293    14.6000000     1.0000048827
   294    14.6500000     1.0000043447
   295    14.7000000     1.0000031807
   296    14.7500000     1.0000017868
   297    14.8000000     1.0000005181
   298    14.8500000     0.9999995831
   299    14.9000000     0.9999989961
   300    14.9500000     0.9999985995
   301    15.0000000     0.9999981442
   302    15.0500000     0.9999974008
   303    15.1000000     0.9999962624
   304    15.1500000     0.9999948055
   305    15.2000000     0.9999932889
   306    15.2500000     0.9999920879
   307    15.3000000     0.9999915860
   308    15.3500000     0.9999920547
   309    15.4000000     0.9999935590
   310    15.4500000     0.9999959198
   311    15.5000000     0.9999987423
   312    15.5500000     1.0000015078
   313    15.6000000     1.0000036994
   314    15.6500000     1.0000049297
   315    15.7000000     1.0000050327
   316    15.7500000     1.0000040963
   317    15.8000000     1.0000024272
   318    15.8500000     1.0000004604
   319    15.9000000     0.9999986404
   320    15.9500000     0.9999973082
   321    16.0000000     0.9999966260
   322    16.0500000     0.9999965577
   323    16.1000000     0.9999969080
   324    16.1500000     0.9999974045
   325    16.2000000     0.9999977954
   326    16.2500000     0.9999979330
   327    16.3000000     0.9999978169
   328    16.3500000     0.9999975865
   329    16.4000000     0.9999974671
   330    16.4500000     0.9999976871
   331    16.5000000     0.9999983950
   332    16.5500000     0.9999996014
   333    16.6000000     1.0000011637
   334    16.6500000     1.0000028195
   335    16.7000000     1.0000042561
   336    16.7500000     1.0000051951
   337    16.8000000     1.0000054678
   338    16.8500000     1.0000050559
   339    16.9000000     1.0000040901
   340    16.9500000     1.0000028053
   341    17.0000000     1.0000014695
   342    17.0500000     1.0000003088
   343    17.1000000     0.9999994517
   344    17.1500000     0.9999989093
   345    17.2000000     0.9999985965
   346    17.2500000     0.9999983834
   347    17.3000000     0.9999981614
   348    17.3500000     0.9999978969
   349    17.4000000     0.9999976558
   350    17.4500000     0.9999975882
   351    17.5000000     0.9999978757
   352    17.5500000     0.9999986594
   353    17.6000000     0.9999999705
   354    17.6500000     1.0000016884
   355    17.7000000     1.0000035437
   356    17.7500000     1.0000051685
   357    17.8000000     1.0000061844
   358    17.8500000     1.0000063048
   359    17.9000000     1.0000054225
   360    17.9500000     1.0000036564
   361    18.0000000     1.0000013413
   362    18.0500000     0.9999989595
   363    18.1000000     0.9999970311
   364    18.1500000     0.9999959880
   365    18.2000000     0.9999960670
   366    18.2500000     0.9999972472
   367    18.3000000     0.9999992513
   368    18.3500000     1.0000016084
   369    18.4000000     1.0000037651
   370    18.4500000     1.0000052141
   371    18.5000000     1.0000056105
   372    18.5500000     1.0000048467
   373    18.6000000     1.0000030675
   374    18.6500000     1.0000006277
   375    18.7000000     0.9999980014
   376    18.7500000     0.9999956717
   377    18.8000000     0.9999940253
   378    18.8500000     0.9999932793
   379    18.9000000     0.9999934534
   380    18.9500000     0.9999943894
   381    19.0000000     0.9999958088
   382    19.0500000     0.9999973891
   383    19.1000000     0.9999988379
   384    19.1500000     0.9999999478
   385    19.2000000     1.0000006216
   386    19.2500000     1.0000008679
   387    19.3000000     1.0000007731
   388    19.3500000     1.0000004641
   389    19.4000000     1.0000000718
   390    19.4500000     0.9999997060
   391    19.5000000     0.9999994440
   392    19.5500000     0.9999993318
   393    19.6000000     0.9999993899
   394    19.6500000     0.9999996203
   395    19.7000000     1.0000000071
   396    19.7500000     1.0000005136
   397    19.8000000     1.0000010769
   398    19.8500000     1.0000016081
   399    19.9000000     1.0000020009
   400    19.9500000     1.0000021519
   401    20.0000000     1.0000019890
   402    20.0500000     1.0000014994
   403    20.1000000     1.0000007486
   404    20.1500000     0.9999998796
   405    20.2000000     0.9999990901
   406    20.2500000     0.9999985888
   407    20.3000000     0.9999985406
   408    20.3500000     0.9999990163
   409    20.4000000     0.9999999607
   410    20.4500000     1.0000011926
   411    20.5000000     1.0000024389
   412    20.5500000     1.0000033972
   413    20.6000000     1.0000038116
   414    20.6500000     1.0000035425
   415    20.7000000     1.0000026095
   416    20.7500000     1.0000011939
   417    20.8000000     0.9999995994
   418    20.8500000     0.9999981781
   419    20.9000000     0.9999972416
   420    20.9500000     0.9999969814
   421    21.0000000     0.9999974196
   422    21.0500000     0.9999984049
   423    21.1000000     0.9999996550
   424    21.1500000     1.0000008343
   425    21.2000000     1.0000016449
   426    21.2500000     1.0000019069
   427    21.3000000     1.0000016028
   428    21.3500000     1.0000008769
   429    21.4000000     0.9999999868
   430    21.4500000     0.9999992241
   431    21.5000000     0.9999988254
   432    21.5500000     0.9999989009
   433    21.6000000     0.9999994013
   434    21.6500000     1.0000001325
   435    21.7000000     1.0000008149
   436    21.7500000     1.0000011693
   437    21.8000000     1.0000010047
   438    21.8500000     1.0000002820
   439    21.9000000     0.9999991342
   440    21.9500000     0.9999978363
   441    22.0000000     0.9999967337
   442    22.0500000     0.9999961471
   443    22.1000000     0.9999962830
   444    22.1500000     0.9999971728
   445    22.2000000     0.9999986605
   446    22.2500000     1.0000004396
   447    22.3000000     1.0000021320
   448    22.3500000     1.0000033843
   449    22.4000000     1.0000039564
   450    22.4500000     1.0000037783
   451    22.5000000     1.0000029595
   452    22.5500000     1.0000017509
   453    22.6000000     1.0000004714
   454    22.6500000     0.9999994198
   455    22.7000000     0.9999987991
   456    22.7500000     0.9999986719
   457    22.8000000     0.9999989586
   458    22.8500000     0.9999994764
   459    22.9000000     1.0000000041
   460    22.9500000     1.0000003531
   461    23.0000000     1.0000004227
   462    23.0500000     1.0000002228
   463    23.1000000     0.9999998607
   464    23.1500000     0.9999994967
   465    23.2000000     0.9999992848
   466    23.2500000     0.9999993180
   467    23.3000000     0.9999995974
   468    23.3500000     1.0000000315
   469    23.4000000     1.0000004697
   470    23.4500000     1.0000007545
   471    23.5000000     1.0000007773
   472    23.5500000     1.0000005190
   473    23.6000000     1.0000000597
   474    23.6500000     0.9999995562
   475    23.7000000     0.9999991918
   476    23.7500000     0.9999991151
   477    23.8000000     0.9999993876
   478    23.8500000     0.9999999566
   479    23.9000000     1.0000006648
   480    23.9500000     1.0000012937
   481    24.0000000     1.0000016284
   482    24.0500000     1.0000015267
   483    24.1000000     1.0000009674
   484    24.1500000     1.0000000651
   485    24.2000000     0.9999990443
   486    24.2500000     0.9999981785
   487    24.3000000     0.9999977125
   488    24.3500000     0.9999977898
   489    24.4000000     0.9999984068
   490    24.4500000     0.9999994094
   491    24.5000000     1.0000005320
   492    24.5500000     1.0000014709
   493    24.6000000     1.0000019694
   494    24.6500000     1.0000018914
   495    24.7000000     1.0000012614
   496    24.7500000     1.0000002590
   497    24.8000000     0.9999991689
   498    24.8500000     0.9999983011


 CURRENT COMPRESSIBILITY  (BAR**-1)= 0.574414D-02
 FH-CORRECTED COMPRESSIB. (BAR**-1)= 0.000000D+00
He3-sapt2/4TH-alph=1./3. / SP1 /4.21 K  0.0228717A-3/ 1372*66 ET  (1994 Kpasses)


PBEAD=      1   TEMP=   4.21000  RHO= 0.0228718  SIG=2.6420
ZERO= 7    R(A)=13.6355949


   IND     K(A**(-1))   S(K)-INST./CLASS.


     1     0.0000000     0.0719790267
     2     0.0500000     0.0725695745
     3     0.1000000     0.0743394496
     4     0.1500000     0.0772791807
     5     0.2000000     0.0813598802
     6     0.2500000     0.0865169008
     7     0.3000000     0.0926350018
     8     0.3500000     0.0995444961
     9     0.4000000     0.1070380058
    10     0.4500000     0.1149106712
    11     0.5000000     0.1230134201
    12     0.5500000     0.1312974640
    13     0.6000000     0.1398291105
    14     0.6500000     0.1487685146
    15     0.7000000     0.1583231949
    16     0.7500000     0.1686954952
    17     0.8000000     0.1800412001
    18     0.8500000     0.1924501795
    19     0.9000000     0.2059538515
    20     0.9500000     0.2205582539
    21     1.0000000     0.2362940910
    22     1.0500000     0.2532678422
    23     1.1000000     0.2716957456
    24     1.1500000     0.2919086280
    25     1.2000000     0.3143279121
    26     1.2500000     0.3394253674
    27     1.3000000     0.3676863963
    28     1.3500000     0.3995979866
    29     1.4000000     0.4356784056
    30     1.4500000     0.4765551488
    31     1.5000000     0.5230791388
    32     1.5500000     0.5764388904
    33     1.6000000     0.6382140149
    34     1.6500000     0.7102852150
    35     1.7000000     0.7944920464
    36     1.7500000     0.8919015399
    37     1.8000000     1.0015723739
    38     1.8500000     1.1189230174
    39     1.9000000     1.2344304605
    40     1.9500000     1.3342152741
    41     2.0000000     1.4039205317
    42     2.0500000     1.4347910646
    43     2.1000000     1.4277247379
    44     2.1500000     1.3919678681
    45     2.2000000     1.3399926991
    46     2.2500000     1.2827337463
    47     2.3000000     1.2274624152
    48     2.3500000     1.1778817318
    49     2.4000000     1.1351575454
    50     2.4500000     1.0990099990
    51     2.5000000     1.0685368082
    52     2.5500000     1.0427309740
    53     2.6000000     1.0207480673
    54     2.6500000     1.0019925366
    55     2.7000000     0.9860899285
    56     2.7500000     0.9728058609
    57     2.8000000     0.9619604685
    58     2.8500000     0.9533686267
    59     2.9000000     0.9468163839
    60     2.9500000     0.9420682401
    61     3.0000000     0.9388911604
    62     3.0500000     0.9370796461
    63     3.1000000     0.9364701931
    64     3.1500000     0.9369405159
    65     3.2000000     0.9383960336
    66     3.2500000     0.9407507651
    67     3.3000000     0.9439106892
    68     3.3500000     0.9477651847
    69     3.4000000     0.9521879815
    70     3.4500000     0.9570450843
    71     3.5000000     0.9622048930
    72     3.5500000     0.9675458698
    73     3.6000000     0.9729591739
    74     3.6500000     0.9783465665
    75     3.7000000     0.9836161743
    76     3.7500000     0.9886794257
    77     3.8000000     0.9934514762
    78     3.8500000     0.9978553736
    79     3.9000000     1.0018281769
    80     3.9500000     1.0053262251
    81     4.0000000     1.0083271729
    82     4.0500000     1.0108279696
    83     4.1000000     1.0128398127
    84     4.1500000     1.0143823322
    85     4.2000000     1.0154793114
    86     4.2500000     1.0161572026
    87     4.3000000     1.0164461552
    88     4.3500000     1.0163820307
    89     4.4000000     1.0160075012
    90     4.4500000     1.0153709511
    91     4.5000000     1.0145231258
    92     4.5500000     1.0135126754
    93     4.6000000     1.0123823268
    94     4.6500000     1.0111671355
    95     4.7000000     1.0098953057
    96     4.7500000     1.0085908943
    97     4.8000000     1.0072769060
    98     4.8500000     1.0059771929
    99     4.9000000     1.0047162246
   100     4.9500000     1.0035168598
   101     5.0000000     1.0023972352
   102     5.0500000     1.0013683294
   103     5.1000000     1.0004334767
   104     5.1500000     0.9995902352
   105     5.2000000     0.9988339454
   106     5.2500000     0.9981615435
   107     5.3000000     0.9975740377
   108     5.3500000     0.9970766106
   109     5.4000000     0.9966763146
   110     5.4500000     0.9963783532
   111     5.5000000     0.9961825471
   112     5.5500000     0.9960815088
   113     5.6000000     0.9960613455
   114     5.6500000     0.9961046702
   115     5.7000000     0.9961947683
   116     5.7500000     0.9963193187
   117     5.8000000     0.9964722836
   118     5.8500000     0.9966533525
   119     5.9000000     0.9968653186
   120     5.9500000     0.9971105578
   121     6.0000000     0.9973880571
   122     6.0500000     0.9976921071
   123     6.1000000     0.9980130099
   124     6.1500000     0.9983393027
   125     6.2000000     0.9986604169
   126     6.2500000     0.9989686177
   127     6.3000000     0.9992594983
   128     6.3500000     0.9995310233
   129     6.4000000     0.9997817905
   130     6.4500000     1.0000095090
   131     6.5000000     1.0002105346
   132     6.5500000     1.0003807527
   133     6.6000000     1.0005174058
   134     6.6500000     1.0006209622
   135     6.7000000     1.0006960316
   136     6.7500000     1.0007507117
   137     6.8000000     1.0007944295
   138     6.8500000     1.0008350210
   139     6.9000000     1.0008761780
   140     6.9500000     1.0009163023
   141     7.0000000     1.0009492801
   142     7.0500000     1.0009669368
   143     7.1000000     1.0009622634
   144     7.1500000     1.0009321965
   145     7.2000000     1.0008789114
   146     7.2500000     1.0008091809
   147     7.3000000     1.0007321062
   148     7.3500000     1.0006561483
   149     7.4000000     1.0005866147
   150     7.4500000     1.0005245206
   151     7.5000000     1.0004671611
   152     7.5500000     1.0004100377
   153     7.6000000     1.0003492750
   154     7.6500000     1.0002835255
   155     7.7000000     1.0002146341
   156     7.7500000     1.0001468858
   157     7.8000000     1.0000852501
   158     7.8500000     1.0000334210
   159     7.9000000     0.9999924796
   160     7.9500000     0.9999606959
   161     8.0000000     0.9999344780
   162     8.0500000     0.9999099974
   163     8.1000000     0.9998847670
   164     8.1500000     0.9998585118
   165     8.2000000     0.9998330178
   166     8.2500000     0.9998110957
   167     8.3000000     0.9997951703
   168     8.3500000     0.9997861376
   169     8.4000000     0.9997829791
   170     8.4500000     0.9997832681
   171     8.5000000     0.9997843038
   172     8.5500000     0.9997843432
   173     8.6000000     0.9997833741
   174     8.6500000     0.9997830926
   175     8.7000000     0.9997861052
   176     8.7500000     0.9997947137
   177     8.8000000     0.9998098165
   178     8.8500000     0.9998303965
   179     8.9000000     0.9998538056
   180     8.9500000     0.9998767126
   181     9.0000000     0.9998963033
   182     9.0500000     0.9999112324
   183     9.1000000     0.9999219448
   184     9.1500000     0.9999302687
   185     9.2000000     0.9999384904
   186     9.2500000     0.9999483284
   187     9.3000000     0.9999602466
   188     9.3500000     0.9999733753
   189     9.4000000     0.9999860328
   190     9.4500000     0.9999965797
   191     9.5000000     1.0000042044
   192     9.5500000     1.0000092851
   193     9.6000000     1.0000131786
   194     9.6500000     1.0000175456
   195     9.7000000     1.0000235348
   196     9.7500000     1.0000312006
   197     9.8000000     1.0000394276
   198     9.8500000     1.0000464020
   199     9.9000000     1.0000504267
   200     9.9500000     1.0000507205
   201    10.0000000     1.0000478464
   202    10.0500000     1.0000435681
   203    10.1000000     1.0000401807
   204    10.1500000     1.0000395852
   205    10.2000000     1.0000424902
   206    10.2500000     1.0000480744
   207    10.3000000     1.0000542545
   208    10.3500000     1.0000584610
   209    10.4000000     1.0000586157
   210    10.4500000     1.0000539309
   211    10.5000000     1.0000452220
   212    10.5500000     1.0000346246
   213    10.6000000     1.0000248386
   214    10.6500000     1.0000181964
   215    10.7000000     1.0000159068
   216    10.7500000     1.0000177375
   217    10.8000000     1.0000222171
   218    10.8500000     1.0000272380
   219    10.9000000     1.0000308016
   220    10.9500000     1.0000316217
   221    11.0000000     1.0000293883
   222    11.0500000     1.0000246475
   223    11.1000000     1.0000184085
   224    11.1500000     1.0000116806
   225    11.2000000     1.0000051384
   226    11.2500000     0.9999990319
   227    11.3000000     0.9999933310
   228    11.3500000     0.9999879908
   229    11.4000000     0.9999831820
   230    11.4500000     0.9999793617
   231    11.5000000     0.9999771471
   232    11.5500000     0.9999770536
   233    11.6000000     0.9999792206
   234    11.6500000     0.9999832546
   235    11.7000000     0.9999882645
   236    11.7500000     0.9999930817
   237    11.8000000     0.9999965804
   238    11.8500000     0.9999979783
   239    11.9000000     0.9999970157
   240    11.9500000     0.9999939668
   241    12.0000000     0.9999895042
   242    12.0500000     0.9999844895
   243    12.1000000     0.9999797706
   244    12.1500000     0.9999760435
   245    12.2000000     0.9999737905
   246    12.2500000     0.9999732702
   247    12.3000000     0.9999745199
   248    12.3500000     0.9999773481
   249    12.4000000     0.9999813262
   250    12.4500000     0.9999858129
   251    12.5000000     0.9999900468
   252    12.5500000     0.9999933157
   253    12.6000000     0.9999951644
   254    12.6500000     0.9999955662
   255    12.7000000     0.9999949750
   256    12.7500000     0.9999942079
   257    12.8000000     0.9999941737
   258    12.8500000     0.9999955321
   259    12.9000000     0.9999984150
   260    12.9500000     1.0000023284
   261    13.0000000     1.0000062956
   262    13.0500000     1.0000092055
   263    13.1000000     1.0000102409
   264    13.1500000     1.0000092201
   265    13.2000000     1.0000067058
   266    13.2500000     1.0000038247
   267    13.3000000     1.0000018543
   268    13.3500000     1.0000017325
   269    13.4000000     1.0000036850
   270    13.4500000     1.0000071241
   271    13.5000000     1.0000108667
   272    13.5500000     1.0000135933
   273    13.6000000     1.0000143650
   274    13.6500000     1.0000129936
   275    13.7000000     1.0000101090
   276    13.7500000     1.0000068971
   277    13.8000000     1.0000046079
   278    13.8500000     1.0000040366
   279    13.9000000     1.0000051887
   280    13.9500000     1.0000072699
   281    14.0000000     1.0000090096
   282    14.0500000     1.0000091895
   283    14.1000000     1.0000071637
   284    14.1500000     1.0000031585
   285    14.2000000     0.9999982256
   286    14.2500000     0.9999938651
   287    14.3000000     0.9999914638
   288    14.3500000     0.9999917711
   289    14.4000000     0.9999946188
   290    14.4500000     0.9999989906
   291    14.5000000     1.0000034105
   292    14.5500000     1.0000064911
   293    14.6000000     1.0000074262
   294    14.6500000     1.0000062359
   295    14.7000000     1.0000036821
   296    14.7500000     1.0000009011
   297    14.8000000     0.9999989154
   298    14.8500000     0.9999982274
   299    14.9000000     0.9999986563
   300    14.9500000     0.9999994732
   301    15.0000000     0.9999997671
   302    15.0500000     0.9999988764
   303    15.1000000     0.9999967045
   304    15.1500000     0.9999937860
   305    15.2000000     0.9999910812
   306    15.2500000     0.9999895887
   307    15.3000000     0.9999899393
   308    15.3500000     0.9999921392
   309    15.4000000     0.9999955653
   310    15.4500000     0.9999992074
   311    15.5000000     1.0000020555
   312    15.5500000     1.0000034702
   313    15.6000000     1.0000033881
   314    15.6500000     1.0000022884
   315    15.7000000     1.0000009438
   316    15.7500000     1.0000000705
   317    15.8000000     1.0000000254
   318    15.8500000     1.0000006756
   319    15.9000000     1.0000014881
   320    15.9500000     1.0000017936
   321    16.0000000     1.0000011059
   322    16.0500000     0.9999993602
   323    16.1000000     0.9999969697
   324    16.1500000     0.9999946770
   325    16.2000000     0.9999932652
   326    16.2500000     0.9999932492
   327    16.3000000     0.9999946724
   328    16.3500000     0.9999970912
   329    16.4000000     0.9999997495
   330    16.4500000     1.0000018692
   331    16.5000000     1.0000029389
   332    16.5500000     1.0000028880
   333    16.6000000     1.0000020800
   334    16.6500000     1.0000011378
   335    16.7000000     1.0000006754
   336    16.7500000     1.0000010465
   337    16.8000000     1.0000022086
   338    16.8500000     1.0000037488
   339    16.9000000     1.0000050559
   340    16.9500000     1.0000055622
   341    17.0000000     1.0000049595
   342    17.0500000     1.0000033077
   343    17.1000000     1.0000010028
   344    17.1500000     0.9999986249
   345    17.2000000     0.9999967342
   346    17.2500000     0.9999956948
   347    17.3000000     0.9999955887
   348    17.3500000     0.9999962409
   349    17.4000000     0.9999973313
   350    17.4500000     0.9999985393
   351    17.5000000     0.9999996567
   352    17.5500000     1.0000006299
   353    17.6000000     1.0000015228
   354    17.6500000     1.0000024266
   355    17.7000000     1.0000033666
   356    17.7500000     1.0000042481
   357    17.8000000     1.0000048689
   358    17.8500000     1.0000049915
   359    17.9000000     1.0000044455
   360    17.9500000     1.0000032162
   361    18.0000000     1.0000014826
   362    18.0500000     0.9999995890
   363    18.1000000     0.9999979577
   364    18.1500000     0.9999969724
   365    18.2000000     0.9999968713
   366    18.2500000     0.9999976817
   367    18.3000000     0.9999992132
   368    18.3500000     1.0000011076
   369    18.4000000     1.0000029276
   370    18.4500000     1.0000042577
   371    18.5000000     1.0000047922
   372    18.5500000     1.0000043928
   373    18.6000000     1.0000031072
   374    18.6500000     1.0000011505
   375    18.7000000     0.9999988567
   376    18.7500000     0.9999966111
   377    18.8000000     0.9999947771
   378    18.8500000     0.9999936304
   379    18.9000000     0.9999933110
   380    18.9500000     0.9999938049
   381    19.0000000     0.9999949562
   382    19.0500000     0.9999965085
   383    19.1000000     0.9999981649
   384    19.1500000     0.9999996508
   385    19.2000000     1.0000007636
   386    19.2500000     1.0000013995
   387    19.3000000     1.0000015532
   388    19.3500000     1.0000012970
   389    19.4000000     1.0000007517
   390    19.4500000     1.0000000595
   391    19.5000000     0.9999993665
   392    19.5500000     0.9999988144
   393    19.6000000     0.9999985323
   394    19.6500000     0.9999986221
   395    19.7000000     0.9999991323
   396    19.7500000     1.0000000282
   397    19.8000000     1.0000011699
   398    19.8500000     1.0000023185
   399    19.9000000     1.0000031780
   400    19.9500000     1.0000034726
   401    20.0000000     1.0000030389
   402    20.0500000     1.0000019011
   403    20.1000000     1.0000002985
   404    20.1500000     0.9999986428
   405    20.2000000     0.9999974111
   406    20.2500000     0.9999970012
   407    20.3000000     0.9999975967
   408    20.3500000     0.9999990908
   409    20.4000000     1.0000010995
   410    20.4500000     1.0000030684
   411    20.5000000     1.0000044399
   412    20.5500000     1.0000048277
   413    20.6000000     1.0000041382
   414    20.6500000     1.0000025966
   415    20.7000000     1.0000006681
   416    20.7500000     0.9999989015
   417    20.8000000     0.9999977506
   418    20.8500000     0.9999974363
   419    20.9000000     0.9999978948
   420    20.9500000     0.9999988268
   421    21.0000000     0.9999998246
   422    21.0500000     1.0000005264
   423    21.1000000     1.0000007401
   424    21.1500000     1.0000004924
   425    21.2000000     0.9999999920
   426    21.2500000     0.9999995255
   427    21.3000000     0.9999993332
   428    21.3500000     0.9999995144
   429    21.4000000     0.9999999967
   430    21.4500000     1.0000005784
   431    21.5000000     1.0000010201
   432    21.5500000     1.0000011450
   433    21.6000000     1.0000009062
   434    21.6500000     1.0000003936
   435    21.7000000     0.9999997837
   436    21.7500000     0.9999992553
   437    21.8000000     0.9999989125
   438    21.8500000     0.9999987480
   439    21.9000000     0.9999986627
   440    21.9500000     0.9999985310
   441    22.0000000     0.9999982814
   442    22.0500000     0.9999979527
   443    22.1000000     0.9999976984
   444    22.1500000     0.9999977316
   445    22.2000000     0.9999982318
   446    22.2500000     0.9999992513
   447    22.3000000     1.0000006616
   448    22.3500000     1.0000021686
   449    22.4000000     1.0000033935
   450    22.4500000     1.0000039971
   451    22.5000000     1.0000037979
   452    22.5500000     1.0000028432
   453    22.6000000     1.0000014016
   454    22.6500000     0.9999998794
   455    22.7000000     0.9999986884
   456    22.7500000     0.9999981126
   457    22.8000000     0.9999982217
   458    22.8500000     0.9999988606
   459    22.9000000     0.9999997172
   460    22.9500000     1.0000004430
   461    23.0000000     1.0000007790
   462    23.0500000     1.0000006430
   463    23.1000000     1.0000001468
   464    23.1500000     0.9999995400
   465    23.2000000     0.9999991043
   466    23.2500000     0.9999990400
   467    23.3000000     0.9999993880
   468    23.3500000     1.0000000154
   469    23.4000000     1.0000006698
   470    23.4500000     1.0000010803
   471    23.5000000     1.0000010652
   472    23.5500000     1.0000006066
   473    23.6000000     0.9999998630
   474    23.6500000     0.9999991145
   475    23.7000000     0.9999986609
   476    23.7500000     0.9999987096
   477    23.8000000     0.9999992943
   478    23.8500000     1.0000002539
   479    23.9000000     1.0000012812
   480    23.9500000     1.0000020236
   481    24.0000000     1.0000022035
   482    24.0500000     1.0000017145
   483    24.1000000     1.0000006635
   484    24.1500000     0.9999993409
   485    24.2000000     0.9999981310
   486    24.2500000     0.9999973912
   487    24.3000000     0.9999973391
   488    24.3500000     0.9999979851
   489    24.4000000     0.9999991305
   490    24.4500000     1.0000004317
   491    24.5000000     1.0000015079
   492    24.5500000     1.0000020578
   493    24.6000000     1.0000019478
   494    24.6500000     1.0000012459
   495    24.7000000     1.0000001922
   496    24.7500000     0.9999991182
   497    24.8000000     0.9999983424
   498    24.8500000     0.9999980763


 CURRENT COMPRESSIBILITY  (BAR**-1)= 0.541425D-02
 FH-CORRECTED COMPRESSIB. (BAR**-1)= 0.000000D+00
He3-sapt2/4TH-alph=1./3. / SP1 /4.21 K  0.0228717A-3/ 1372*66 ET  (1994 Kpasses)


PBEAD=      1   TEMP=   4.21000  RHO= 0.0228718  SIG=2.6420
ZERO= 8    R(A)=13.9883530


   IND     K(A**(-1))   S(K)-INST./CLASS.


     1     0.0000000     0.0719895210
     2     0.0500000     0.0725795764
     3     0.1000000     0.0743480216
     4     0.1500000     0.0772855391
     5     0.2000000     0.0813635308
     6     0.2500000     0.0865177938
     7     0.3000000     0.0926336553
     8     0.3500000     0.0995419959
     9     0.4000000     0.1070357938
    10     0.4500000     0.1149101162
    11     0.5000000     0.1230153150
    12     0.5500000     0.1313016905
    13     0.6000000     0.1398346615
    14     0.6500000     0.1487738847
    15     0.7000000     0.1583269728
    16     0.7500000     0.1686969251
    17     0.8000000     0.1800405116
    18     0.8500000     0.1924485613
    19     0.9000000     0.2059530432
    20     0.9500000     0.2205598636
    21     1.0000000     0.2362988846
    22     1.0500000     0.2532753206
    23     1.1000000     0.2717042416
    24     1.1500000     0.2919159374
    25     1.2000000     0.3143322314
    26     1.2500000     0.3394261727
    27     1.3000000     0.3676848963
    28     1.3500000     0.3995968984
    29     1.4000000     0.4356810160
    30     1.4500000     0.4765639124
    31     1.5000000     0.5230943446
    32     1.5500000     0.5764580412
    33     1.6000000     0.6382323832
    34     1.6500000     0.7102976258
    35     1.7000000     0.7944954683
    36     1.7500000     0.8918976248
    37     1.8000000     1.0015685813
    38     1.8500000     1.1189305383
    39     1.9000000     1.2344579154
    40     1.9500000     1.3342607591
    41     2.0000000     1.4039693224
    42     2.0500000     1.4348242982
    43     2.1000000     1.4277328902
    44     2.1500000     1.3919563651
    45     2.2000000     1.3399760522
    46     2.2500000     1.2827256025
    47     2.3000000     1.2274690856
    48     2.3500000     1.1779011651
    49     2.4000000     1.1351821091
    50     2.4500000     1.0990307671
    51     2.5000000     1.0685474868
    52     2.5500000     1.0427301733
    53     2.6000000     1.0207393162
    54     2.6500000     1.0019822868
    55     2.7000000     0.9860845553
    56     2.7500000     0.9728089865
    57     2.8000000     0.9619716744
    58     2.8500000     0.9533839584
    59     2.9000000     0.9468302966
    60     2.9500000     0.9420760879
    61     3.0000000     0.9388911645
    62     3.0500000     0.9370735392
    63     3.1000000     0.9364623179
    64     3.1500000     0.9369358193
    65     3.2000000     0.9383978640
    66     3.2500000     0.9407594370
    67     3.3000000     0.9439234234
    68     3.3500000     0.9477774199
    69     3.4000000     0.9521954555
    70     3.4500000     0.9570457482
    71     3.5000000     0.9621998059
    72     3.5500000     0.9675386751
    73     3.6000000     0.9729544066
    74     3.6500000     0.9783475691
    75     3.7000000     0.9836235788
    76     3.7500000     0.9886908952
    77     3.8000000     0.9934628149
    78     3.8500000     0.9978624825
    79     3.9000000     1.0018289410
    80     3.9500000     1.0053214568
    81     4.0000000     1.0083201852
    82     4.0500000     1.0108229999
    83     4.1000000     1.0128400504
    84     4.1500000     1.0143884740
    85     4.2000000     1.0154893003
    86     4.2500000     1.0161672424
    87     4.3000000     1.0164524997
    88     4.3500000     1.0163826998
    89     4.4000000     1.0160031386
    90     4.4500000     1.0153644539
    91     4.5000000     1.0145182556
    92     4.5500000     1.0135123191
    93     4.6000000     1.0123872103
    94     4.6500000     1.0111755627
    95     4.7000000     1.0099040053
    96     4.7500000     1.0085965546
    97     4.8000000     1.0072776795
    98     4.8500000     1.0059734894
    99     4.9000000     1.0047104569
   100     4.9500000     1.0035122916
   101     5.0000000     1.0023964795
   102     5.0500000     1.0013721866
   103     5.1000000     1.0004406261
   104     5.1500000     0.9995978932
   105     5.2000000     0.9988391663
   106     5.2500000     0.9981625567
   107     5.3000000     0.9975710170
   108     5.3500000     0.9970715440
   109     5.4000000     0.9966720568
   110     5.4500000     0.9963773121
   111     5.5000000     0.9961856062
   112     5.5500000     0.9960876656
   113     5.6000000     0.9960682113
   114     5.6500000     0.9961095852
   115     5.7000000     0.9961960127
   116     5.7500000     0.9963168700
   117     5.8000000     0.9964677874
   118     5.8500000     0.9966493381
   119     5.9000000     0.9968640319
   120     5.9500000     0.9971129499
   121     6.0000000     0.9973933826
   122     6.0500000     0.9976983000
   123     6.1000000     0.9980176498
   124     6.1500000     0.9983407202
   125     6.2000000     0.9986584346
   126     6.2500000     0.9989645975
   127     6.3000000     0.9992556896
   128     6.3500000     0.9995295222
   129     6.4000000     0.9997835923
   130     6.4500000     1.0000140806
   131     6.5000000     1.0002160908
   132     6.5500000     1.0003850941
   133     6.6000000     1.0005189275
   134     6.6500000     1.0006193691
   135     6.7000000     1.0006924434
   136     6.7500000     1.0007471234
   137     6.8000000     1.0007927861
   138     6.8500000     1.0008363367
   139     6.9000000     1.0008800966
   140     6.9500000     1.0009212896
   141     7.0000000     1.0009533458
   142     7.0500000     1.0009685477
   143     7.1000000     1.0009610291
   144     7.1500000     1.0009290213
   145     7.2000000     1.0008755557
   146     7.2500000     1.0008074432
   147     7.3000000     1.0007330073
   148     7.3500000     1.0006594861
   149     7.4000000     1.0005910833
   150     7.4500000     1.0005283276
   151     7.5000000     1.0004688511
   152     7.5500000     1.0004091442
   153     7.6000000     1.0003465105
   154     7.6500000     1.0002804319
   155     7.7000000     1.0002128653
   156     7.7500000     1.0001474553
   157     7.8000000     1.0000880864
   158     7.8500000     1.0000374240
   159     7.9000000     0.9999960422
   160     7.9500000     0.9999624438
   161     8.0000000     0.9999338873
   162     8.0500000     0.9999076133
   163     8.1000000     0.9998819328
   164     8.1500000     0.9998567426
   165     8.2000000     0.9998333097
   166     8.2500000     0.9998134862
   167     8.3000000     0.9997987426
   168     8.3500000     0.9997894573
   169     8.4000000     0.9997847559
   170     8.4500000     0.9997829376
   171     8.5000000     0.9997822671
   172     8.5500000     0.9997817636
   173     8.6000000     0.9997816332
   174     8.6500000     0.9997831591
   175     8.7000000     0.9997881050
   176     8.7500000     0.9997978918
   177     8.8000000     0.9998128983
   178     8.8500000     0.9998321770
   179     8.9000000     0.9998536940
   180     8.9500000     0.9998749858
   181     9.0000000     0.9998939618
   182     9.0500000     0.9999095303
   183     9.1000000     0.9999218159
   184     9.1500000     0.9999319111
   185     9.2000000     0.9999412930
   186     9.2500000     0.9999511664
   187     9.3000000     0.9999620027
   188     9.3500000     0.9999734457
   189     9.4000000     0.9999845892
   190     9.4500000     0.9999944741
   191     9.5000000     1.0000025673
   192     9.5500000     1.0000090073
   193     9.6000000     1.0000145128
   194     9.6500000     1.0000200070
   195     9.7000000     1.0000261371
   196     9.7500000     1.0000329145
   197     9.8000000     1.0000396482
   198     9.8500000     1.0000452130
   199     9.9000000     1.0000485465
   200     9.9500000     1.0000491626
   201    10.0000000     1.0000474534
   202    10.0500000     1.0000446343
   203    10.1000000     1.0000423315
   204    10.1500000     1.0000419624
   205    10.2000000     1.0000441517
   206    10.2500000     1.0000484225
   207    10.3000000     1.0000532983
   208    10.3500000     1.0000567980
   209    10.4000000     1.0000571474
   210    10.4500000     1.0000534479
   211    10.5000000     1.0000460487
   212    10.5500000     1.0000364846
   213    10.6000000     1.0000269939
   214    10.6500000     1.0000197930
   215    10.7000000     1.0000163637
   216    10.7500000     1.0000170027
   217    10.8000000     1.0000207775
   218    10.8500000     1.0000258857
   219    10.9000000     1.0000302676
   220    10.9500000     1.0000322464
   221    11.0000000     1.0000309775
   222    11.0500000     1.0000265738
   223    11.1000000     1.0000199066
   224    11.1500000     1.0000121971
   225    11.2000000     1.0000045777
   226    11.2500000     0.9999977877
   227    11.3000000     0.9999920962
   228    11.3500000     0.9999874362
   229    11.4000000     0.9999836535
   230    11.4500000     0.9999807320
   231    11.5000000     0.9999788853
   232    11.5500000     0.9999784754
   233    11.6000000     0.9999798015
   234    11.6500000     0.9999828624
   235    11.7000000     0.9999872086
   236    11.7500000     0.9999919613
   237    11.8000000     0.9999960059
   238    11.8500000     0.9999982951
   239    11.9000000     0.9999981558
   240    11.9500000     0.9999954907
   241    12.0000000     0.9999908106
   242    12.0500000     0.9999850919
   243    12.1000000     0.9999795142
   244    12.1500000     0.9999751663
   245    12.2000000     0.9999728048
   246    12.2500000     0.9999727230
   247    12.3000000     0.9999747443
   248    12.3500000     0.9999783186
   249    12.4000000     0.9999826798
   250    12.4500000     0.9999870225
   251    12.5000000     0.9999906640
   252    12.5500000     0.9999931713
   253    12.6000000     0.9999944369
   254    12.6500000     0.9999946914
   255    12.7000000     0.9999944418
   256    12.7500000     0.9999943362
   257    12.8000000     0.9999949745
   258    12.8500000     0.9999967121
   259    12.9000000     0.9999995175
   260    12.9500000     1.0000029446
   261    13.0000000     1.0000062475
   262    13.0500000     1.0000086191
   263    13.1000000     1.0000094804
   264    13.1500000     1.0000087164
   265    13.2000000     1.0000067601
   266    13.2500000     1.0000044770
   267    13.3000000     1.0000028733
   268    13.3500000     1.0000027287
   269    13.4000000     1.0000042912
   270    13.4500000     1.0000071599
   271    13.5000000     1.0000104135
   272    13.5500000     1.0000129491
   273    13.6000000     1.0000139030
   274    13.6500000     1.0000129912
   275    13.7000000     1.0000106270
   276    13.7500000     1.0000077590
   277    13.8000000     1.0000054881
   278    13.8500000     1.0000046119
   279    13.9000000     1.0000052837
   280    13.9500000     1.0000069307
   281    14.0000000     1.0000084752
   282    14.0500000     1.0000087774
   283    14.1000000     1.0000071248
   284    14.1500000     1.0000035666
   285    14.2000000     0.9999989517
   286    14.2500000     0.9999946428
   287    14.3000000     0.9999920141
   288    14.3500000     0.9999919284
   289    14.4000000     0.9999943998
   290    14.4500000     0.9999985792
   291    14.5000000     1.0000030682
   292    14.5500000     1.0000064360
   293    14.6000000     1.0000077369
   294    14.6500000     1.0000068224
   295    14.7000000     1.0000043335
   296    14.7500000     1.0000013857
   297    14.8000000     0.9999990863
   298    14.8500000     0.9999980844
   299    14.9000000     0.9999983397
   300    14.9500000     0.9999991948
   301    15.0000000     0.9999997116
   302    15.0500000     0.9999991204
   303    15.1000000     0.9999971872
   304    15.1500000     0.9999943432
   305    15.2000000     0.9999915239
   306    15.2500000     0.9999897890
   307    15.3000000     0.9999898842
   308    15.3500000     0.9999919303
   309    15.4000000     0.9999953666
   310    15.4500000     0.9999991685
   311    15.5000000     1.0000022452
   312    15.5500000     1.0000038499
   313    15.6000000     1.0000038352
   314    15.6500000     1.0000026560
   315    15.7000000     1.0000011283
   316    15.7500000     1.0000000553
   317    15.8000000     0.9999998831
   318    15.8500000     1.0000005308
   319    15.9000000     1.0000014582
   320    15.9500000     1.0000019374
   321    16.0000000     1.0000014012
   322    16.0500000     0.9999997199
   323    16.1000000     0.9999972850
   324    16.1500000     0.9999948673
   325    16.2000000     0.9999933123
   326    16.2500000     0.9999931997
   327    16.3000000     0.9999946119
   328    16.3500000     0.9999971025
   329    16.4000000     0.9999998756
   330    16.4500000     1.0000020972
   331    16.5000000     1.0000032113
   332    16.5500000     1.0000031320
   333    16.6000000     1.0000022419
   334    16.6500000     1.0000012053
   335    16.7000000     1.0000006786
   336    16.7500000     1.0000010402
   337    16.8000000     1.0000022443
   338    16.8500000     1.0000038525
   339    16.9000000     1.0000052188
   340    16.9500000     1.0000057496
   341    17.0000000     1.0000051302
   342    17.0500000     1.0000034342
   343    17.1000000     1.0000010823
   344    17.1500000     0.9999986773
   345    17.2000000     0.9999967895
   346    17.2500000     0.9999957774
   347    17.3000000     0.9999957062
   348    17.3500000     0.9999963835
   349    17.4000000     0.9999974796
   350    17.4500000     0.9999986756
   351    17.5000000     0.9999997736
   352    17.5500000     1.0000007317
   353    17.6000000     1.0000016192
   354    17.6500000     1.0000025253
   355    17.7000000     1.0000034667
   356    17.7500000     1.0000043414
   357    17.8000000     1.0000049463
   358    17.8500000     1.0000050513
   359    17.9000000     1.0000044978
   360    17.9500000     1.0000032802
   361    18.0000000     1.0000015773
   362    18.0500000     0.9999997221
   363    18.1000000     0.9999981187
   364    18.1500000     0.9999971353
   365    18.2000000     0.9999970056
   366    18.2500000     0.9999977676
   367    18.3000000     0.9999992524
   368    18.3500000     1.0000011247
   369    18.4000000     1.0000029591
   370    18.4500000     1.0000043340
   371    18.5000000     1.0000049216
   372    18.5500000     1.0000045554
   373    18.6000000     1.0000032632
   374    18.6500000     1.0000012596
   375    18.7000000     0.9999988991
   376    18.7500000     0.9999966004
   377    18.8000000     0.9999947572
   378    18.8500000     0.9999936561
   379    18.9000000     0.9999934220
   380    18.9500000     0.9999940040
   381    19.0000000     0.9999952045
   382    19.0500000     0.9999967401
   383    19.1000000     0.9999983156
   384    19.1500000     0.9999996883
   385    19.2000000     1.0000007049
   386    19.2500000     1.0000013057
   387    19.3000000     1.0000015034
   388    19.3500000     1.0000013529
   389    19.4000000     1.0000009282
   390    19.4500000     1.0000003163
   391    19.5000000     0.9999996254
   392    19.5500000     0.9999989945
   393    19.6000000     0.9999985877
   394    19.6500000     0.9999985643
   395    19.7000000     0.9999990261
   396    19.7500000     0.9999999620
   397    19.8000000     1.0000012147
   398    19.8500000     1.0000024932
   399    19.9000000     1.0000034390
   400    19.9500000     1.0000037329
   401    20.0000000     1.0000032085
   402    20.0500000     1.0000019303
   403    20.1000000     1.0000002037
   404    20.1500000     0.9999985014
   405    20.2000000     0.9999973271
   406    20.2500000     0.9999970567
   407    20.3000000     0.9999978120
   408    20.3500000     0.9999994113
   409    20.4000000     1.0000014181
   410    20.4500000     1.0000032727
   411    20.5000000     1.0000044644
   412    20.5500000     1.0000046858
   413    20.6000000     1.0000039189
   414    20.6500000     1.0000024267
   415    20.7000000     1.0000006552
   416    20.7500000     0.9999990851
   417    20.8000000     0.9999980827
   418    20.8500000     0.9999978014
   419    20.9000000     0.9999981616
   420    20.9500000     0.9999989074
   421    21.0000000     0.9999997153
   422    21.0500000     1.0000003100
   423    21.1000000     1.0000005490
   424    21.1500000     1.0000004484
   425    21.2000000     1.0000001498
   426    21.2500000     0.9999998474
   427    21.3000000     0.9999997051
   428    21.3500000     0.9999997973
   429    21.4000000     1.0000000908
   430    21.4500000     1.0000004690
   431    21.5000000     1.0000007855
   432    21.5500000     1.0000009214
   433    21.6000000     1.0000008253
   434    21.6500000     1.0000005223
   435    21.7000000     1.0000000924
   436    21.7500000     0.9999996313
   437    21.8000000     0.9999992112
   438    21.8500000     0.9999988599
   439    21.9000000     0.9999985646
   440    21.9500000     0.9999982981
   441    22.0000000     0.9999980535
   442    22.0500000     0.9999978708
   443    22.1000000     0.9999978389
   444    22.1500000     0.9999980697
   445    22.2000000     0.9999986512
   446    22.2500000     0.9999995952
   447    22.3000000     1.0000008039
   448    22.3500000     1.0000020708
   449    22.4000000     1.0000031237
   450    22.4500000     1.0000036996
   451    22.5000000     1.0000036291
   452    22.5500000     1.0000029010
   453    22.6000000     1.0000016819
   454    22.6500000     1.0000002781
   455    22.7000000     0.9999990494
   456    22.7500000     0.9999982990
   457    22.8000000     0.9999981775
   458    22.8500000     0.9999986361
   459    22.9000000     0.9999994455
   460    22.9500000     1.0000002782
   461    23.0000000     1.0000008258
   462    23.0500000     1.0000009084
   463    23.1000000     1.0000005370
   464    23.1500000     0.9999999036
   465    23.2000000     0.9999993018
   466    23.2500000     0.9999990076
   467    23.3000000     0.9999991668
   468    23.3500000     0.9999997325
   469    23.4000000     1.0000004801
   470    23.4500000     1.0000010956
   471    23.5000000     1.0000013034
   472    23.5500000     1.0000009841
   473    23.6000000     1.0000002335
   474    23.6500000     0.9999993360
   475    23.7000000     0.9999986609
   476    23.7500000     0.9999985172
   477    23.8000000     0.9999990257
   478    23.8500000     1.0000000583
   479    23.9000000     1.0000012713
   480    23.9500000     1.0000022242
   481    24.0000000     1.0000025407
   482    24.0500000     1.0000020514
   483    24.1000000     1.0000008646
   484    24.1500000     0.9999993358
   485    24.2000000     0.9999979479
   486    24.2500000     0.9999971434
   487    24.3000000     0.9999971721
   488    24.3500000     0.9999980078
   489    24.4000000     0.9999993635
   490    24.4500000     1.0000007961
   491    24.5000000     1.0000018604
   492    24.5500000     1.0000022569
   493    24.6000000     1.0000019198
   494    24.6500000     1.0000010205
   495    24.7000000     0.9999998908
   496    24.7500000     0.9999988998
   497    24.8000000     0.9999983315
   498    24.8500000     0.9999983057


 CURRENT COMPRESSIBILITY  (BAR**-1)= 0.541504D-02
 FH-CORRECTED COMPRESSIB. (BAR**-1)= 0.000000D+00
He3-sapt2/4TH-alph=1./3. / SP1 /4.21 K  0.0228717A-3/ 1372*66 ET  (1994 Kpasses)


PBEAD=      1   TEMP=   4.21000  RHO= 0.0228718  SIG=2.6420
ZERO= 9    R(A)=16.9735107


   IND     K(A**(-1))   S(K)-INST./CLASS.


     1     0.0000000     0.0691613755
     2     0.0500000     0.0698992579
     3     0.1000000     0.0720976606
     4     0.1500000     0.0757009635
     5     0.2000000     0.0805882894
     6     0.2500000     0.0865492571
     7     0.3000000     0.0932861094
     8     0.3500000     0.1004653660
     9     0.4000000     0.1078141539
    10     0.4500000     0.1152150053
    11     0.5000000     0.1227396363
    12     0.5500000     0.1305995995
    13     0.6000000     0.1390452768
    14     0.6500000     0.1482669535
    15     0.7000000     0.1583389404
    16     0.7500000     0.1692245089
    17     0.8000000     0.1808375751
    18     0.8500000     0.1931341794
    19     0.9000000     0.2061889894
    20     0.9500000     0.2202163950
    21     1.0000000     0.2355264838
    22     1.0500000     0.2524427763
    23     1.1000000     0.2712272055
    24     1.1500000     0.2920530628
    25     1.2000000     0.3150457041
    26     1.2500000     0.3403803444
    27     1.3000000     0.3683956905
    28     1.3500000     0.3996698292
    29     1.4000000     0.4350247174
    30     1.4500000     0.4754679113
    31     1.5000000     0.5221164187
    32     1.5500000     0.5761549107
    33     1.6000000     0.6388512375
    34     1.6500000     0.7115858462
    35     1.7000000     0.7957560965
    36     1.7500000     0.8923221639
    37     1.8000000     1.0007400584
    38     1.8500000     1.1172302793
    39     1.9000000     1.2329984270
    40     1.9500000     1.3341388778
    41     2.0000000     1.4052940857
    42     2.0500000     1.4365372972
    43     2.1000000     1.4285585784
    44     2.1500000     1.3914632231
    45     2.2000000     1.3387189760
    46     2.2500000     1.2816176631
    47     2.3000000     1.2271187158
    48     2.3500000     1.1783456737
    49     2.4000000     1.1360148056
    50     2.4500000     1.0997233429
    51     2.5000000     1.0687541780
    52     2.5500000     1.0424303220
    53     2.6000000     1.0201832079
    54     2.6500000     1.0015077621
    55     2.7000000     0.9859236026
    56     2.7500000     0.9729861605
    57     2.8000000     0.9623300244
    58     2.8500000     0.9537014356
    59     2.9000000     0.9469488609
    60     2.9500000     0.9419728586
    61     3.0000000     0.9386642952
    62     3.0500000     0.9368659848
    63     3.1000000     0.9363761678
    64     3.1500000     0.9369858571
    65     3.2000000     0.9385227444
    66     3.2500000     0.9408730402
    67     3.3000000     0.9439689401
    68     3.3500000     0.9477520289
    69     3.4000000     0.9521370943
    70     3.4500000     0.9569982711
    71     3.5000000     0.9621833192
    72     3.5500000     0.9675435357
    73     3.6000000     0.9729581391
    74     3.6500000     0.9783379618
    75     3.7000000     0.9836090868
    76     3.7500000     0.9886913260
    77     3.8000000     0.9934893101
    78     3.8500000     0.9979039789
    79     3.9000000     1.0018569217
    80     3.9500000     1.0053103301
    81     4.0000000     1.0082681254
    82     4.0500000     1.0107569921
    83     4.1000000     1.0128000676
    84     4.1500000     1.0144009421
    85     4.2000000     1.0155482009
    86     4.2500000     1.0162364306
    87     4.3000000     1.0164883650
    88     4.3500000     1.0163622589
    89     4.4000000     1.0159388214
    90     4.4500000     1.0152958217
    91     4.5000000     1.0144863503
    92     4.5500000     1.0135336968
    93     4.6000000     1.0124445064
    94     4.6500000     1.0112301350
    95     4.7000000     1.0099216065
    96     4.7500000     1.0085688273
    97     4.8000000     1.0072257367
    98     4.8500000     1.0059321993
    99     4.9000000     1.0047047541
   100     4.9500000     1.0035415119
   101     5.0000000     1.0024366372
   102     5.0500000     1.0013937356
   103     5.1000000     1.0004290175
   104     5.1500000     0.9995628851
   105     5.2000000     0.9988069728
   106     5.2500000     0.9981567703
   107     5.3000000     0.9975957513
   108     5.3500000     0.9971084653
   109     5.4000000     0.9966932805
   110     5.4500000     0.9963651992
   111     5.5000000     0.9961457377
   112     5.5500000     0.9960458881
   113     5.6000000     0.9960534600
   114     5.6500000     0.9961339202
   115     5.7000000     0.9962454245
   116     5.7500000     0.9963594367
   117     5.8000000     0.9964742402
   118     5.8500000     0.9966126597
   119     5.9000000     0.9968050525
   120     5.9500000     0.9970678796
   121     6.0000000     0.9973909699
   122     6.0500000     0.9977411816
   123     6.1000000     0.9980799842
   124     6.1500000     0.9983838982
   125     6.2000000     0.9986551014
   126     6.2500000     0.9989158422
   127     6.3000000     0.9991905416
   128     6.3500000     0.9994870699
   129     6.4000000     0.9997889355
   130     6.4500000     1.0000630902
   131     6.5000000     1.0002783052
   132     6.5500000     1.0004226948
   133     6.6000000     1.0005098072
   134     6.6500000     1.0005700458
   135     6.7000000     1.0006332173
   136     6.7500000     1.0007130187
   137     6.8000000     1.0008023861
   138     6.8500000     1.0008814246
   139     6.9000000     1.0009318906
   140     6.9500000     1.0009486985
   141     7.0000000     1.0009415949
   142     7.0500000     1.0009269195
   143     7.1000000     1.0009157246
   144     7.1500000     1.0009064095
   145     7.2000000     1.0008865504
   146     7.2500000     1.0008423138
   147     7.3000000     1.0007689295
   148     7.3500000     1.0006752403
   149     7.4000000     1.0005794351
   150     7.4500000     1.0004988577
   151     7.5000000     1.0004404598
   152     7.5500000     1.0003978037
   153     7.6000000     1.0003561666
   154     7.6500000     1.0003022122
   155     7.7000000     1.0002320963
   156     7.7500000     1.0001532418
   157     7.8000000     1.0000792471
   158     7.8500000     1.0000216180
   159     7.9000000     0.9999835995
   160     7.9500000     0.9999595585
   161     8.0000000     0.9999395959
   162     8.0500000     0.9999159044
   163     8.1000000     0.9998867614
   164     8.1500000     0.9998560907
   165     8.2000000     0.9998296343
   166     8.2500000     0.9998108020
   167     8.3000000     0.9997989983
   168     8.3500000     0.9997911032
   169     8.4000000     0.9997844724
   170     8.4500000     0.9997789460
   171     8.5000000     0.9997764104
   172     8.5500000     0.9997785152
   173     8.6000000     0.9997846165
   174     8.6500000     0.9997918061
   175     8.7000000     0.9997971835
   176     8.7500000     0.9998006464
   177     8.8000000     0.9998058552
   178     8.8500000     0.9998182190
   179     8.9000000     0.9998409526
   180     8.9500000     0.9998718821
   181     9.0000000     0.9999034883
   182     9.0500000     0.9999266604
   183     9.1000000     0.9999360759
   184     9.1500000     0.9999337873
   185     9.2000000     0.9999284804
   186     9.2500000     0.9999305328
   187     9.3000000     0.9999457476
   188     9.3500000     0.9999716504
   189     9.4000000     0.9999987839
   190     9.4500000     1.0000163591
   191     9.5000000     1.0000188629
   192     9.5500000     1.0000095353
   193     9.6000000     0.9999985134
   194     9.6500000     0.9999967298
   195     9.7000000     1.0000092865
   196     9.7500000     1.0000323496
   197     9.8000000     1.0000554389
   198     9.8500000     1.0000676777
   199     9.9000000     1.0000641872
   200     9.9500000     1.0000488010
   201    10.0000000     1.0000315926
   202    10.0500000     1.0000228778
   203    10.1000000     1.0000273878
   204    10.1500000     1.0000420248
   205    10.2000000     1.0000582810
   206    10.2500000     1.0000675576
   207    10.3000000     1.0000660151
   208    10.3500000     1.0000561275
   209    10.4000000     1.0000443381
   210    10.4500000     1.0000366357
   211    10.5000000     1.0000349847
   212    10.5500000     1.0000367408
   213    10.6000000     1.0000371215
   214    10.6500000     1.0000328581
   215    10.7000000     1.0000245433
   216    10.7500000     1.0000162135
   217    10.8000000     1.0000125855
   218    10.8500000     1.0000158630
   219    10.9000000     1.0000241966
   220    10.9500000     1.0000327147
   221    11.0000000     1.0000363626
   222    11.0500000     1.0000327087
   223    11.1000000     1.0000230203
   224    11.1500000     1.0000111214
   225    11.2000000     1.0000009473
   226    11.2500000     0.9999944245
   227    11.3000000     0.9999909156
   228    11.3500000     0.9999883450
   229    11.4000000     0.9999850385
   230    11.4500000     0.9999809686
   231    11.5000000     0.9999776456
   232    11.5500000     0.9999768844
   233    11.6000000     0.9999794147
   234    11.6500000     0.9999843138
   235    11.7000000     0.9999895865
   236    11.7500000     0.9999933975
   237    11.8000000     0.9999950527
   238    11.8500000     0.9999950777
   239    11.9000000     0.9999944386
   240    11.9500000     0.9999935661
   241    12.0000000     0.9999919547
   242    12.0500000     0.9999886504
   243    12.1000000     0.9999832596
   244    12.1500000     0.9999767053
   245    12.2000000     0.9999711063
   246    12.2500000     0.9999687608
   247    12.3000000     0.9999708465
   248    12.3500000     0.9999766741
   249    12.4000000     0.9999839908
   250    12.4500000     0.9999901610
   251    12.5000000     0.9999935026
   252    12.5500000     0.9999939852
   253    12.6000000     0.9999929382
   254    12.6500000     0.9999920535
   255    12.7000000     0.9999923780
   256    12.7500000     0.9999939192
   257    12.8000000     0.9999960070
   258    12.8500000     0.9999980283
   259    12.9000000     0.9999999334
   260    12.9500000     1.0000021384
   261    13.0000000     1.0000049435
   262    13.0500000     1.0000079691
   263    13.1000000     1.0000101224
   264    13.1500000     1.0000102165
   265    13.2000000     1.0000078660
   266    13.2500000     1.0000040225
   267    13.3000000     1.0000006965
   268    13.3500000     0.9999999317
   269    13.4000000     1.0000026083
   270    13.4500000     1.0000078177
   271    13.5000000     1.0000132366
   272    13.5500000     1.0000163332
   273    13.6000000     1.0000157268
   274    13.6500000     1.0000119200
   275    13.7000000     1.0000069920
   276    13.7500000     1.0000034427
   277    13.8000000     1.0000028610
   278    13.8500000     1.0000051517
   279    13.9000000     1.0000087018
   280    13.9500000     1.0000113222
   281    14.0000000     1.0000113906
   282    14.0500000     1.0000085845
   283    14.1000000     1.0000038808
   284    14.1500000     0.9999989394
   285    14.2000000     0.9999952805
   286    14.2500000     0.9999936960
   287    14.3000000     0.9999941175
   288    14.3500000     0.9999958832
   289    14.4000000     0.9999981607
   290    14.4500000     1.0000002875
   291    14.5000000     1.0000019136
   292    14.5500000     1.0000029692
   293    14.6000000     1.0000035512
   294    14.6500000     1.0000038030
   295    14.7000000     1.0000038199
   296    14.7500000     1.0000035896
   297    14.8000000     1.0000029868
   298    14.8500000     1.0000018477
   299    14.9000000     1.0000001138
   300    14.9500000     0.9999979710
   301    15.0000000     0.9999958706
   302    15.0500000     0.9999943639
   303    15.1000000     0.9999938028
   304    15.1500000     0.9999940861
   305    15.2000000     0.9999946534
   306    15.2500000     0.9999948008
   307    15.3000000     0.9999941727
   308    15.3500000     0.9999931177
   309    15.4000000     0.9999926188
   310    15.4500000     0.9999937516
   311    15.5000000     0.9999969398
   312    15.5500000     1.0000014764
   313    15.6000000     1.0000056817
   314    15.6500000     1.0000077089
   315    15.7000000     1.0000065871
   316    15.7500000     1.0000028788
   317    15.8000000     0.9999984991
   318    15.8500000     0.9999957204
   319    15.9000000     0.9999958942
   320    15.9500000     0.9999986429
   321    16.0000000     1.0000020320
   322    16.0500000     1.0000036735
   323    16.1000000     1.0000021363
   324    16.1500000     0.9999978368
   325    16.2000000     0.9999928656
   326    16.2500000     0.9999898356
   327    16.3000000     0.9999904185
   328    16.3500000     0.9999944214
   329    16.4000000     0.9999999299
   330    16.4500000     1.0000044067
   331    16.5000000     1.0000060774
   332    16.5500000     1.0000047998
   333    16.6000000     1.0000019569
   334    16.6500000     0.9999995169
   335    16.7000000     0.9999988830
   336    16.7500000     1.0000002181
   337    16.8000000     1.0000025768
   338    16.8500000     1.0000046482
   339    16.9000000     1.0000055643
   340    16.9500000     1.0000052605
   341    17.0000000     1.0000042414
   342    17.0500000     1.0000030239
   343    17.1000000     1.0000017243
   344    17.1500000     1.0000000971
   345    17.2000000     0.9999979585
   346    17.2500000     0.9999956188
   347    17.3000000     0.9999939280
   348    17.3500000     0.9999938258
   349    17.4000000     0.9999956766
   350    17.4500000     0.9999988713
   351    17.5000000     1.0000020365
   352    17.5500000     1.0000037878
   353    17.6000000     1.0000035721
   354    17.6500000     1.0000020382
   355    17.7000000     1.0000006519
   356    17.7500000     1.0000007595
   357    17.8000000     1.0000026815
   358    17.8500000     1.0000054293
   359    17.9000000     1.0000072556
   360    17.9500000     1.0000067219
   361    18.0000000     1.0000036208
   362    18.0500000     0.9999991745
   363    18.1000000     0.9999953773
   364    18.1500000     0.9999938856
   365    18.2000000     0.9999951339
   366    18.2500000     0.9999981988
   367    18.3000000     1.0000014493
   368    18.3500000     1.0000035325
   369    18.4000000     1.0000040616
   370    18.4500000     1.0000036063
   371    18.5000000     1.0000030678
   372    18.5500000     1.0000029207
   373    18.6000000     1.0000028651
   374    18.6500000     1.0000021185
   375    18.7000000     1.0000001122
   376    18.7500000     0.9999970722
   377    18.8000000     0.9999940417
   378    18.8500000     0.9999922966
   379    18.9000000     0.9999925405
   380    18.9500000     0.9999944330
   381    19.0000000     0.9999967939
   382    19.0500000     0.9999983649
   383    19.1000000     0.9999986248
   384    19.1500000     0.9999980991
   385    19.2000000     0.9999979395
   386    19.2500000     0.9999990463
   387    19.3000000     1.0000013306
   388    19.3500000     1.0000036441
   389    19.4000000     1.0000044679
   390    19.4500000     1.0000029397
   391    19.5000000     0.9999995431
   392    19.5500000     0.9999959736
   393    19.6000000     0.9999942126
   394    19.6500000     0.9999953577
   395    19.7000000     0.9999989357
   396    19.7500000     1.0000031382
   397    19.8000000     1.0000058545
   398    19.8500000     1.0000058745
   399    19.9000000     1.0000035338
   400    19.9500000     1.0000004217
   401    20.0000000     0.9999983567
   402    20.0500000     0.9999982847
   403    20.1000000     0.9999997778
   404    20.1500000     1.0000014225
   405    20.2000000     1.0000018149
   406    20.2500000     1.0000005118
   407    20.3000000     0.9999983326
   408    20.3500000     0.9999968342
   409    20.4000000     0.9999973053
   410    20.4500000     0.9999999191
   411    20.5000000     1.0000035674
   412    20.5500000     1.0000064651
   413    20.6000000     1.0000071456
   414    20.6500000     1.0000052499
   415    20.7000000     1.0000016692
   416    20.7500000     0.9999980081
   417    20.8000000     0.9999957264
   418    20.8500000     0.9999954635
   419    20.9000000     0.9999968794
   420    20.9500000     0.9999990106
   421    21.0000000     1.0000008492
   422    21.0500000     1.0000017915
   423    21.1000000     1.0000017579
   424    21.1500000     1.0000010301
   425    21.2000000     1.0000000032
   426    21.2500000     0.9999990330
   427    21.3000000     0.9999984131
   428    21.3500000     0.9999983872
   429    21.4000000     0.9999990876
   430    21.4500000     1.0000003981
   431    21.5000000     1.0000018651
   432    21.5500000     1.0000028031
   433    21.6000000     1.0000026186
   434    21.6500000     1.0000011938
   435    21.7000000     0.9999990691
   436    21.7500000     0.9999972417
   437    21.8000000     0.9999966338
   438    21.8500000     0.9999975252
   439    21.9000000     0.9999993168
   440    21.9500000     1.0000008239
   441    22.0000000     1.0000009698
   442    22.0500000     0.9999994770
   443    22.1000000     0.9999971174
   444    22.1500000     0.9999953282
   445    22.2000000     0.9999953902
   446    22.2500000     0.9999976495
   447    22.3000000     1.0000012597
   448    22.3500000     1.0000046156
   449    22.4000000     1.0000062317
   450    22.4500000     1.0000055450
   451    22.5000000     1.0000031709
   452    22.5500000     1.0000004788
   453    22.6000000     0.9999987682
   454    22.6500000     0.9999985588
   455    22.7000000     0.9999994110
   456    22.7500000     1.0000003444
   457    22.8000000     1.0000005432
   458    22.8500000     0.9999998766
   459    22.9000000     0.9999989115
   460    22.9500000     0.9999984457
   461    23.0000000     0.9999989071
   462    23.0500000     1.0000000379
   463    23.1000000     1.0000010733
   464    23.1500000     1.0000012836
   465    23.2000000     1.0000004968
   466    23.2500000     0.9999992395
   467    23.3000000     0.9999983945
   468    23.3500000     0.9999986044
   469    23.4000000     0.9999998220
   470    23.4500000     1.0000013150
   471    23.5000000     1.0000021261
   472    23.5500000     1.0000016904
   473    23.6000000     1.0000002069
   474    23.6500000     0.9999985247
   475    23.7000000     0.9999976212
   476    23.7500000     0.9999980114
   477    23.8000000     0.9999994617
   478    23.8500000     1.0000011715
   479    23.9000000     1.0000022818
   480    23.9500000     1.0000023699
   481    24.0000000     1.0000016191
   482    24.0500000     1.0000005915
   483    24.1000000     0.9999997965
   484    24.1500000     0.9999993719
   485    24.2000000     0.9999990909
   486    24.2500000     0.9999986594
   487    24.3000000     0.9999980565
   488    24.3500000     0.9999976420
   489    24.4000000     0.9999979269
   490    24.4500000     0.9999991584
   491    24.5000000     1.0000010229
   492    24.5500000     1.0000027082
   493    24.6000000     1.0000033286
   494    24.6500000     1.0000024618
   495    24.7000000     1.0000004497
   496    24.7500000     0.9999982531
   497    24.8000000     0.9999969287
   498    24.8500000     0.9999970444


 CURRENT COMPRESSIBILITY  (BAR**-1)= 0.520230D-02
 FH-CORRECTED COMPRESSIB. (BAR**-1)= 0.000000D+00
