# Supplementary material for: A Glimpse into Quantum Triplet Structures in Supercritical 3He
Source: Entropy (Basel). 2023 Feb 2;25(2):283. doi: 10.3390/e25020283 (PMC9955445; doi:10.3390/e25020283)
Supplement: Supplementary file 1 [file entropy-25-00283-s001.zip › k-space/sk2_etbdhbw.sp4]

Helium-3   Sk2_ET(k)  instantaneous  OZ2 (BDH+BW)  (SP4) Data computed to carry out the work described in [38]

T= 4.2 K   RHO = 0.02286713  A**-3

    I     k/A**-1          Sk2_ET(k)        
    1     0.000000    0.8365995172793970D-01
    2     0.010000    0.8367277382580360D-01
    3     0.020000    0.8371125691720206D-01
    4     0.030000    0.8377545178889680D-01
    5     0.040000    0.8386544287669477D-01
    6     0.050000    0.8398134810203527D-01
    7     0.060000    0.8412331915221739D-01
    8     0.070000    0.8429153793760458D-01
    9     0.080000    0.8448622328810300D-01
   10     0.090000    0.8470762189699108D-01
   11     0.100000    0.8495601250428671D-01
   12     0.110000    0.8523170523858607D-01
   13     0.120000    0.8553503799643865D-01
   14     0.130000    0.8586637796767665D-01
   15     0.140000    0.8622611844104511D-01
   16     0.150000    0.8661467901499363D-01
   17     0.160000    0.8703250300928506D-01
   18     0.170000    0.8748005581732896D-01
   19     0.180000    0.8795782347271920D-01
   20     0.190000    0.8846630989352899D-01
   21     0.200000    0.8900603505529020D-01
   22     0.210000    0.8957753169388559D-01
   23     0.220000    0.9018134315236426D-01
   24     0.230000    0.9081801965181868D-01
   25     0.240000    0.9148811533948085D-01
   26     0.250000    0.9219218436239487D-01
   27     0.260000    0.9293077708751810D-01
   28     0.270000    0.9370443577632825D-01
   29     0.280000    0.9451369032049539D-01
   30     0.290000    0.9535905307962747D-01
   31     0.300000    0.9624101435672441D-01
   32     0.310000    0.9716003686482677D-01
   33     0.320000    0.9811655029647320D-01
   34     0.330000    0.9911094587961097D-01
   35     0.340000    0.1001435704035409D+00
   36     0.350000    0.1012147204575999D+00
   37     0.360000    0.1023246365107490D+00
   38     0.370000    0.1034734970310744D+00
   39     0.380000    0.1046614127773562D+00
   40     0.390000    0.1058884211231659D+00
   41     0.400000    0.1071544808999910D+00
   42     0.410000    0.1084594674217891D+00
   43     0.420000    0.1098031682001603D+00
   44     0.430000    0.1111852791649945D+00
   45     0.440000    0.1126054017772000D+00
   46     0.450000    0.1140630408351412D+00
   47     0.460000    0.1155576036750724D+00
   48     0.470000    0.1170884000714171D+00
   49     0.480000    0.1186546438553324D+00
   50     0.490000    0.1202554556560980D+00
   51     0.500000    0.1218898673273318D+00
   52     0.510000    0.1235568277932899D+00
   53     0.520000    0.1252552106752408D+00
   54     0.530000    0.1269838235544532D+00
   55     0.540000    0.1287414187760375D+00
   56     0.550000    0.1305267060088804D+00
   57     0.560000    0.1323383663003505D+00
   58     0.570000    0.1341750674403068D+00
   59     0.580000    0.1360354806402994D+00
   60     0.590000    0.1379182981836503D+00
   61     0.600000    0.1398222518390335D+00
   62     0.610000    0.1417461317426995D+00
   63     0.620000    0.1436888054242689D+00
   64     0.630000    0.1456492366860303D+00
   65     0.640000    0.1476265038386484D+00
   66     0.650000    0.1496198171343431D+00
   67     0.660000    0.1516285349406434D+00
   68     0.670000    0.1536521782647123D+00
   69     0.680000    0.1556904433630709D+00
   70     0.690000    0.1577432123041305D+00
   71     0.700000    0.1598105609653048D+00
   72     0.710000    0.1618927645407902D+00
   73     0.720000    0.1639903003270796D+00
   74     0.730000    0.1661038476993270D+00
   75     0.740000    0.1682342852988487D+00
   76     0.750000    0.1703826855504592D+00
   77     0.760000    0.1725503064780959D+00
   78     0.770000    0.1747385811424106D+00
   79     0.780000    0.1769491047615039D+00
   80     0.790000    0.1791836198562496D+00
   81     0.800000    0.1814439996417758D+00
   82     0.810000    0.1837322300901487D+00
   83     0.820000    0.1860503907679090D+00
   84     0.830000    0.1884006350212144D+00
   85     0.840000    0.1907851696367785D+00
   86     0.850000    0.1932062345011138D+00
   87     0.860000    0.1956660824265606D+00
   88     0.870000    0.1981669595526666D+00
   89     0.880000    0.2007110865938023D+00
   90     0.890000    0.2033006412224697D+00
   91     0.900000    0.2059377418595002D+00
   92     0.910000    0.2086244330842607D+00
   93     0.920000    0.2113626729900280D+00
   94     0.930000    0.2141543225208673D+00
   95     0.940000    0.2170011371310754D+00
   96     0.950000    0.2199047608564054D+00
   97     0.960000    0.2228667228495126D+00
   98     0.970000    0.2258884366826562D+00
   99     0.980000    0.2289712022072241D+00
  100     0.990000    0.2321162102853225D+00
  101     1.000000    0.2353245501862284D+00
  102     1.010000    0.2385972196787285D+00
  103     1.020000    0.2419351378303365D+00
  104     1.030000    0.2453391601589875D+00
  105     1.040000    0.2488100962066820D+00
  106     1.050000    0.2523487292122232D+00
  107     1.060000    0.2559558375620239D+00
  108     1.070000    0.2596322178432138D+00
  109     1.080000    0.2633787090221649D+00
  110     1.090000    0.2671962175057616D+00
  111     1.100000    0.2710857425167897D+00
  112     1.110000    0.2750484015071235D+00
  113     1.120000    0.2790854550686730D+00
  114     1.130000    0.2831983309024718D+00
  115     1.140000    0.2873886464724755D+00
  116     1.150000    0.2916582298930934D+00
  117     1.160000    0.2960091386218571D+00
  118     1.170000    0.3004436757199854D+00
  119     1.180000    0.3049644032675486D+00
  120     1.190000    0.3095741528287370D+00
  121     1.200000    0.3142760326895306D+00
  122     1.210000    0.3190734318584882D+00
  123     1.220000    0.3239700207221396D+00
  124     1.230000    0.3289697485175375D+00
  125     1.240000    0.3340768376578732D+00
  126     1.250000    0.3392957751293702D+00
  127     1.260000    0.3446313012423569D+00
  128     1.270000    0.3500883960914389D+00
  129     1.280000    0.3556722639657187D+00
  130     1.290000    0.3613883163650504D+00
  131     1.300000    0.3672421538369690D+00
  132     1.310000    0.3732395473215997D+00
  133     1.320000    0.3793864194062692D+00
  134     1.330000    0.3856888261195203D+00
  135     1.340000    0.3921529396788735D+00
  136     1.350000    0.3987850328444243D+00
  137     1.360000    0.4055914653251178D+00
  138     1.370000    0.4125786727716637D+00
  139     1.380000    0.4197531587816195D+00
  140     1.390000    0.4271214904031272D+00
  141     1.400000    0.4346902974331793D+00
  142     1.410000    0.4424662758890189D+00
  143     1.420000    0.4504561958081295D+00
  144     1.430000    0.4586669135510318D+00
  145     1.440000    0.4671053886793857D+00
  146     1.450000    0.4757787051823986D+00
  147     1.460000    0.4846940970314075D+00
  148     1.470000    0.4938589774957268D+00
  149     1.480000    0.5032809718362488D+00
  150     1.490000    0.5129679526284828D+00
  151     1.500000    0.5229280768455323D+00
  152     1.510000    0.5331698236144025D+00
  153     1.520000    0.5437020314857005D+00
  154     1.530000    0.5545339336486167D+00
  155     1.540000    0.5656751895437965D+00
  156     1.550000    0.5771359110210257D+00
  157     1.560000    0.5889266810034741D+00
  158     1.570000    0.6010585625062884D+00
  159     1.580000    0.6135430955735472D+00
  160     1.590000    0.6263922797631669D+00
  161     1.600000    0.6396185393000746D+00
  162     1.610000    0.6532346683026623D+00
  163     1.620000    0.6672537531083013D+00
  164     1.630000    0.6816890686449568D+00
  165     1.640000    0.6965539459403508D+00
  166     1.650000    0.7118616075801304D+00
  167     1.660000    0.7276249681508965D+00
  168     1.670000    0.7438563966990855D+00
  169     1.680000    0.7605674384493057D+00
  170     1.690000    0.7777684932728299D+00
  171     1.700000    0.7954684488866756D+00
  172     1.710000    0.8136742673140822D+00
  173     1.720000    0.8323905239959268D+00
  174     1.730000    0.8516188999666867D+00
  175     1.740000    0.8713576290260816D+00
  176     1.750000    0.8916009034592914D+00
  177     1.760000    0.9123382441046889D+00
  178     1.770000    0.9335538431030913D+00
  179     1.780000    0.9552258906767873D+00
  180     1.790000    0.9773259006975560D+00
  181     1.800000    0.9998180535437829D+00
  182     1.810000    0.1022658578736664D+01
  183     1.820000    0.1045795203840246D+01
  184     1.830000    0.1069166699931923D+01
  185     1.840000    0.1092702557221919D+01
  186     1.850000    0.1116322826733772D+01
  187     1.860000    0.1139938164934845D+01
  188     1.870000    0.1163450117284393D+01
  189     1.880000    0.1186751673446113D+01
  190     1.890000    0.1209728120894986D+01
  191     1.900000    0.1232258214750972D+01
  192     1.910000    0.1254215669559390D+01
  193     1.920000    0.1275470963951687D+01
  194     1.930000    0.1295893432044290D+01
  195     1.940000    0.1315353596960247D+01
  196     1.950000    0.1333725683460389D+01
  197     1.960000    0.1350890229647089D+01
  198     1.970000    0.1366736703823867D+01
  199     1.980000    0.1381166023401474D+01
  200     1.990000    0.1394092869726378D+01
  201     2.000000    0.1405447696388987D+01
  202     2.010000    0.1415178339780991D+01
  203     2.020000    0.1423251158017943D+01
  204     2.030000    0.1429651648073760D+01
  205     2.040000    0.1434384517285723D+01
  206     2.050000    0.1437473214409827D+01
  207     2.060000    0.1438958952483212D+01
  208     2.070000    0.1438899280639783D+01
  209     2.080000    0.1437366281436572D+01
  210     2.090000    0.1434444483799588D+01
  211     2.100000    0.1430228588661892D+01
  212     2.110000    0.1424821104320129D+01
  213     2.120000    0.1418329983297387D+01
  214     2.130000    0.1410866341898874D+01
  215     2.140000    0.1402542330115171D+01
  216     2.150000    0.1393469204121278D+01
  217     2.160000    0.1383755637459659D+01
  218     2.170000    0.1373506291856565D+01
  219     2.180000    0.1362820654705408D+01
  220     2.190000    0.1351792138734687D+01
  221     2.200000    0.1340507430024211D+01
  222     2.210000    0.1329046063883284D+01
  223     2.220000    0.1317480203556632D+01
  224     2.230000    0.1305874594396516D+01
  225     2.240000    0.1294286665438364D+01
  226     2.250000    0.1282766750962523D+01
  227     2.260000    0.1271358406263345D+01
  228     2.270000    0.1260098794146396D+01
  229     2.280000    0.1249019121356490D+01
  230     2.290000    0.1238145106888303D+01
  231     2.300000    0.1227497467031577D+01
  232     2.310000    0.1217092404570892D+01
  233     2.320000    0.1206942092033150D+01
  234     2.330000    0.1197055141042125D+01
  235     2.340000    0.1187437051739837D+01
  236     2.350000    0.1178090637778381D+01
  237     2.360000    0.1169016423847111D+01
  238     2.370000    0.1160213013648232D+01
  239     2.380000    0.1151677427260322D+01
  240     2.390000    0.1143405407471778D+01
  241     2.400000    0.1135391695220802D+01
  242     2.410000    0.1127630274764148D+01
  243     2.420000    0.1120114589489401D+01
  244     2.430000    0.1112837729567107D+01
  245     2.440000    0.1105792592841206D+01
  246     2.450000    0.1098972020502242D+01
  247     2.460000    0.1092368909203975D+01
  248     2.470000    0.1085976301380895D+01
  249     2.480000    0.1079787455561216D+01
  250     2.490000    0.1073795898545735D+01
  251     2.500000    0.1067995461304928D+01
  252     2.510000    0.1062380300489155D+01
  253     2.520000    0.1056944907386919D+01
  254     2.530000    0.1051684106181695D+01
  255     2.540000    0.1046593043266324D+01
  256     2.550000    0.1041667169330292D+01
  257     2.560000    0.1036902215846871D+01
  258     2.570000    0.1032294167481135D+01
  259     2.580000    0.1027839231840350D+01
  260     2.590000    0.1023533807855020D+01
  261     2.600000    0.1019374453951372D+01
  262     2.610000    0.1015357857034693D+01
  263     2.620000    0.1011480803160399D+01
  264     2.630000    0.1007740150622735D+01
  265     2.640000    0.1004132806045473D+01
  266     2.650000    0.1000655703918743D+01
  267     2.660000    0.9973057898866364D+00
  268     2.670000    0.9940800079606484D+00
  269     2.680000    0.9909752917126251D+00
  270     2.690000    0.9879885593884860D+00
  271     2.700000    0.9851167127840147D+00
  272     2.710000    0.9823566396350366D+00
  273     2.720000    0.9797052191981684D+00
  274     2.730000    0.9771593306362962D+00
  275     2.740000    0.9747158637731053D+00
  276     2.750000    0.9723717317446436D+00
  277     2.760000    0.9701238850526299D+00
  278     2.770000    0.9679693265164449D+00
  279     2.780000    0.9659051266181007D+00
  280     2.790000    0.9639284387553828D+00
  281     2.800000    0.9620365139343040D+00
  282     2.810000    0.9602267144760078D+00
  283     2.820000    0.9584965263458030D+00
  284     2.830000    0.9568435697734216D+00
  285     2.840000    0.9552656078804960D+00
  286     2.850000    0.9537605530962340D+00
  287     2.860000    0.9523264712084398D+00
  288     2.870000    0.9509615829546132D+00
  289     2.880000    0.9496642631303708D+00
  290     2.890000    0.9484330372517252D+00
  291     2.900000    0.9472665758655945D+00
  292     2.910000    0.9461636866620543D+00
  293     2.920000    0.9451233045906005D+00
  294     2.930000    0.9441444802200891D+00
  295     2.940000    0.9432263666275308D+00
  296     2.950000    0.9423682051160992D+00
  297     2.960000    0.9415693100913375D+00
  298     2.970000    0.9408290534317474D+00
  299     2.980000    0.9401468486877665D+00
  300     2.990000    0.9395221354446186D+00
  301     3.000000    0.9389543641648675D+00
  302     3.010000    0.9384429818088126D+00
  303     3.020000    0.9379874185032464D+00
  304     3.030000    0.9375870754980518D+00
  305     3.040000    0.9372413146106148D+00
  306     3.050000    0.9369494493261424D+00
  307     3.060000    0.9367107376658610D+00
  308     3.070000    0.9365243769120257D+00
  309     3.080000    0.9363895002133203D+00
  310     3.090000    0.9363051750687528D+00
  311     3.100000    0.9362704036362225D+00
  312     3.110000    0.9362841247794631D+00
  313     3.120000    0.9363452177264686D+00
  314     3.130000    0.9364525071852270D+00
  315     3.140000    0.9366047697305384D+00
  316     3.150000    0.9368007412570614D+00
  317     3.160000    0.9370391252741898D+00
  318     3.170000    0.9373186018064399D+00
  319     3.180000    0.9376378366599128D+00
  320     3.190000    0.9379954908070988D+00
  321     3.200000    0.9383902296607418D+00
  322     3.210000    0.9388207319999262D+00
  323     3.220000    0.9392856983439918D+00
  324     3.230000    0.9397838585792209D+00
  325     3.240000    0.9403139786689362D+00
  326     3.250000    0.9408748663075462D+00
  327     3.260000    0.9414653754076393D+00
  328     3.270000    0.9420844093385015D+00
  329     3.280000    0.9427309228701747D+00
  330     3.290000    0.9434039228131037D+00
  331     3.300000    0.9441024673670435D+00
  332     3.310000    0.9448256642348702D+00
  333     3.320000    0.9455726675787021D+00
  334     3.330000    0.9463426739293999D+00
  335     3.340000    0.9471349171745617D+00
  336     3.350000    0.9479486627813651D+00
  337     3.360000    0.9487832014163985D+00
  338     3.370000    0.9496378421423425D+00
  339     3.380000    0.9505119053740168D+00
  340     3.390000    0.9514047157792325D+00
  341     3.400000    0.9523155953094914D+00
  342     3.410000    0.9532438565355428D+00
  343     3.420000    0.9541887964503633D+00
  344     3.430000    0.9551496908952338D+00
  345     3.440000    0.9561257897326302D+00
  346     3.450000    0.9571163128838759D+00
  347     3.460000    0.9581204473137579D+00
  348     3.470000    0.9591373450262264D+00
  349     3.480000    0.9601661221085475D+00
  350     3.490000    0.9612058588312888D+00
  351     3.500000    0.9622556007916421D+00
  352     3.510000    0.9633143610569882D+00
  353     3.520000    0.9643811232456141D+00
  354     3.530000    0.9654548454575266D+00
  355     3.540000    0.9665344649520924D+00
  356     3.550000    0.9676189034495666D+00
  357     3.560000    0.9687070729241472D+00
  358     3.570000    0.9697978817446276D+00
  359     3.580000    0.9708902410131993D+00
  360     3.590000    0.9719830709529523D+00
  361     3.600000    0.9730753071935643D+00
  362     3.610000    0.9741659068128385D+00
  363     3.620000    0.9752538539999204D+00
  364     3.630000    0.9763381652164234D+00
  365     3.640000    0.9774178937506597D+00
  366     3.650000    0.9784921335734230D+00
  367     3.660000    0.9795600224263744D+00
  368     3.670000    0.9806207440927976D+00
  369     3.680000    0.9816735298237027D+00
  370     3.690000    0.9827176589132652D+00
  371     3.700000    0.9837524584397938D+00
  372     3.710000    0.9847773022083910D+00
  373     3.720000    0.9857916089523637D+00
  374     3.730000    0.9867948398668325D+00
  375     3.740000    0.9877864955637901D+00
  376     3.750000    0.9887661125503442D+00
  377     3.760000    0.9897332593418759D+00
  378     3.770000    0.9906875323285936D+00
  379     3.780000    0.9916285515166734D+00
  380     3.790000    0.9925559562664712D+00
  381     3.800000    0.9934694011460046D+00
  382     3.810000    0.9943685520131487D+00
  383     3.820000    0.9952530824298746D+00
  384     3.830000    0.9961226705011310D+00
  385     3.840000    0.9969769962173706D+00
  386     3.850000    0.9978157393637560D+00
  387     3.860000    0.9986385780427800D+00
  388     3.870000    0.9994451878392019D+00
  389     3.880000    0.1000235241637913D+01
  390     3.890000    0.1001008410087555D+01
  391     3.900000    0.1001764362684961D+01
  392     3.910000    0.1002502769439027D+01
  393     3.920000    0.1003223303057395D+01
  394     3.930000    0.1003925641585869D+01
  395     3.940000    0.1004609471419200D+01
  396     3.950000    0.1005274490592705D+01
  397     3.960000    0.1005920412257884D+01
  398     3.970000    0.1006546968241170D+01
  399     3.980000    0.1007153912584156D+01
  400     3.990000    0.1007741024964758D+01
  401     4.000000    0.1008308113903619D+01
  402     4.010000    0.1008855019666362D+01
  403     4.020000    0.1009381616781591D+01
  404     4.030000    0.1009887816105162D+01
  405     4.040000    0.1010373566374459D+01
  406     4.050000    0.1010838855209927D+01
  407     4.060000    0.1011283709536163D+01
  408     4.070000    0.1011708195410617D+01
  409     4.080000    0.1012112417262897D+01
  410     4.090000    0.1012496516563381D+01
  411     4.100000    0.1012860669954217D+01
  412     4.110000    0.1013205086888810D+01
  413     4.120000    0.1013530006838625D+01
  414     4.130000    0.1013835696135798D+01
  415     4.140000    0.1014122444528291D+01
  416     4.150000    0.1014390561531125D+01
  417     4.160000    0.1014640372660466D+01
  418     4.170000    0.1014872215639376D+01
  419     4.180000    0.1015086436662224D+01
  420     4.190000    0.1015283386804054D+01
  421     4.200000    0.1015463418652521D+01
  422     4.210000    0.1015626883236553D+01
  423     4.220000    0.1015774127313854D+01
  424     4.230000    0.1015905491071131D+01
  425     4.240000    0.1016021306277776D+01
  426     4.250000    0.1016121894922655D+01
  427     4.260000    0.1016207568349066D+01
  428     4.270000    0.1016278626891034D+01
  429     4.280000    0.1016335360000370D+01
  430     4.290000    0.1016378046841334D+01
  431     4.300000    0.1016406957318185D+01
  432     4.310000    0.1016422353489811D+01
  433     4.320000    0.1016424491316864D+01
  434     4.330000    0.1016413622677868D+01
  435     4.340000    0.1016389997586638D+01
  436     4.350000    0.1016353866536575D+01
  437     4.360000    0.1016305482897704D+01
  438     4.370000    0.1016245105290124D+01
  439     4.380000    0.1016172999860448D+01
  440     4.390000    0.1016089442390714D+01
  441     4.400000    0.1015994720174957D+01
  442     4.410000    0.1015889133605669D+01
  443     4.420000    0.1015772997420376D+01
  444     4.430000    0.1015646641568604D+01
  445     4.440000    0.1015510411669812D+01
  446     4.450000    0.1015364669043717D+01
  447     4.460000    0.1015209790306659D+01
  448     4.470000    0.1015046166538367D+01
  449     4.480000    0.1014874202034914D+01
  450     4.490000    0.1014694312675273D+01
  451     4.500000    0.1014506923936919D+01
  452     4.510000    0.1014312468607323D+01
  453     4.520000    0.1014111384243043D+01
  454     4.530000    0.1013904110436721D+01
  455     4.540000    0.1013691085955296D+01
  456     4.550000    0.1013472745816239D+01
  457     4.560000    0.1013249518369935D+01
  458     4.570000    0.1013021822455935D+01
  459     4.580000    0.1012790064697705D+01
  460     4.590000    0.1012554636998213D+01
  461     4.600000    0.1012315914291986D+01
  462     4.610000    0.1012074252603243D+01
  463     4.620000    0.1011829987452508D+01
  464     4.630000    0.1011583432643941D+01
  465     4.640000    0.1011334879457507D+01
  466     4.650000    0.1011084596259648D+01
  467     4.660000    0.1010832828535713D+01
  468     4.670000    0.1010579799337590D+01
  469     4.680000    0.1010325710130313D+01
  470     4.690000    0.1010070742011341D+01
  471     4.700000    0.1009815057268100D+01
  472     4.710000    0.1009558801232005D+01
  473     4.720000    0.1009302104379218D+01
  474     4.730000    0.1009045084625098D+01
  475     4.740000    0.1008787849753342D+01
  476     4.750000    0.1008530499919708D+01
  477     4.760000    0.1008273130168425D+01
  478     4.770000    0.1008015832900484D+01
  479     4.780000    0.1007758700234363D+01
  480     4.790000    0.1007501826203841D+01
  481     4.800000    0.1007245308741680D+01
  482     4.810000    0.1006989251404498D+01
  483     4.820000    0.1006733764800437D+01
  484     4.830000    0.1006478967689675D+01
  485     4.840000    0.1006224987736019D+01
  486     4.850000    0.1005971961896625D+01
  487     4.860000    0.1005720036446359D+01
  488     4.870000    0.1005469366641947D+01
  489     4.880000    0.1005220116040498D+01
  490     4.890000    0.1004972455494787D+01
  491     4.900000    0.1004726561856049D+01
  492     4.910000    0.1004482616421382D+01
  493     4.920000    0.1004240803169305D+01
  494     4.930000    0.1004001306831304D+01
  495     4.940000    0.1003764310851204D+01
  496     4.950000    0.1003529995286066D+01
  497     4.960000    0.1003298534703451D+01
  498     4.970000    0.1003070096129222D+01
  499     4.980000    0.1002844837098487D+01
  500     4.990000    0.1002622903858980D+01
  501     5.000000    0.1002404429772106D+01
  502     5.010000    0.1002189533951479D+01
  503     5.020000    0.1001978320172650D+01
  504     5.030000    0.1001770876080535D+01
  505     5.040000    0.1001567272713801D+01
  506     5.050000    0.1001367564357165D+01
  507     5.060000    0.1001171788724654D+01
  508     5.070000    0.1000979967468582D+01
  509     5.080000    0.1000792107001130D+01
  510     5.090000    0.1000608199607737D+01
  511     5.100000    0.1000428224824656D+01
  512     5.110000    0.1000252151046634D+01
  513     5.120000    0.1000079937325361D+01
  514     5.130000    0.9999115353149393D+00
  515     5.140000    0.9997468913172879D+00
  516     5.150000    0.9995859483783551D+00
  517     5.160000    0.9994286483850232D+00
  518     5.170000    0.9992749341129662D+00
  519     5.180000    0.9991247511772028D+00
  520     5.190000    0.9989780498397992D+00
  521     5.200000    0.9988347866329094D+00
  522     5.210000    0.9986949257601395D+00
  523     5.220000    0.9985584402448026D+00
  524     5.230000    0.9984253127999991D+00
  525     5.240000    0.9982955364023086D+00
  526     5.250000    0.9981691145582690D+00
  527     5.260000    0.9980460612601249D+00
  528     5.270000    0.9979264006351021D+00
  529     5.280000    0.9978101662995253D+00
  530     5.290000    0.9976974004363572D+00
  531     5.300000    0.9975881526211267D+00
  532     5.310000    0.9974824784270157D+00
  533     5.320000    0.9973804378450895D+00
  534     5.330000    0.9972820935596006D+00
  535     5.340000    0.9971875091215908D+00
  536     5.350000    0.9970967470659899D+00
  537     5.360000    0.9970098670184095D+00
  538     5.370000    0.9969269238376467D+00
  539     5.380000    0.9968479658387197D+00
  540     5.390000    0.9967730331387514D+00
  541     5.400000    0.9967021561649821D+00
  542     5.410000    0.9966353543596508D+00
  543     5.420000    0.9965726351116763D+00
  544     5.430000    0.9965139929393304D+00
  545     5.440000    0.9964594089418155D+00
  546     5.450000    0.9964088505311721D+00
  547     5.460000    0.9963622714491258D+00
  548     5.470000    0.9963196120666091D+00
  549     5.480000    0.9962807999570776D+00
  550     5.490000    0.9962457507282779D+00
  551     5.500000    0.9962143690910698D+00
  552     5.510000    0.9961865501386659D+00
  553     5.520000    0.9961621808046980D+00
  554     5.530000    0.9961411414648790D+00
  555     5.540000    0.9961233076437609D+00
  556     5.550000    0.9961085517861702D+00
  557     5.560000    0.9960967450518464D+00
  558     5.570000    0.9960877590916715D+00
  559     5.580000    0.9960814677648784D+00
  560     5.590000    0.9960777487586189D+00
  561     5.600000    0.9960764850739687D+00
  562     5.610000    0.9960775663463020D+00
  563     5.620000    0.9960808899722498D+00
  564     5.630000    0.9960863620206293D+00
  565     5.640000    0.9960938979101648D+00
  566     5.650000    0.9961034228427977D+00
  567     5.660000    0.9961148719874579D+00
  568     5.670000    0.9961281904153271D+00
  569     5.680000    0.9961433327936461D+00
  570     5.690000    0.9961602628509925D+00
  571     5.700000    0.9961789526322834D+00
  572     5.710000    0.9961993815666537D+00
  573     5.720000    0.9962215353757002D+00
  574     5.730000    0.9962454048529840D+00
  575     5.740000    0.9962709845484106D+00
  576     5.750000    0.9962982713929753D+00
  577     5.760000    0.9963272633002364D+00
  578     5.770000    0.9963579577808390D+00
  579     5.780000    0.9963903506055988D+00
  580     5.790000    0.9964244345507204D+00
  581     5.800000    0.9964601982562230D+00
  582     5.810000    0.9964976252252297D+00
  583     5.820000    0.9965366929877356D+00
  584     5.830000    0.9965773724479352D+00
  585     5.840000    0.9966196274292390D+00
  586     5.850000    0.9966634144256616D+00
  587     5.860000    0.9967086825630330D+00
  588     5.870000    0.9967553737678202D+00
  589     5.880000    0.9968034231361149D+00
  590     5.890000    0.9968527594902016D+00
  591     5.900000    0.9969033061053567D+00
  592     5.910000    0.9969549815853963D+00
  593     5.920000    0.9970077008617731D+00
  594     5.930000    0.9970613762880743D+00
  595     5.940000    0.9971159187996851D+00
  596     5.950000    0.9971712391068439D+00
  597     5.960000    0.9972272488888954D+00
  598     5.970000    0.9972838619577110D+00
  599     5.980000    0.9973409953595171D+00
  600     5.990000    0.9973985703860826D+00
  601     6.000000    0.9974565134690493D+00
  602     6.010000    0.9975147569344178D+00
  603     6.020000    0.9975732395980378D+00
  604     6.030000    0.9976319071874993D+00
  605     6.040000    0.9976907125803006D+00
  606     6.050000    0.9977496158533590D+00
  607     6.060000    0.9978085841438042D+00
  608     6.070000    0.9978675913261750D+00
  609     6.080000    0.9979266175158671D+00
  610     6.090000    0.9979856484134254D+00
  611     6.100000    0.9980446745083307D+00
  612     6.110000    0.9981036901646990D+00
  613     6.120000    0.9981626926143156D+00
  614     6.130000    0.9982216808849439D+00
  615     6.140000    0.9982806546933558D+00
  616     6.150000    0.9983396133335810D+00
  617     6.160000    0.9983985545908199D+00
  618     6.170000    0.9984574737108698D+00
  619     6.180000    0.9985163624533595D+00
  620     6.190000    0.9985752082548854D+00
  621     6.200000    0.9986339935252743D+00
  622     6.210000    0.9986926950966672D+00
  623     6.220000    0.9987512838411180D+00
  624     6.230000    0.9988097244680221D+00
  625     6.240000    0.9988679755079453D+00
  626     6.250000    0.9989259894845817D+00
  627     6.260000    0.9989837132716325D+00
  628     6.270000    0.9990410886265750D+00
  629     6.280000    0.9990980528886370D+00
  630     6.290000    0.9991545398239960D+00
  631     6.300000    0.9992104805973216D+00
  632     6.310000    0.9992658048454596D+00
  633     6.320000    0.9993204418262686D+00
  634     6.330000    0.9993743216136353D+00
  635     6.340000    0.9994273763083306D+00
  636     6.350000    0.9994795412338581D+00
  637     6.360000    0.9995307560866902D+00
  638     6.370000    0.9995809660113104D+00
  639     6.380000    0.9996301225722697D+00
  640     6.390000    0.9996781845979613D+00
  641     6.400000    0.9997251188739553D+00
  642     6.410000    0.9997709006674462D+00
  643     6.420000    0.9998155140685538D+00
  644     6.430000    0.9998589521387653D+00
  645     6.440000    0.9999012168616164D+00
  646     6.450000    0.9999423188956411D+00
  647     6.460000    0.9999822771345649D+00
  648     6.470000    0.1000021118084541D+01
  649     6.480000    0.1000058875072805D+01
  650     6.490000    0.1000095587306361D+01
  651     6.500000    0.1000131298803067D+01
  652     6.510000    0.1000166057220697D+01
  653     6.520000    0.1000199912612124D+01
  654     6.530000    0.1000232916136649D+01
  655     6.540000    0.1000265118758591D+01
  656     6.550000    0.1000296569964639D+01
  657     6.560000    0.1000327316530992D+01
  658     6.570000    0.1000357401370132D+01
  659     6.580000    0.1000386862485099D+01
  660     6.590000    0.1000415732056533D+01
  661     6.600000    0.1000444035684440D+01
  662     6.610000    0.1000471791802881D+01
  663     6.620000    0.1000499011281479D+01
  664     6.630000    0.1000525697223085D+01
  665     6.640000    0.1000551844962098D+01
  666     6.650000    0.1000577442262996D+01
  667     6.660000    0.1000602469713746D+01
  668     6.670000    0.1000626901303940D+01
  669     6.680000    0.1000650705173013D+01
  670     6.690000    0.1000673844509693D+01
  671     6.700000    0.1000696278580183D+01
  672     6.710000    0.1000717963859397D+01
  673     6.720000    0.1000738855237091D+01
  674     6.730000    0.1000758907268919D+01
  675     6.740000    0.1000778075441384D+01
  676     6.750000    0.1000796317419347D+01
  677     6.760000    0.1000813594245251D+01
  678     6.770000    0.1000829871460435D+01
  679     6.780000    0.1000845120120904D+01
  680     6.790000    0.1000859317682532D+01
  681     6.800000    0.1000872448733997D+01
  682     6.810000    0.1000884505559464D+01
  683     6.820000    0.1000895488517331D+01
  684     6.830000    0.1000905406225873D+01
  685     6.840000    0.1000914275551405D+01
  686     6.850000    0.1000922121399479D+01
  687     6.860000    0.1000928976314459D+01
  688     6.870000    0.1000934879897535D+01
  689     6.880000    0.1000939878057713D+01
  690     6.890000    0.1000944022114328D+01
  691     6.900000    0.1000947367773340D+01
  692     6.910000    0.1000949974002609D+01
  693     6.920000    0.1000951901833855D+01
  694     6.930000    0.1000953213120698D+01
  695     6.940000    0.1000953969283155D+01
  696     6.950000    0.1000954230069276D+01
  697     6.960000    0.1000954052364018D+01
  698     6.970000    0.1000953489074272D+01
  699     6.980000    0.1000952588116961D+01
  700     6.990000    0.1000951391534522D+01
  701     7.000000    0.1000949934758908D+01
  702     7.010000    0.1000948246041495D+01
  703     7.020000    0.1000946346062184D+01
  704     7.030000    0.1000944247726544D+01
  705     7.040000    0.1000941956155195D+01
  706     7.050000    0.1000939468864901D+01
  707     7.060000    0.1000936776136152D+01
  708     7.070000    0.1000933861557464D+01
  709     7.080000    0.1000930702732294D+01
  710     7.090000    0.1000927272130580D+01
  711     7.100000    0.1000923538063374D+01
  712     7.110000    0.1000919465756141D+01
  713     7.120000    0.1000915018493945D+01
  714     7.130000    0.1000910158810058D+01
  715     7.140000    0.1000904849688610D+01
  716     7.150000    0.1000899055751629D+01
  717     7.160000    0.1000892744401320D+01
  718     7.170000    0.1000885886889680D+01
  719     7.180000    0.1000878459289386D+01
  720     7.190000    0.1000870443342477D+01
  721     7.200000    0.1000861827166420D+01
  722     7.210000    0.1000852605800761D+01
  723     7.220000    0.1000842781581535D+01
  724     7.230000    0.1000832364334924D+01
  725     7.240000    0.1000821371386132D+01
  726     7.250000    0.1000809827383995D+01
  727     7.260000    0.1000797763946398D+01
  728     7.270000    0.1000785219135943D+01
  729     7.280000    0.1000772236779478D+01
  730     7.290000    0.1000758865648807D+01
  731     7.300000    0.1000745158523316D+01
  732     7.310000    0.1000731171157999D+01
  733     7.320000    0.1000716961182590D+01
  734     7.330000    0.1000702586959084D+01
  735     7.340000    0.1000688106425797D+01
  736     7.350000    0.1000673575956298D+01
  737     7.360000    0.1000659049261050D+01
  738     7.370000    0.1000644576358354D+01
  739     7.380000    0.1000630202639380D+01
  740     7.390000    0.1000615968049576D+01
  741     7.400000    0.1000601906405786D+01
  742     7.410000    0.1000588044864930D+01
  743     7.420000    0.1000574403556271D+01
  744     7.430000    0.1000560995385222D+01
  745     7.440000    0.1000547826012307D+01
  746     7.450000    0.1000534894006606D+01
  747     7.460000    0.1000522191168652D+01
  748     7.470000    0.1000509703013619D+01
  749     7.480000    0.1000497409401708D+01
  750     7.490000    0.1000485285299061D+01
  751     7.500000    0.1000473301649410D+01
  752     7.510000    0.1000461426334006D+01
  753     7.520000    0.1000449625195319D+01
  754     7.530000    0.1000437863098546D+01
  755     7.540000    0.1000426105004167D+01
  756     7.550000    0.1000414317024648D+01
  757     7.560000    0.1000402467438943D+01
  758     7.570000    0.1000390527639628D+01
  759     7.580000    0.1000378472989314D+01
  760     7.590000    0.1000366283565379D+01
  761     7.600000    0.1000353944774953D+01
  762     7.610000    0.1000341447825425D+01
  763     7.620000    0.1000328790039440D+01
  764     7.630000    0.1000315975007294D+01
  765     7.640000    0.1000303012573759D+01
  766     7.650000    0.1000289918660525D+01
  767     7.660000    0.1000276714929579D+01
  768     7.670000    0.1000263428296816D+01
  769     7.680000    0.1000250090308879D+01
  770     7.690000    0.1000236736399652D+01
  771     7.700000    0.1000223405045758D+01
  772     7.710000    0.1000210136842890D+01
  773     7.720000    0.1000196973526744D+01
  774     7.730000    0.1000183956963602D+01
  775     7.740000    0.1000171128136324D+01
  776     7.750000    0.1000158526151557D+01
  777     7.760000    0.1000146187293335D+01
  778     7.770000    0.1000134144147068D+01
  779     7.780000    0.1000122424816064D+01
  780     7.790000    0.1000111052250379D+01
  781     7.800000    0.1000100043704950D+01
  782     7.810000    0.1000089410340699D+01
  783     7.820000    0.1000079156978702D+01
  784     7.830000    0.1000069282013691D+01
  785     7.840000    0.1000059777489185D+01
  786     7.850000    0.1000050629332487D+01
  787     7.860000    0.1000041817743856D+01
  788     7.870000    0.1000033317730275D+01
  789     7.880000    0.1000025099770714D+01
  790     7.890000    0.1000017130596458D+01
  791     7.900000    0.1000009374067284D+01
  792     7.910000    0.1000001792121859D+01
  793     7.920000    0.9999943457788889D+00
  794     7.930000    0.9999869961643310D+00
  795     7.940000    0.9999797055392682D+00
  796     7.950000    0.9999724383030659D+00
  797     7.960000    0.9999651619469943D+00
  798     7.970000    0.9999578479347075D+00
  799     7.980000    0.9999504724877497D+00
  800     7.990000    0.9999430172565540D+00
  801     8.000000    0.9999354698601930D+00
  802     8.010000    0.9999278242813158D+00
  803     8.020000    0.9999200811062297D+00
  804     8.030000    0.9999122476038236D+00
  805     8.040000    0.9999043376409488D+00
  806     8.050000    0.9998963714358143D+00
  807     8.060000    0.9998883751548696D+00
  808     8.070000    0.9998803803624264D+00
  809     8.080000    0.9998724233358061D+00
  810     8.090000    0.9998645442620380D+00
  811     8.100000    0.9998567863349711D+00
  812     8.110000    0.9998491947740417D+00
  813     8.120000    0.9998418157878080D+00
  814     8.130000    0.9998346955066757D+00
  815     8.140000    0.9998278789099636D+00
  816     8.150000    0.9998214087725744D+00
  817     8.160000    0.9998153246560758D+00
  818     8.170000    0.9998096619679143D+00
  819     8.180000    0.9998044511108685D+00
  820     8.190000    0.9997997167427123D+00
  821     8.200000    0.9997954771634355D+00
  822     8.210000    0.9997917438443756D+00
  823     8.220000    0.9997885211102691D+00
  824     8.230000    0.9997858059816476D+00
  825     8.240000    0.9997835881812569D+00
  826     8.250000    0.9997818503043598D+00
  827     8.260000    0.9997805681489711D+00
  828     8.270000    0.9997797111983879D+00
  829     8.280000    0.9997792432448637D+00
  830     8.290000    0.9997791231400466D+00
  831     8.300000    0.9997793056549243D+00
  832     8.310000    0.9997797424295329D+00
  833     8.320000    0.9997803829907090D+00
  834     8.330000    0.9997811758146544D+00
  835     8.340000    0.9997820694101566D+00
  836     8.350000    0.9997830133979264D+00
  837     8.360000    0.9997839595617023D+00
  838     8.370000    0.9997848628475340D+00
  839     8.380000    0.9997856822889472D+00
  840     8.390000    0.9997863818374952D+00
  841     8.400000    0.9997869310804739D+00
  842     8.410000    0.9997873058302345D+00
  843     8.420000    0.9997874885725593D+00
  844     8.430000    0.9997874687648228D+00
  845     8.440000    0.9997872429781491D+00
  846     8.450000    0.9997868148813376D+00
  847     8.460000    0.9997861950679414D+00
  848     8.470000    0.9997854007314101D+00
  849     8.480000    0.9997844551966105D+00
  850     8.490000    0.9997833873192192D+00
  851     8.500000    0.9997822307673546D+00
  852     8.510000    0.9997810232023608D+00
  853     8.520000    0.9997798053777627D+00
  854     8.530000    0.9997786201770879D+00
  855     8.540000    0.9997775116124215D+00
  856     8.550000    0.9997765238062345D+00
  857     8.560000    0.9997756999791725D+00
  858     8.570000    0.9997750814661279D+00
  859     8.580000    0.9997747067820497D+00
  860     8.590000    0.9997746107576069D+00
  861     8.600000    0.9997748237630349D+00
  862     8.610000    0.9997753710363285D+00
  863     8.620000    0.9997762721294315D+00
  864     8.630000    0.9997775404832915D+00
  865     8.640000    0.9997791831396522D+00
  866     8.650000    0.9997812005943265D+00
  867     8.660000    0.9997835867935041D+00
  868     8.670000    0.9997863292714487D+00
  869     8.680000    0.9997894094248552D+00
  870     8.690000    0.9997928029161592D+00
  871     8.700000    0.9997964801953756D+00
  872     8.710000    0.9998004071275568D+00
  873     8.720000    0.9998045457108361D+00
  874     8.730000    0.9998088548682365D+00
  875     8.740000    0.9998132912950672D+00
  876     8.750000    0.9998178103427792D+00
  877     8.760000    0.9998223669196532D+00
  878     8.770000    0.9998269163886435D+00
  879     8.780000    0.9998314154430760D+00
  880     8.790000    0.9998358229417149D+00
  881     8.800000    0.9998401006859129D+00
  882     8.810000    0.9998442141231320D+00
  883     8.820000    0.9998481329630089D+00
  884     8.830000    0.9998518316943013D+00
  885     8.840000    0.9998552899934380D+00
  886     8.850000    0.9998584930179263D+00
  887     8.860000    0.9998614315805282D+00
  888     8.870000    0.9998641022027743D+00
  889     8.880000    0.9998665070490650D+00
  890     8.890000    0.9998686537451601D+00
  891     8.900000    0.9998705550873095D+00
  892     8.910000    0.9998722286505057D+00
  893     8.920000    0.9998736963063578D+00
  894     8.930000    0.9998749836628043D+00
  895     8.940000    0.9998761194393031D+00
  896     8.950000    0.9998771347922267D+00
  897     8.960000    0.9998780626059071D+00
  898     8.970000    0.9998789367651688D+00
  899     8.980000    0.9998797914251850D+00
  900     8.990000    0.9998806602941700D+00
  901     9.000000    0.9998815759437459D+00
  902     9.010000    0.9998825691608514D+00
  903     9.020000    0.9998836683537987D+00
  904     9.030000    0.9998848990235917D+00
  905     9.040000    0.9998862833099103D+00
  906     9.050000    0.9998878396193114D+00
  907     9.060000    0.9998895823412145D+00
  908     9.070000    0.9998915216552082D+00
  909     9.080000    0.9998936634311437D+00
  910     9.090000    0.9998960092214604D+00
  911     9.100000    0.9998985563432257D+00
  912     9.110000    0.9999012980455193D+00
  913     9.120000    0.9999042237561115D+00
  914     9.130000    0.9999073193998581D+00
  915     9.140000    0.9999105677799518D+00
  916     9.150000    0.9999139490120917D+00
  917     9.160000    0.9999174410008276D+00
  918     9.170000    0.9999210199467706D+00
  919     9.180000    0.9999246608730804D+00
  920     9.190000    0.9999283381595955D+00
  921     9.200000    0.9999320260732042D+00
  922     9.210000    0.9999356992835076D+00
  923     9.220000    0.9999393333535067D+00
  924     9.230000    0.9999429051959260D+00
  925     9.240000    0.9999463934868291D+00
  926     9.250000    0.9999497790293752D+00
  927     9.260000    0.9999530450618607D+00
  928     9.270000    0.9999561775055700D+00
  929     9.280000    0.9999591651493768D+00
  930     9.290000    0.9999619997694671D+00
  931     9.300000    0.9999646761839713D+00
  932     9.310000    0.9999671922436425D+00
  933     9.320000    0.9999695487610081D+00
  934     9.330000    0.9999717493815974D+00
  935     9.340000    0.9999738004018972D+00
  936     9.350000    0.9999757105396115D+00
  937     9.360000    0.9999774906625482D+00
  938     9.370000    0.9999791534830598D+00
  939     9.380000    0.9999807132253860D+00
  940     9.390000    0.9999821852735054D+00
  941     9.400000    0.9999835858071880D+00
  942     9.410000    0.9999849314338750D+00
  943     9.420000    0.9999862388237827D+00
  944     9.430000    0.9999875243552724D+00
  945     9.440000    0.9999888037770404D+00
  946     9.450000    0.9999900918930870D+00
  947     9.460000    0.9999914022757517D+00
  948     9.470000    0.9999927470113422D+00
  949     9.480000    0.9999941364820902D+00
  950     9.490000    0.9999955791873296D+00
  951     9.500000    0.9999970816059526D+00
  952     9.510000    0.9999986481013550D+00
  953     9.520000    0.1000000280869260D+01
  954     9.530000    0.1000001979928037D+01
  955     9.540000    0.1000003743150372D+01
  956     9.550000    0.1000005566334507D+01
  957     9.560000    0.1000007443312606D+01
  958     9.570000    0.1000009366093326D+01
  959     9.580000    0.1000011325035157D+01
  960     9.590000    0.1000013309046769D+01
  961     9.600000    0.1000015305810273D+01
  962     9.610000    0.1000017302023103D+01
  963     9.620000    0.1000019283654090D+01
  964     9.630000    0.1000021236209227D+01
  965     9.640000    0.1000023145002637D+01
  966     9.650000    0.1000024995428308D+01
  967     9.660000    0.1000026773228314D+01
  968     9.670000    0.1000028464753381D+01
  969     9.680000    0.1000030057211906D+01
  970     9.690000    0.1000031538903774D+01
  971     9.700000    0.1000032899435638D+01
  972     9.710000    0.1000034129914605D+01
  973     9.720000    0.1000035223117657D+01
  974     9.730000    0.1000036173634461D+01
  975     9.740000    0.1000036977981614D+01
  976     9.750000    0.1000037634686745D+01
  977     9.760000    0.1000038144341307D+01
  978     9.770000    0.1000038509621257D+01
  979     9.780000    0.1000038735275279D+01
  980     9.790000    0.1000038828080561D+01
  981     9.800000    0.1000038796766577D+01
  982     9.810000    0.1000038651907730D+01
  983     9.820000    0.1000038405786105D+01
  984     9.830000    0.1000038072225987D+01
  985     9.840000    0.1000037666402201D+01
  986     9.850000    0.1000037204624687D+01
  987     9.860000    0.1000036704102107D+01
  988     9.870000    0.1000036182687631D+01
  989     9.880000    0.1000035658610321D+01
  990     9.890000    0.1000035150195900D+01
  991     9.900000    0.1000034675580864D+01
  992     9.910000    0.1000034252424150D+01
  993     9.920000    0.1000033897620724D+01
  994     9.930000    0.1000033627021562D+01
  995     9.940000    0.1000033455164514D+01
  996     9.950000    0.1000033395020562D+01
  997     9.960000    0.1000033457759855D+01
  998     9.970000    0.1000033652541763D+01
  999     9.980000    0.1000033986332920D+01
 1000     9.990000    0.1000034463756945D+01
 1001    10.000000    0.1000035086979099D+01
 1002    10.010000    0.1000035855628685D+01
 1003    10.020000    0.1000036766761452D+01
 1004    10.030000    0.1000037814863663D+01
 1005    10.040000    0.1000038991898822D+01
 1006    10.050000    0.1000040287397347D+01
 1007    10.060000    0.1000041688588754D+01
 1008    10.070000    0.1000043180575115D+01
 1009    10.080000    0.1000044746543817D+01
 1010    10.090000    0.1000046368016867D+01
 1011    10.100000    0.1000048025133239D+01
 1012    10.110000    0.1000049696960059D+01
 1013    10.120000    0.1000051361827792D+01
 1014    10.130000    0.1000052997683972D+01
 1015    10.140000    0.1000054582459574D+01
 1016    10.150000    0.1000056094441685D+01
 1017    10.160000    0.1000057512645886D+01
 1018    10.170000    0.1000058817181563D+01
 1019    10.180000    0.1000059989603355D+01
 1020    10.190000    0.1000061013242031D+01
 1021    10.200000    0.1000061873508342D+01
 1022    10.210000    0.1000062558163762D+01
 1023    10.220000    0.1000063057552522D+01
 1024    10.230000    0.1000063364790018D+01
 1025    10.240000    0.1000063475903366D+01
 1026    10.250000    0.1000063389920782D+01
 1027    10.260000    0.1000063108907377D+01
 1028    10.270000    0.1000062637945956D+01
 1029    10.280000    0.1000061985062518D+01
 1030    10.290000    0.1000061161097178D+01
 1031    10.300000    0.1000060179522385D+01
 1032    10.310000    0.1000059056211340D+01
 1033    10.320000    0.1000057809160579D+01
 1034    10.330000    0.1000056458171648D+01
 1035    10.340000    0.1000055024497664D+01
 1036    10.350000    0.1000053530461353D+01
 1037    10.360000    0.1000051999051789D+01
 1038    10.370000    0.1000050453507547D+01
 1039    10.380000    0.1000048916894374D+01
 1040    10.390000    0.1000047411685608D+01
 1041    10.400000    0.1000045959353629D+01
 1042    10.410000    0.1000044579980444D+01
 1043    10.420000    0.1000043291895166D+01
 1044    10.430000    0.1000042111345641D+01
 1045    10.440000    0.1000041052210828D+01
 1046    10.450000    0.1000040125759719D+01
 1047    10.460000    0.1000039340461624D+01
 1048    10.470000    0.1000038701851648D+01
 1049    10.480000    0.1000038212453993D+01
 1050    10.490000    0.1000037871764581D+01
 1051    10.500000    0.1000037676293196D+01
 1052    10.510000    0.1000037619664153D+01
 1053    10.520000    0.1000037692773242D+01
 1054    10.530000    0.1000037883997523D+01
 1055    10.540000    0.1000038179453442D+01
 1056    10.550000    0.1000038563297728D+01
 1057    10.560000    0.1000039018064619D+01
 1058    10.570000    0.1000039525032242D+01
 1059    10.580000    0.1000040064610344D+01
 1060    10.590000    0.1000040616741188D+01
 1061    10.600000    0.1000041161305132D+01
 1062    10.610000    0.1000041678522401D+01
 1063    10.620000    0.1000042149342674D+01
 1064    10.630000    0.1000042555814404D+01
 1065    10.640000    0.1000042881426330D+01
 1066    10.650000    0.1000043111414241D+01
 1067    10.660000    0.1000043233026923D+01
 1068    10.670000    0.1000043235746111D+01
 1069    10.680000    0.1000043111456346D+01
 1070    10.690000    0.1000042854561785D+01
 1071    10.700000    0.1000042462048173D+01
 1072    10.710000    0.1000041933489451D+01
 1073    10.720000    0.1000041270999682D+01
 1074    10.730000    0.1000040479132198D+01
 1075    10.740000    0.1000039564728998D+01
 1076    10.750000    0.1000038536724530D+01
 1077    10.760000    0.1000037405908931D+01
 1078    10.770000    0.1000036184656652D+01
 1079    10.780000    0.1000034886627098D+01
 1080    10.790000    0.1000033526444415D+01
 1081    10.800000    0.1000032119363979D+01
 1082    10.810000    0.1000030680933266D+01
 1083    10.820000    0.1000029226654836D+01
 1084    10.830000    0.1000027771658961D+01
 1085    10.840000    0.1000026330393093D+01
 1086    10.850000    0.1000024916334849D+01
 1087    10.860000    0.1000023541734549D+01
 1088    10.870000    0.1000022217392514D+01
 1089    10.880000    0.1000020952475471D+01
 1090    10.890000    0.1000019754375381D+01
 1091    10.900000    0.1000018628612972D+01
 1092    10.910000    0.1000017578787155D+01
 1093    10.920000    0.1000016606570397D+01
 1094    10.930000    0.1000015711749040D+01
 1095    10.940000    0.1000014892306490D+01
 1096    10.950000    0.1000014144546249D+01
 1097    10.960000    0.1000013463250840D+01
 1098    10.970000    0.1000012841871918D+01
 1099    10.980000    0.1000012272746196D+01
 1100    10.990000    0.1000011747331313D+01
 1101    11.000000    0.1000011256455400D+01
 1102    11.010000    0.1000010790573921D+01
 1103    11.020000    0.1000010340027314D+01
 1104    11.030000    0.1000009895293093D+01
 1105    11.040000    0.1000009447226339D+01
 1106    11.050000    0.1000008987282949D+01
 1107    11.060000    0.1000008507720552D+01
 1108    11.070000    0.1000008001772695D+01
 1109    11.080000    0.1000007463792651D+01
 1110    11.090000    0.1000006889364075D+01
 1111    11.100000    0.1000006275376617D+01
 1112    11.110000    0.1000005620065545D+01
 1113    11.120000    0.1000004923015363D+01
 1114    11.130000    0.1000004185128340D+01
 1115    11.140000    0.1000003408559738D+01
 1116    11.150000    0.1000002596622338D+01
 1117    11.160000    0.1000001753663607D+01
 1118    11.170000    0.1000000884919480D+01
 1119    11.180000    0.9999999963492323D+00
 1120    11.190000    0.9999990944563171D+00
 1121    11.200000    0.9999981861003033D+00
 1122    11.210000    0.9999972783051447D+00
 1123    11.220000    0.9999963780689982D+00
 1124    11.230000    0.9999954921806414D+00
 1125    11.240000    0.9999946270472423D+00
 1126    11.250000    0.9999937885378258D+00
 1127    11.260000    0.9999929818462507D+00
 1128    11.270000    0.9999922113769041D+00
 1129    11.280000    0.9999914806556266D+00
 1130    11.290000    0.9999907922676401D+00
 1131    11.300000    0.9999901478234752D+00
 1132    11.310000    0.9999895479531049D+00
 1133    11.320000    0.9999889923277128D+00
 1134    11.330000    0.9999884797077744D+00
 1135    11.340000    0.9999880080154320D+00
 1136    11.350000    0.9999875744285152D+00
 1137    11.360000    0.9999871754930075D+00
 1138    11.370000    0.9999868072503186D+00
 1139    11.380000    0.9999864653753776D+00
 1140    11.390000    0.9999861453213424D+00
 1141    11.400000    0.9999858424666219D+00
 1142    11.410000    0.9999855522599207D+00
 1143    11.420000    0.9999852703591672D+00
 1144    11.430000    0.9999849927604328D+00
 1145    11.440000    0.9999847159133137D+00
 1146    11.450000    0.9999844368196996D+00
 1147    11.460000    0.9999841531133942D+00
 1148    11.470000    0.9999838631186381D+00
 1149    11.480000    0.9999835658862480D+00
 1150    11.490000    0.9999832612067396D+00
 1151    11.500000    0.9999829496004974D+00
 1152    11.510000    0.9999826322857157D+00
 1153    11.520000    0.9999823111254799D+00
 1154    11.530000    0.9999819885559428D+00
 1155    11.540000    0.9999816674980869D+00
 1156    11.550000    0.9999813512560008D+00
 1157    11.560000    0.9999810434049684D+00
 1158    11.570000    0.9999807476729141D+00
 1159    11.580000    0.9999804678189114D+00
 1160    11.590000    0.9999802075124874D+00
 1161    11.600000    0.9999799702174030D+00
 1162    11.610000    0.9999797590833955D+00
 1163    11.620000    0.9999795768491021D+00
 1164    11.630000    0.9999794257590073D+00
 1165    11.640000    0.9999793074968011D+00
 1166    11.650000    0.9999792231370194D+00
 1167    11.660000    0.9999791731162619D+00
 1168    11.670000    0.9999791572246758D+00
 1169    11.680000    0.9999791746177654D+00
 1170    11.690000    0.9999792238479684D+00
 1171    11.700000    0.9999793029148343D+00
 1172    11.710000    0.9999794093320667D+00
 1173    11.720000    0.9999795402091884D+00
 1174    11.730000    0.9999796923451347D+00
 1175    11.740000    0.9999798623307247D+00
 1176    11.750000    0.9999800466566827D+00
 1177    11.760000    0.9999802418237251D+00
 1178    11.770000    0.9999804444511475D+00
 1179    11.780000    0.9999806513804086D+00
 1180    11.790000    0.9999808597703479D+00
 1181    11.800000    0.9999810671809271D+00
 1182    11.810000    0.9999812716427449D+00
 1183    11.820000    0.9999814717099934D+00
 1184    11.830000    0.9999816664950478D+00
 1185    11.840000    0.9999818556834359D+00
 1186    11.850000    0.9999820395285447D+00
 1187    11.860000    0.9999822188260583D+00
 1188    11.870000    0.9999823948687543D+00
 1189    11.880000    0.9999825693829111D+00
 1190    11.890000    0.9999827444481774D+00
 1191    11.900000    0.9999829224032962D+00
 1192    11.910000    0.9999831057405528D+00
 1193    11.920000    0.9999832969922219D+00
 1194    11.930000    0.9999834986125861D+00
 1195    11.940000    0.9999837128593078D+00
 1196    11.950000    0.9999839416780257D+00
 1197    11.960000    0.9999841865940253D+00
 1198    11.970000    0.9999844486146966D+00
 1199    11.980000    0.9999847281462449D+00
 1200    11.990000    0.9999850249277606D+00
 1201    12.000000    0.9999853379853010D+00
 1202    12.010000    0.9999856656080951D+00
 1203    12.020000    0.9999860053483701D+00
 1204    12.030000    0.9999863540456224D+00
 1205    12.040000    0.9999867078754567D+00
 1206    12.050000    0.9999870624223807D+00
 1207    12.060000    0.9999874127752261D+00
 1208    12.070000    0.9999877536431583D+00
 1209    12.080000    0.9999880794895831D+00
 1210    12.090000    0.9999883846806557D+00
 1211    12.100000    0.9999886636445811D+00
 1212    12.110000    0.9999889110374794D+00
 1213    12.120000    0.9999891219112623D+00
 1214    12.130000    0.9999892918787882D+00
 1215    12.140000    0.9999894172714903D+00
 1216    12.150000    0.9999894952847401D+00
 1217    12.160000    0.9999895241064083D+00
 1218    12.170000    0.9999895030244108D+00
 1219    12.180000    0.9999894325094857D+00
 1220    12.190000    0.9999893142700036D+00
 1221    12.200000    0.9999891512762851D+00
 1222    12.210000    0.9999889477526457D+00
 1223    12.220000    0.9999887091362064D+00
 1224    12.230000    0.9999884420023620D+00
 1225    12.240000    0.9999881539576918D+00
 1226    12.250000    0.9999878535019703D+00
 1227    12.260000    0.9999875498618050D+00
 1228    12.270000    0.9999872527992321D+00
 1229    12.280000    0.9999869723993532D+00
 1230    12.290000    0.9999867188417469D+00
 1231    12.300000    0.9999865021609332D+00
 1232    12.310000    0.9999863320015954D+00
 1233    12.320000    0.9999862173745449D+00
 1234    12.330000    0.9999861664195479D+00
 1235    12.340000    0.9999861861811190D+00
 1236    12.350000    0.9999862824032133D+00
 1237    12.360000    0.9999864593484122D+00
 1238    12.370000    0.9999867196467312D+00
 1239    12.380000    0.9999870641785590D+00
 1240    12.390000    0.9999874919954856D+00
 1241    12.400000    0.9999880002819440D+00
 1242    12.410000    0.9999885843596347D+00
 1243    12.420000    0.9999892377357018D+00
 1244    12.430000    0.9999899521945796D+00
 1245    12.440000    0.9999907179323602D+00
 1246    12.450000    0.9999915237314750D+00
 1247    12.460000    0.9999923571724620D+00
 1248    12.470000    0.9999932048786297D+00
 1249    12.480000    0.9999940527885569D+00
 1250    12.490000    0.9999948864506009D+00
 1251    12.500000    0.9999956913329557D+00
 1252    12.510000    0.9999964531423161D+00
 1253    12.520000    0.9999971581438702D+00
 1254    12.530000    0.9999977934752042D+00
 1255    12.540000    0.9999983474467129D+00
 1256    12.550000    0.9999988098213214D+00
 1257    12.560000    0.9999991720667001D+00
 1258    12.570000    0.9999994275737033D+00
 1259    12.580000    0.9999995718354712D+00
 1260    12.590000    0.9999996025824803D+00
 1261    12.600000    0.9999995198698022D+00
 1262    12.610000    0.9999993261139022D+00
 1263    12.620000    0.9999990260774589D+00
 1264    12.630000    0.9999986268018820D+00
 1265    12.640000    0.9999981374884253D+00
 1266    12.650000    0.9999975693299972D+00
 1267    12.660000    0.9999969352969471D+00
 1268    12.670000    0.9999962498811994D+00
 1269    12.680000    0.9999955288041306D+00
 1270    12.690000    0.9999947886944585D+00
 1271    12.700000    0.9999940467431756D+00
 1272    12.710000    0.9999933203431413D+00
 1273    12.720000    0.9999926267213588D+00
 1274    12.730000    0.9999919825721950D+00
 1275    12.740000    0.9999914036998331D+00
 1276    12.750000    0.9999909046780828D+00
 1277    12.760000    0.9999904985353276D+00
 1278    12.770000    0.9999901964718453D+00
 1279    12.780000    0.9999900076160265D+00
 1280    12.790000    0.9999899388251571D+00
 1281    12.800000    0.9999899945354134D+00
 1282    12.810000    0.9999901766646163D+00
 1283    12.820000    0.9999904845700782D+00
 1284    12.830000    0.9999909150626118D+00
 1285    12.840000    0.9999914624764892D+00
 1286    12.850000    0.9999921187938359D+00
 1287    12.860000    0.9999928738206977D+00
 1288    12.870000    0.9999937154108157D+00
 1289    12.880000    0.9999946297320469D+00
 1290    12.890000    0.9999956015693701D+00
 1291    12.900000    0.9999966146575840D+00
 1292    12.910000    0.9999976520361058D+00
 1293    12.920000    0.9999986964177796D+00
 1294    12.930000    0.9999997305632833D+00
 1295    12.940000    0.1000000737652601D+01
 1296    12.950000    0.1000001701645111D+01
 1297    12.960000    0.1000002607620119D+01
 1298    12.970000    0.1000003442090129D+01
 1299    12.980000    0.1000004193279814D+01
 1300    12.990000    0.1000004851364446D+01
 1301    13.000000    0.1000005408662514D+01
 1302    13.010000    0.1000005859778360D+01
 1303    13.020000    0.1000006201691815D+01
 1304    13.030000    0.1000006433793083D+01
 1305    13.040000    0.1000006557862423D+01
 1306    13.050000    0.1000006577995435D+01
 1307    13.060000    0.1000006500476064D+01
 1308    13.070000    0.1000006333600638D+01
 1309    13.080000    0.1000006087457379D+01
 1310    13.090000    0.1000005773666869D+01
 1311    13.100000    0.1000005405089832D+01
 1312    13.110000    0.1000004995509325D+01
 1313    13.120000    0.1000004559294993D+01
 1314    13.130000    0.1000004111057439D+01
 1315    13.140000    0.1000003665300897D+01
 1316    13.150000    0.1000003236082449D+01
 1317    13.160000    0.1000002836685754D+01
 1318    13.170000    0.1000002479316897D+01
 1319    13.180000    0.1000002174829374D+01
 1320    13.190000    0.1000001932484490D+01
 1321    13.200000    0.1000001759752541D+01
 1322    13.210000    0.1000001662159175D+01
 1323    13.220000    0.1000001643180159D+01
 1324    13.230000    0.1000001704186652D+01
 1325    13.240000    0.1000001844441815D+01
 1326    13.250000    0.1000002061148357D+01
 1327    13.260000    0.1000002349545426D+01
 1328    13.270000    0.1000002703052015D+01
 1329    13.280000    0.1000003113453010D+01
 1330    13.290000    0.1000003571122976D+01
 1331    13.300000    0.1000004065281900D+01
 1332    13.310000    0.1000004584276388D+01
 1333    13.320000    0.1000005115879249D+01
 1334    13.330000    0.1000005647599981D+01
 1335    13.340000    0.1000006166998497D+01
 1336    13.350000    0.1000006661994374D+01
 1337    13.360000    0.1000007121164100D+01
 1338    13.370000    0.1000007534019130D+01
 1339    13.380000    0.1000007891258078D+01
 1340    13.390000    0.1000008184987061D+01
 1341    13.400000    0.1000008408903033D+01
 1342    13.410000    0.1000008558435882D+01
 1343    13.420000    0.1000008630846114D+01
 1344    13.430000    0.1000008625276045D+01
 1345    13.440000    0.1000008542753601D+01
 1346    13.450000    0.1000008386148975D+01
 1347    13.460000    0.1000008160085557D+01
 1348    13.470000    0.1000007870807670D+01
 1349    13.480000    0.1000007526008701D+01
 1350    13.490000    0.1000007134624148D+01
 1351    13.500000    0.1000006706594965D+01
 1352    13.510000    0.1000006252607273D+01
 1353    13.520000    0.1000005783815060D+01
 1354    13.530000    0.1000005311552882D+01
 1355    13.540000    0.1000004847045762D+01
 1356    13.550000    0.1000004401123549D+01
 1357    13.560000    0.1000003983946822D+01
 1358    13.570000    0.1000003604751131D+01
 1359    13.580000    0.1000003271615850D+01
 1360    13.590000    0.1000002991263328D+01
 1361    13.600000    0.1000002768893198D+01
 1362    13.610000    0.1000002608055861D+01
 1363    13.620000    0.1000002510568167D+01
 1364    13.630000    0.1000002476473255D+01
 1365    13.640000    0.1000002504045428D+01
 1366    13.650000    0.1000002589839846D+01
 1367    13.660000    0.1000002728785693D+01
 1368    13.670000    0.1000002914320424D+01
 1369    13.680000    0.1000003138561718D+01
 1370    13.690000    0.1000003392512805D+01
 1371    13.700000    0.1000003666296092D+01
 1372    13.710000    0.1000003949409270D+01
 1373    13.720000    0.1000004230997618D+01
 1374    13.730000    0.1000004500135778D+01
 1375    13.740000    0.1000004746112111D+01
 1376    13.750000    0.1000004958708666D+01
 1377    13.760000    0.1000005128469934D+01
 1378    13.770000    0.1000005246953825D+01
 1379    13.780000    0.1000005306958778D+01
 1380    13.790000    0.1000005302721465D+01
 1381    13.800000    0.1000005230080314D+01
 1382    13.810000    0.1000005086600843D+01
 1383    13.820000    0.1000004871659804D+01
 1384    13.830000    0.1000004586486027D+01
 1385    13.840000    0.1000004234156995D+01
 1386    13.850000    0.1000003819551141D+01
 1387    13.860000    0.1000003349256981D+01
 1388    13.870000    0.1000002831441175D+01
 1389    13.880000    0.1000002275678589D+01
 1390    13.890000    0.1000001692748316D+01
 1391    13.900000    0.1000001094400407D+01
 1392    13.910000    0.1000000493098722D+01
 1393    13.920000    0.9999999017458784D+00
 1394    13.930000    0.9999993333966510D+00
 1395    13.940000    0.9999988009664290D+00
 1396    13.950000    0.9999983169414396D+00
 1397    13.960000    0.9999978930973635D+00
 1398    13.970000    0.9999975402327625D+00
 1399    13.980000    0.9999972679233520D+00
 1400    13.990000    0.9999970843026676D+00
 1401    14.000000    0.9999969958740171D+00
 1402    14.010000    0.9999970073578892D+00
 1403    14.020000    0.9999971215781431D+00
 1404    14.030000    0.9999973393894067D+00
 1405    14.040000    0.9999976596471590D+00
 1406    14.050000    0.9999980792209918D+00
 1407    14.060000    0.9999985930505642D+00
 1408    14.070000    0.9999991942428075D+00
 1409    14.080000    0.9999998742080106D+00
 1410    14.090000    0.1000000622831565D+01
 1411    14.100000    0.1000001428677372D+01
 1412    14.110000    0.1000002279218241D+01
 1413    14.120000    0.1000003161088042D+01
 1414    14.130000    0.1000004060349943D+01
 1415    14.140000    0.1000004962774759D+01
 1416    14.150000    0.1000005854123283D+01
 1417    14.160000    0.1000006720426433D+01
 1418    14.170000    0.1000007548257179D+01
 1419    14.180000    0.1000008324988480D+01
 1420    14.190000    0.1000009039031810D+01
 1421    14.200000    0.1000009680051381D+01
 1422    14.210000    0.1000010239149778D+01
 1423    14.220000    0.1000010709021373D+01
 1424    14.230000    0.1000011084070710D+01
 1425    14.240000    0.1000011360493808D+01
 1426    14.250000    0.1000011536321233D+01
 1427    14.260000    0.1000011611422611D+01
 1428    14.270000    0.1000011587473133D+01
 1429    14.280000    0.1000011467883425D+01
 1430    14.290000    0.1000011257694949D+01
 1431    14.300000    0.1000010963443801D+01
 1432    14.310000    0.1000010592996428D+01
 1433    14.320000    0.1000010155361358D+01
 1434    14.330000    0.1000009660481435D+01
 1435    14.340000    0.1000009119011443D+01
 1436    14.350000    0.1000008542086194D+01
 1437    14.360000    0.1000007941084257D+01
 1438    14.370000    0.1000007327392504D+01
 1439    14.380000    0.1000006712176512D+01
 1440    14.390000    0.1000006106161593D+01
 1441    14.400000    0.1000005519428919D+01
 1442    14.410000    0.1000004961230723D+01
 1443    14.420000    0.1000004439828087D+01
 1444    14.430000    0.1000003962354184D+01
 1445    14.440000    0.1000003534705271D+01
 1446    14.450000    0.1000003161460987D+01
 1447    14.460000    0.1000002845834878D+01
 1448    14.470000    0.1000002589655338D+01
 1449    14.480000    0.1000002393376489D+01
 1450    14.490000    0.1000002256117877D+01
 1451    14.500000    0.1000002175731226D+01
 1452    14.510000    0.1000002148891979D+01
 1453    14.520000    0.1000002171212842D+01
 1454    14.530000    0.1000002237376140D+01
 1455    14.540000    0.1000002341281495D+01
 1456    14.550000    0.1000002476205070D+01
 1457    14.560000    0.1000002634966521D+01
 1458    14.570000    0.1000002810099707D+01
 1459    14.580000    0.1000002994023304D+01
 1460    14.590000    0.1000003179207550D+01
 1461    14.600000    0.1000003358333609D+01
 1462    14.610000    0.1000003524442299D+01
 1463    14.620000    0.1000003671069296D+01
 1464    14.630000    0.1000003792364346D+01
 1465    14.640000    0.1000003883192450D+01
 1466    14.650000    0.1000003939215491D+01
 1467    14.660000    0.1000003956953266D+01
 1468    14.670000    0.1000003933823391D+01
 1469    14.680000    0.1000003868160081D+01
 1470    14.690000    0.1000003759212239D+01
 1471    14.700000    0.1000003607121809D+01
 1472    14.710000    0.1000003412883705D+01
 1473    14.720000    0.1000003178289053D+01
 1474    14.730000    0.1000002905853746D+01
 1475    14.740000    0.1000002598734609D+01
 1476    14.750000    0.1000002260635640D+01
 1477    14.760000    0.1000001895706912D+01
 1478    14.770000    0.1000001508438785D+01
 1479    14.780000    0.1000001103554077D+01
 1480    14.790000    0.1000000685900733D+01
 1481    14.800000    0.1000000260347444D+01
 1482    14.810000    0.9999998316844384D+00
 1483    14.820000    0.9999994045314760D+00
 1484    14.830000    0.9999989832547608D+00
 1485    14.840000    0.9999985718942264D+00
 1486    14.850000    0.9999981741022935D+00
 1487    14.860000    0.9999977930948817D+00
 1488    14.870000    0.9999974316151069D+00
 1489    14.880000    0.9999970919097687D+00
 1490    14.890000    0.9999967757184086D+00
 1491    14.900000    0.9999964842744209D+00
 1492    14.910000    0.9999962183174267D+00
 1493    14.920000    0.9999959781158910D+00
 1494    14.930000    0.9999957634987532D+00
 1495    14.940000    0.9999955738946996D+00
 1496    14.950000    0.9999954083775835D+00
 1497    14.960000    0.9999952657164396D+00
 1498    14.970000    0.9999951444285162D+00
 1499    14.980000    0.9999950428337699D+00
 1500    14.990000    0.9999949591093332D+00
 1501    15.000000    0.9999948913425633D+00
 1502    15.010000    0.9999948375814158D+00
 1503    15.020000    0.9999947958810462D+00
 1504    15.030000    0.9999947643457222D+00
 1505    15.040000    0.9999947411653296D+00
 1506    15.050000    0.9999947246459606D+00
 1507    15.060000    0.9999947132342808D+00
 1508    15.070000    0.9999947055355770D+00
 1509    15.080000    0.9999947003255840D+00
 1510    15.090000    0.9999946965563704D+00
 1511    15.100000    0.9999946933567245D+00
 1512    15.110000    0.9999946900276199D+00
 1513    15.120000    0.9999946860334522D+00
 1514    15.130000    0.9999946809898221D+00
 1515    15.140000    0.9999946746486934D+00
 1516    15.150000    0.9999946668817737D+00
 1517    15.160000    0.9999946576629664D+00
 1518    15.170000    0.9999946470506973D+00
 1519    15.180000    0.9999946351708681D+00
 1520    15.190000    0.9999946222010945D+00
 1521    15.200000    0.9999946083567929D+00
 1522    15.210000    0.9999945938795521D+00
 1523    15.220000    0.9999945790281038D+00
 1524    15.230000    0.9999945640720644D+00
 1525    15.240000    0.9999945492884879D+00
 1526    15.250000    0.9999945349611294D+00
 1527    15.260000    0.9999945213822069D+00
 1528    15.270000    0.9999945088563107D+00
 1529    15.280000    0.9999944977060430D+00
 1530    15.290000    0.9999944882788581D+00
 1531    15.300000    0.9999944809545431D+00
 1532    15.310000    0.9999944761527236D+00
 1533    15.320000    0.9999944743397782D+00
 1534    15.330000    0.9999944760345524D+00
 1535    15.340000    0.9999944818123045D+00
 1536    15.350000    0.9999944923063677D+00
 1537    15.360000    0.9999945082070921D+00
 1538    15.370000    0.9999945302577358D+00
 1539    15.380000    0.9999945592470699D+00
 1540    15.390000    0.9999945959985980D+00
 1541    15.400000    0.9999946413564074D+00
 1542    15.410000    0.9999946961678121D+00
 1543    15.420000    0.9999947612630684D+00
 1544    15.430000    0.9999948374325724D+00
 1545    15.440000    0.9999949254020626D+00
 1546    15.450000    0.9999950258064539D+00
 1547    15.460000    0.9999951391630088D+00
 1548    15.470000    0.9999952658446212D+00
 1549    15.480000    0.9999954060540306D+00
 1550    15.490000    0.9999955597997953D+00
 1551    15.500000    0.9999957268748608D+00
 1552    15.510000    0.9999959068385164D+00
 1553    15.520000    0.9999960990024839D+00
 1554    15.530000    0.9999963024218004D+00
 1555    15.540000    0.9999965158910581D+00
 1556    15.550000    0.9999967379464434D+00
 1557    15.560000    0.9999969668738774D+00
 1558    15.570000    0.9999972007234206D+00
 1559    15.580000    0.9999974373299317D+00
 1560    15.590000    0.9999976743398246D+00
 1561    15.600000    0.9999979092435888D+00
 1562    15.610000    0.9999981394135905D+00
 1563    15.620000    0.9999983621465136D+00
 1564    15.630000    0.9999985747096680D+00
 1565    15.640000    0.9999987743902592D+00
 1566    15.650000    0.9999989585466248D+00
 1567    15.660000    0.9999991246603525D+00
 1568    15.670000    0.9999992703881410D+00
 1569    15.680000    0.9999993936122418D+00
 1570    15.690000    0.9999994924883158D+00
 1571    15.700000    0.9999995654895638D+00
 1572    15.710000    0.9999996114460528D+00
 1573    15.720000    0.9999996295782387D+00
 1574    15.730000    0.9999996195237910D+00
 1575    15.740000    0.9999995813569654D+00
 1576    15.750000    0.9999995155999085D+00
 1577    15.760000    0.9999994232254608D+00
 1578    15.770000    0.9999993056511894D+00
 1579    15.780000    0.9999991647245845D+00
 1580    15.790000    0.9999990026995348D+00
 1581    15.800000    0.9999988222043995D+00
 1582    15.810000    0.9999986262021735D+00
 1583    15.820000    0.9999984179434303D+00
 1584    15.830000    0.9999982009128803D+00
 1585    15.840000    0.9999979787705431D+00
 1586    15.850000    0.9999977552886498D+00
 1587    15.860000    0.9999975342854974D+00
 1588    15.870000    0.9999973195575572D+00
 1589    15.880000    0.9999971148111849D+00
 1590    15.890000    0.9999969235953013D+00
 1591    15.900000    0.9999967492364061D+00
 1592    15.910000    0.9999965947772436D+00
 1593    15.920000    0.9999964629203751D+00
 1594    15.930000    0.9999963559778204D+00
 1595    15.940000    0.9999962758278046D+00
 1596    15.950000    0.9999962238795156D+00
 1597    15.960000    0.9999962010466078D+00
 1598    15.970000    0.9999962077300160D+00
 1599    15.980000    0.9999962438104569D+00
 1600    15.990000    0.9999963086507965D+00
 1601    16.000000    0.9999964011082663D+00
 1602    16.010000    0.9999965195563120D+00
 1603    16.020000    0.9999966619156657D+00
 1604    16.030000    0.9999968256940478D+00
 1605    16.040000    0.9999970080337365D+00
 1606    16.050000    0.9999972057660844D+00
 1607    16.060000    0.9999974154719313D+00
 1608    16.070000    0.9999976335467434D+00
 1609    16.080000    0.9999978562692257D+00
 1610    16.090000    0.9999980798720874D+00
 1611    16.100000    0.9999983006136048D+00
 1612    16.110000    0.9999985148486187D+00
 1613    16.120000    0.9999987190976163D+00
 1614    16.130000    0.9999989101125991D+00
 1615    16.140000    0.9999990849384999D+00
 1616    16.150000    0.9999992409690103D+00
 1617    16.160000    0.9999993759957923D+00
 1618    16.170000    0.9999994882501780D+00
 1619    16.180000    0.9999995764366152D+00
 1620    16.190000    0.9999996397572705D+00
 1621    16.200000    0.9999996779273783D+00
 1622    16.210000    0.9999996911810959D+00
 1623    16.220000    0.9999996802678034D+00
 1624    16.230000    0.9999996464389673D+00
 1625    16.240000    0.9999995914258542D+00
 1626    16.250000    0.9999995174085485D+00
 1627    16.260000    0.9999994269768830D+00
 1628    16.270000    0.9999993230840266D+00
 1629    16.280000    0.9999992089936043D+00
 1630    16.290000    0.9999990882213237D+00
 1631    16.300000    0.9999989644721782D+00
 1632    16.310000    0.9999988415743563D+00
 1633    16.320000    0.9999987234110342D+00
 1634    16.330000    0.9999986138512530D+00
 1635    16.340000    0.9999985166810843D+00
 1636    16.350000    0.9999984355362650D+00
 1637    16.360000    0.9999983738374455D+00
 1638    16.370000    0.9999983347291357D+00
 1639    16.380000    0.9999983210233555D+00
 1640    16.390000    0.9999983351489057D+00
 1641    16.400000    0.9999983791070647D+00
 1642    16.410000    0.9999984544344054D+00
 1643    16.420000    0.9999985621732898D+00
 1644    16.430000    0.9999987028504689D+00
 1645    16.440000    0.9999988764640799D+00
 1646    16.450000    0.9999990824791815D+00
 1647    16.460000    0.9999993198318354D+00
 1648    16.470000    0.9999995869415993D+00
 1649    16.480000    0.9999998817321645D+00
 1650    16.490000    0.1000000201659743D+01
 1651    16.500000    0.1000000543748695D+01
 1652    16.510000    0.1000000904633767D+01
 1653    16.520000    0.1000001280608243D+01
 1654    16.530000    0.1000001667677188D+01
 1655    16.540000    0.1000002061614937D+01
 1656    16.550000    0.1000002458025899D+01
 1657    16.560000    0.1000002852407716D+01
 1658    16.570000    0.1000003240215807D+01
 1659    16.580000    0.1000003616928301D+01
 1660    16.590000    0.1000003978110375D+01
 1661    16.600000    0.1000004319477062D+01
 1662    16.610000    0.1000004636953583D+01
 1663    16.620000    0.1000004926732358D+01
 1664    16.630000    0.1000005185325882D+01
 1665    16.640000    0.1000005409614731D+01
 1666    16.650000    0.1000005596890071D+01
 1667    16.660000    0.1000005744890089D+01
 1668    16.670000    0.1000005851829915D+01
 1669    16.680000    0.1000005916424669D+01
 1670    16.690000    0.1000005937905395D+01
 1671    16.700000    0.1000005916027749D+01
 1672    16.710000    0.1000005851073411D+01
 1673    16.720000    0.1000005743844304D+01
 1674    16.730000    0.1000005595649811D+01
 1675    16.740000    0.1000005408287273D+01
 1676    16.750000    0.1000005184016149D+01
 1677    16.760000    0.1000004925526298D+01
 1678    16.770000    0.1000004635900936D+01
 1679    16.780000    0.1000004318574874D+01
 1680    16.790000    0.1000003977288698D+01
 1681    16.800000    0.1000003616039614D+01
 1682    16.810000    0.1000003239029693D+01
 1683    16.820000    0.1000002850612297D+01
 1684    16.830000    0.1000002455237442D+01
 1685    16.840000    0.1000002057396889D+01
 1686    16.850000    0.1000001661569708D+01
 1687    16.860000    0.1000001272169047D+01
 1688    16.870000    0.1000000893490795D+01
 1689    16.880000    0.1000000529664790D+01
 1690    16.890000    0.1000000184609145D+01
 1691    16.900000    0.9999998619882229D+00
 1692    16.910000    0.9999995651747019D+00
 1693    16.920000    0.9999992972161141D+00
 1694    16.930000    0.9999990608061361D+00
 1695    16.940000    0.9999988582608552D+00
 1696    16.950000    0.9999986915001275D+00
 1697    16.960000    0.9999985620340833D+00
 1698    16.970000    0.9999984709547373D+00
 1699    16.980000    0.9999984189326017D+00
 1700    16.990000    0.9999984062181224D+00
 1701    17.000000    0.9999984326476922D+00
 1702    17.010000    0.9999984976539518D+00
 1703    17.020000    0.9999986002800260D+00
 1704    17.030000    0.9999987391973191D+00
 1705    17.040000    0.9999989127264541D+00
 1706    17.050000    0.9999991188609280D+00
 1707    17.060000    0.9999993552930451D+00
 1708    17.070000    0.9999996194416874D+00
 1709    17.080000    0.9999999084814982D+00
 1710    17.090000    0.1000000219373063D+01
 1711    17.100000    0.1000000548893706D+01
 1712    17.110000    0.1000000893668549D+01
 1713    17.120000    0.1000001250201517D+01
 1714    17.130000    0.1000001614906013D+01
 1715    17.140000    0.1000001984135031D+01
 1716    17.150000    0.1000002354210527D+01
 1717    17.160000    0.1000002721451892D+01
 1718    17.170000    0.1000003082203446D+01
 1719    17.180000    0.1000003432860873D+01
 1720    17.190000    0.1000003769896583D+01
 1721    17.200000    0.1000004089884004D+01
 1722    17.210000    0.1000004389520826D+01
 1723    17.220000    0.1000004665651253D+01
 1724    17.230000    0.1000004915287292D+01
 1725    17.240000    0.1000005135629168D+01
 1726    17.250000    0.1000005324084875D+01
 1727    17.260000    0.1000005478288927D+01
 1728    17.270000    0.1000005596120309D+01
 1729    17.280000    0.1000005675719617D+01
 1730    17.290000    0.1000005715505351D+01
 1731    17.300000    0.1000005714189275D+01
 1732    17.310000    0.1000005670790740D+01
 1733    17.320000    0.1000005584649812D+01
 1734    17.330000    0.1000005455439028D+01
 1735    17.340000    0.1000005283173545D+01
 1736    17.350000    0.1000005068219449D+01
 1737    17.360000    0.1000004811299943D+01
 1738    17.370000    0.1000004513499121D+01
 1739    17.380000    0.1000004176263045D+01
 1740    17.390000    0.1000003801397812D+01
 1741    17.400000    0.1000003391064347D+01
 1742    17.410000    0.1000002947769646D+01
 1743    17.420000    0.1000002474354255D+01
 1744    17.430000    0.1000001973975801D+01
 1745    17.440000    0.1000001450088449D+01
 1746    17.450000    0.1000000906418231D+01
 1747    17.460000    0.1000000346934254D+01
 1748    17.470000    0.9999997758158948D+00
 1749    17.480000    0.9999991974161540D+00
 1750    17.490000    0.9999986162214484D+00
 1751    17.500000    0.9999980368082032D+00
 1752    17.510000    0.9999974637966956D+00
 1753    17.520000    0.9999969018026952D+00
 1754    17.530000    0.9999963553875107D+00
 1755    17.540000    0.9999958290071457D+00
 1756    17.550000    0.9999953269613004D+00
 1757    17.560000    0.9999948533430302D+00
 1758    17.570000    0.9999944119898779D+00
 1759    17.580000    0.9999940064373365D+00
 1760    17.590000    0.9999936398754721D+00
 1761    17.600000    0.9999933151095373D+00
 1762    17.610000    0.9999930345253490D+00
 1763    17.620000    0.9999928000601496D+00
 1764    17.630000    0.9999926131795946D+00
 1765    17.640000    0.9999924748614099D+00
 1766    17.650000    0.9999923855861473D+00
 1767    17.660000    0.9999923453353511D+00
 1768    17.670000    0.9999923535972939D+00
 1769    17.680000    0.9999924093803121D+00
 1770    17.690000    0.9999925112336006D+00
 1771    17.700000    0.9999926572751874D+00
 1772    17.710000    0.9999928452266468D+00
 1773    17.720000    0.9999930724539617D+00
 1774    17.730000    0.9999933360138112D+00
 1775    17.740000    0.9999936327044276D+00
 1776    17.750000    0.9999939591200583D+00
 1777    17.760000    0.9999943117079729D+00
 1778    17.770000    0.9999946868268884D+00
 1779    17.780000    0.9999950808056335D+00
 1780    17.790000    0.9999954900008539D+00
 1781    17.800000    0.9999959108525670D+00
 1782    17.810000    0.9999963399364041D+00
 1783    17.820000    0.9999967740114402D+00
 1784    17.830000    0.9999972100625965D+00
 1785    17.840000    0.9999976453367196D+00
 1786    17.850000    0.9999980773715625D+00
 1787    17.860000    0.9999985040170662D+00
 1788    17.870000    0.9999989234484997D+00
 1789    17.880000    0.9999993341712109D+00
 1790    17.890000    0.9999997350169334D+00
 1791    17.900000    0.1000000125131798D+01
 1792    17.910000    0.1000000503956394D+01
 1793    17.920000    0.1000000871198434D+01
 1794    17.930000    0.1000001226798741D+01
 1795    17.940000    0.1000001570891472D+01
 1796    17.950000    0.1000001903759637D+01
 1797    17.960000    0.1000002225787093D+01
 1798    17.970000    0.1000002537408319D+01
 1799    17.980000    0.1000002839057324D+01
 1800    17.990000    0.1000003131117120D+01
 1801    18.000000    0.1000003413871155D+01
 1802    18.010000    0.1000003687458114D+01
 1803    18.020000    0.1000003951831415D+01
 1804    18.030000    0.1000004206724637D+01
 1805    18.040000    0.1000004451623985D+01
 1806    18.050000    0.1000004685748752D+01
 1807    18.060000    0.1000004908040532D+01
 1808    18.070000    0.1000005117161755D+01
 1809    18.080000    0.1000005311503877D+01
 1810    18.090000    0.1000005489205306D+01
 1811    18.100000    0.1000005648178934D+01
 1812    18.110000    0.1000005786148862D+01
 1813    18.120000    0.1000005900695678D+01
 1814    18.130000    0.1000005989309412D+01
 1815    18.140000    0.1000006049449070D+01
 1816    18.150000    0.1000006078607467D+01
 1817    18.160000    0.1000006074379879D+01
 1818    18.170000    0.1000006034534945D+01
 1819    18.180000    0.1000005957086086D+01
 1820    18.190000    0.1000005840361712D+01
 1821    18.200000    0.1000005683072401D+01
 1822    18.210000    0.1000005484373306D+01
 1823    18.220000    0.1000005243920074D+01
 1824    18.230000    0.1000004961916682D+01
 1825    18.240000    0.1000004639153736D+01
 1826    18.250000    0.1000004277035955D+01
 1827    18.260000    0.1000003877597792D+01
 1828    18.270000    0.1000003443506380D+01
 1829    18.280000    0.1000002978051258D+01
 1830    18.290000    0.1000002485120632D+01
 1831    18.300000    0.1000001969164223D+01
 1832    18.310000    0.1000001435143054D+01
 1833    18.320000    0.1000000888466840D+01
 1834    18.330000    0.1000000334919932D+01
 1835    18.340000    0.9999997805770586D+00
 1836    18.350000    0.9999992317103411D+00
 1837    18.360000    0.9999986946893190D+00
 1838    18.370000    0.9999981758758772D+00
 1839    18.380000    0.9999976815161503D+00
 1840    18.390000    0.9999972176315688D+00
 1841    18.400000    0.9999967899112819D+00
 1842    18.410000    0.9999964036082016D+00
 1843    18.420000    0.9999960634408781D+00
 1844    18.430000    0.9999957735033232D+00
 1845    18.440000    0.9999955371847730D+00
 1846    18.450000    0.9999953571011896D+00
 1847    18.460000    0.9999952350400843D+00
 1848    18.470000    0.9999951719199829D+00
 1849    18.480000    0.9999951677655574D+00
 1850    18.490000    0.9999952216991318D+00
 1851    18.500000    0.9999953319489325D+00
 1852    18.510000    0.9999954958741007D+00
 1853    18.520000    0.9999957100061347D+00
 1854    18.530000    0.9999959701060814D+00
 1855    18.540000    0.9999962712364572D+00
 1856    18.550000    0.9999966078465621D+00
 1857    18.560000    0.9999969738695670D+00
 1858    18.570000    0.9999973628294887D+00
 1859    18.580000    0.9999977679559604D+00
 1860    18.590000    0.9999981823045272D+00
 1861    18.600000    0.9999985988800775D+00
 1862    18.610000    0.9999990107609498D+00
 1863    18.620000    0.9999994112212316D+00
 1864    18.630000    0.9999997938488122D+00
 1865    18.640000    0.1000000152656833D+01
 1866    18.650000    0.1000000482186321D+01
 1867    18.660000    0.1000000777597990D+01
 1868    18.670000    0.1000001034751403D+01
 1869    18.680000    0.1000001250269991D+01
 1870    18.690000    0.1000001421590704D+01
 1871    18.700000    0.1000001546997414D+01
 1872    18.710000    0.1000001625637521D+01
 1873    18.720000    0.1000001657521602D+01
 1874    18.730000    0.1000001643506259D+01
 1875    18.740000    0.1000001585260724D+01
 1876    18.750000    0.1000001485218083D+01
 1877    18.760000    0.1000001346512315D+01
 1878    18.770000    0.1000001172902640D+01
 1879    18.780000    0.1000000968686911D+01
 1880    18.790000    0.1000000738606002D+01
 1881    18.800000    0.1000000487741326D+01
 1882    18.810000    0.1000000221407723D+01
 1883    18.820000    0.9999999450440363D+00
 1884    18.830000    0.9999996641037048D+00
 1885    18.840000    0.9999993839476775D+00
 1886    18.850000    0.9999991097418547D+00
 1887    18.860000    0.9999988463611358D+00
 1888    18.870000    0.9999985983019707D+00
 1889    18.880000    0.9999983696050939D+00
 1890    18.890000    0.9999981637898617D+00
 1891    18.900000    0.9999979838013345D+00
 1892    18.910000    0.9999978319709381D+00
 1893    18.920000    0.9999977099912197D+00
 1894    18.930000    0.9999976189048893D+00
 1895    18.940000    0.9999975591080102D+00
 1896    18.950000    0.9999975303668891D+00
 1897    18.960000    0.9999975318479122D+00
 1898    18.970000    0.9999975621593008D+00
 1899    18.980000    0.9999976194035065D+00
 1900    18.990000    0.9999977012387561D+00
 1901    19.000000    0.9999978049480777D+00
 1902    19.010000    0.9999979275140121D+00
 1903    19.020000    0.9999980656971167D+00
 1904    19.030000    0.9999982161163424D+00
 1905    19.040000    0.9999983753293539D+00
 1906    19.050000    0.9999985399109266D+00
 1907    19.060000    0.9999987065276486D+00
 1908    19.070000    0.9999988720072794D+00
 1909    19.080000    0.9999990334013102D+00
 1910    19.090000    0.9999991880394541D+00
 1911    19.100000    0.9999993335750459D+00
 1912    19.110000    0.9999994680205614D+00
 1913    19.120000    0.9999995897727501D+00
 1914    19.130000    0.9999996976271341D+00
 1915    19.140000    0.9999997907819016D+00
 1916    19.150000    0.9999998688314885D+00
 1917    19.160000    0.9999999317503923D+00
 1918    19.170000    0.9999999798679944D+00
 1919    19.180000    0.1000000013835371D+01
 1920    19.190000    0.1000000034585259D+01
 1921    19.200000    0.1000000043286474D+01
 1922    19.210000    0.1000000041294191D+01
 1923    19.220000    0.1000000030097582D+01
 1924    19.230000    0.1000000011266290D+01
 1925    19.240000    0.9999999863972668D+00
 1926    19.250000    0.9999999570634001D+00
 1927    19.260000    0.9999999247652974D+00
 1928    19.270000    0.9999998908874687D+00
 1929    19.280000    0.9999998566599894D+00
 1930    19.290000    0.9999998231265652D+00
 1931    19.300000    0.9999997911197055D+00
 1932    19.310000    0.9999997612435164D+00
 1933    19.320000    0.9999997338643911D+00
 1934    19.330000    0.9999997091096584D+00
 1935    19.340000    0.9999996868740243D+00
 1936    19.350000    0.9999996668334323D+00
 1937    19.360000    0.9999996484657644D+00
 1938    19.370000    0.9999996310776302D+00
 1939    19.380000    0.9999996138363311D+00
 1940    19.390000    0.9999995958059602D+00
 1941    19.400000    0.9999995759865016D+00
 1942    19.410000    0.9999995533547240D+00
 1943    19.420000    0.9999995269056334D+00
 1944    19.430000    0.9999994956932566D+00
 1945    19.440000    0.9999994588695558D+00
 1946    19.450000    0.9999994157203506D+00
 1947    19.460000    0.9999993656972204D+00
 1948    19.470000    0.9999993084444829D+00
 1949    19.480000    0.9999992438204972D+00
 1950    19.490000    0.9999991719127079D+00
 1951    19.500000    0.9999990930460224D+00
 1952    19.510000    0.9999990077843119D+00
 1953    19.520000    0.9999989169250150D+00
 1954    19.530000    0.9999988214870155D+00
 1955    19.540000    0.9999987226921573D+00
 1956    19.550000    0.9999986219409199D+00
 1957    19.560000    0.9999985207829502D+00
 1958    19.570000    0.9999984208832684D+00
 1959    19.580000    0.9999983239850893D+00
 1960    19.590000    0.9999982318702710D+00
 1961    19.600000    0.9999981463184771D+00
 1962    19.610000    0.9999980690661460D+00
 1963    19.620000    0.9999980017663698D+00
 1964    19.630000    0.9999979459507385D+00
 1965    19.640000    0.9999979029941531D+00
 1966    19.650000    0.9999978740835105D+00
 1967    19.660000    0.9999978601910535D+00
 1968    19.670000    0.9999978620530412D+00
 1969    19.680000    0.9999978801542468D+00
 1970    19.690000    0.9999979147186210D+00
 1971    19.700000    0.9999979657062880D+00
 1972    19.710000    0.9999980328168716D+00
 1973    19.720000    0.9999981154989683D+00
 1974    19.730000    0.9999982129654228D+00
 1975    19.740000    0.9999983242139091D+00
 1976    19.750000    0.9999984480521762D+00
 1977    19.760000    0.9999985831272029D+00
 1978    19.770000    0.9999987279574050D+00
 1979    19.780000    0.9999988809669714D+00
 1980    19.790000    0.9999990405213561D+00
 1981    19.800000    0.9999992049629386D+00
 1982    19.810000    0.9999993726458732D+00
 1983    19.820000    0.9999995419691927D+00
 1984    19.830000    0.9999997114072883D+00
 1985    19.840000    0.9999998795369834D+00
 1986    19.850000    0.1000000045060527D+01
 1987    19.860000    0.1000000206823961D+01
 1988    19.870000    0.1000000363830460D+01
 1989    19.880000    0.1000000515248402D+01
 1990    19.890000    0.1000000660414065D+01
 1991    19.900000    0.1000000798829047D+01
 1992    19.910000    0.1000000930152618D+01
 1993    19.920000    0.1000001054189400D+01
 1994    19.930000    0.1000001170872883D+01
 1995    19.940000    0.1000001280245416D+01
 1996    19.950000    0.1000001382435432D+01
 1997    19.960000    0.1000001477632697D+01
 1998    19.970000    0.1000001566062493D+01
 1999    19.980000    0.1000001647959612D+01
 2000    19.990000    0.1000001723543090D+01
 2001    20.000000    0.1000001792992542D+01
 2002    20.010000    0.1000001856426948D+01
 2003    20.020000    0.1000001913886628D+01
 2004    20.030000    0.1000001965319066D+01
 2005    20.040000    0.1000002010569119D+01
 2006    20.050000    0.1000002049374010D+01
 2007    20.060000    0.1000002081363351D+01
 2008    20.070000    0.1000002106064296D+01
 2009    20.080000    0.1000002122911760D+01
 2010    20.090000    0.1000002131263467D+01
 2011    20.100000    0.1000002130419452D+01
 2012    20.110000    0.1000002119645497D+01
 2013    20.120000    0.1000002098199833D+01
 2014    20.130000    0.1000002065362337D+01
 2015    20.140000    0.1000002020465378D+01
 2016    20.150000    0.1000001962925352D+01
 2017    20.160000    0.1000001892273965D+01
 2018    20.170000    0.1000001808188244D+01
 2019    20.180000    0.1000001710518336D+01
 2020    20.190000    0.1000001599312127D+01
 2021    20.200000    0.1000001474835843D+01
 2022    20.210000    0.1000001337589856D+01
 2023    20.220000    0.1000001188319036D+01
 2024    20.230000    0.1000001028017147D+01
 2025    20.240000    0.1000000857924920D+01
 2026    20.250000    0.1000000679521611D+01
 2027    20.260000    0.1000000494510026D+01
 2028    20.270000    0.1000000304795186D+01
 2029    20.280000    0.1000000112456940D+01
 2030    20.290000    0.9999999197170766D+00
 2031    20.300000    0.9999997289015572D+00
 2032    20.310000    0.9999995423987202D+00
 2033    20.320000    0.9999993626143718D+00
 2034    20.330000    0.9999991919248084D+00
 2035    20.340000    0.9999990326288842D+00
 2036    20.350000    0.9999988869002898D+00
 2037    20.360000    0.9999987567412145D+00
 2038    20.370000    0.9999986439385647D+00
 2039    20.380000    0.9999985500238576D+00
 2040    20.390000    0.9999984762378412D+00
 2041    20.400000    0.9999984235007897D+00
 2042    20.410000    0.9999983923892923D+00
 2043    20.420000    0.9999983831202088D+00
 2044    20.430000    0.9999983955422912D+00
 2045    20.440000    0.9999984291357944D+00
 2046    20.450000    0.9999984830201942D+00
 2047    20.460000    0.9999985559699454D+00
 2048    20.470000    0.9999986464380015D+00
 2049    20.480000    0.9999987525866321D+00
 2050    20.490000    0.9999988723248860D+00
 2051    20.500000    0.9999990033518807D+00
 2052    20.510000    0.9999991432049486D+00
 2053    20.520000    0.9999992893115425D+00
 2054    20.530000    0.9999994390437073D+00
 2055    20.540000    0.9999995897738467D+00
 2056    20.550000    0.9999997389304831D+00
 2057    20.560000    0.9999998840526930D+00
 2058    20.570000    0.1000000022841933D+01
 2059    20.580000    0.1000000153210025D+01
 2060    20.590000    0.1000000273322156D+01
 2061    20.600000    0.1000000381633879D+01
 2062    20.610000    0.1000000476921214D+01
 2063    20.620000    0.1000000558303156D+01
 2064    20.630000    0.1000000625256045D+01
 2065    20.640000    0.1000000677619461D+01
 2066    20.650000    0.1000000715593523D+01
 2067    20.660000    0.1000000739727676D+01
 2068    20.670000    0.1000000750901233D+01
 2069    20.680000    0.1000000750296191D+01
 2070    20.690000    0.1000000739362971D+01
 2071    20.700000    0.1000000719779952D+01
 2072    20.710000    0.1000000693407783D+01
 2073    20.720000    0.1000000662239607D+01
 2074    20.730000    0.1000000628348420D+01
 2075    20.740000    0.1000000593832853D+01
 2076    20.750000    0.1000000560762704D+01
 2077    20.760000    0.1000000531125545D+01
 2078    20.770000    0.1000000506775709D+01
 2079    20.780000    0.1000000489386887D+01
 2080    20.790000    0.1000000480409469D+01
 2081    20.800000    0.1000000481033676D+01
 2082    20.810000    0.1000000492159318D+01
 2083    20.820000    0.1000000514372926D+01
 2084    20.830000    0.1000000547932756D+01
 2085    20.840000    0.1000000592762002D+01
 2086    20.850000    0.1000000648450345D+01
 2087    20.860000    0.1000000714263752D+01
 2088    20.870000    0.1000000789162246D+01
 2089    20.880000    0.1000000871825172D+01
 2090    20.890000    0.1000000960683293D+01
 2091    20.900000    0.1000001053956906D+01
 2092    20.910000    0.1000001149699001D+01
 2093    20.920000    0.1000001245842398D+01
 2094    20.930000    0.1000001340249672D+01
 2095    20.940000    0.1000001430764651D+01
 2096    20.950000    0.1000001515264216D+01
 2097    20.960000    0.1000001591709155D+01
 2098    20.970000    0.1000001658192834D+01
 2099    20.980000    0.1000001712986536D+01
 2100    20.990000    0.1000001754580400D+01
 2101    21.000000    0.1000001781718988D+01
 2102    21.010000    0.1000001793430705D+01
 2103    21.020000    0.1000001789050382D+01
 2104    21.030000    0.1000001768234570D+01
 2105    21.040000    0.1000001730969233D+01
 2106    21.050000    0.1000001677569738D+01
 2107    21.060000    0.1000001608673223D+01
 2108    21.070000    0.1000001525223607D+01
 2109    21.080000    0.1000001428449685D+01
 2110    21.090000    0.1000001319836906D+01
 2111    21.100000    0.1000001201093585D+01
 2112    21.110000    0.1000001074112433D+01
 2113    21.120000    0.1000000940928348D+01
 2114    21.130000    0.1000000803673553D+01
 2115    21.140000    0.1000000664531146D+01
 2116    21.150000    0.1000000525688193D+01
 2117    21.160000    0.1000000389289466D+01
 2118    21.170000    0.1000000257392895D+01
 2119    21.180000    0.1000000131927745D+01
 2120    21.190000    0.1000000014656429D+01
 2121    21.200000    0.9999999071407915D+00
 2122    21.210000    0.9999998107135152D+00
 2123    21.220000    0.9999997264552321D+00
 2124    21.230000    0.9999996551777065D+00
 2125    21.240000    0.9999995974133371D+00
 2126    21.250000    0.9999995534110500D+00
 2127    21.260000    0.9999995231384962D+00
 2128    21.270000    0.9999995062903190D+00
 2129    21.280000    0.9999995023021099D+00
 2130    21.290000    0.9999995103695430D+00
 2131    21.300000    0.9999995294720667D+00
 2132    21.310000    0.9999995584004369D+00
 2133    21.320000    0.9999995957873036D+00
 2134    21.330000    0.9999996401400160D+00
 2135    21.340000    0.9999996898747812D+00
 2136    21.350000    0.9999997433513145D+00
 2137    21.360000    0.9999997989071367D+00
 2138    21.370000    0.9999998548907205D+00
 2139    21.380000    0.9999999096927462D+00
 2140    21.390000    0.9999999617748175D+00
 2141    21.400000    0.1000000009695073D+01
 2142    21.410000    0.1000000052130250D+01
 2143    21.420000    0.1000000087893861D+01
 2144    21.430000    0.1000000115950286D+01
 2145    21.440000    0.1000000135424679D+01
 2146    21.450000    0.1000000145608735D+01
 2147    21.460000    0.1000000145962473D+01
 2148    21.470000    0.1000000136112278D+01
 2149    21.480000    0.1000000115845568D+01
 2150    21.490000    0.1000000085102517D+01
 2151    21.500000    0.1000000043965332D+01
 2152    21.510000    0.9999999926456105D+00
 2153    21.520000    0.9999999314703758D+00
 2154    21.530000    0.9999998608673348D+00
 2155    21.540000    0.9999997813499405D+00
 2156    21.550000    0.9999996935027802D+00
 2157    21.560000    0.9999995979677778D+00
 2158    21.570000    0.9999994954316237D+00
 2159    21.580000    0.9999993866147822D+00
 2160    21.590000    0.9999992722623281D+00
 2161    21.600000    0.9999991531367807D+00
 2162    21.610000    0.9999990300129978D+00
 2163    21.620000    0.9999989036751049D+00
 2164    21.630000    0.9999987749153274D+00
 2165    21.640000    0.9999986445345187D+00
 2166    21.650000    0.9999985133440860D+00
 2167    21.660000    0.9999983821689570D+00
 2168    21.670000    0.9999982518511712D+00
 2169    21.680000    0.9999981232536453D+00
 2170    21.690000    0.9999979972636435D+00
 2171    21.700000    0.9999978747954780D+00
 2172    21.710000    0.9999977567919904D+00
 2173    21.720000    0.9999976442243900D+00
 2174    21.730000    0.9999975380900877D+00
 2175    21.740000    0.9999974394082279D+00
 2176    21.750000    0.9999973492127053D+00
 2177    21.760000    0.9999972685425467D+00
 2178    21.770000    0.9999971984296421D+00
 2179    21.780000    0.9999971398839155D+00
 2180    21.790000    0.9999970938761361D+00
 2181    21.800000    0.9999970613186778D+00
 2182    21.810000    0.9999970430446380D+00
 2183    21.820000    0.9999970397858172D+00
 2184    21.830000    0.9999970521501452D+00
 2185    21.840000    0.9999970805992053D+00
 2186    21.850000    0.9999971254265487D+00
 2187    21.860000    0.9999971867375325D+00
 2188    21.870000    0.9999972644314061D+00
 2189    21.880000    0.9999973581863660D+00
 2190    21.890000    0.9999974674482522D+00
 2191    21.900000    0.9999975914235030D+00
 2192    21.910000    0.9999977290768988D+00
 2193    21.920000    0.9999978791345224D+00
 2194    21.930000    0.9999980400922449D+00
 2195    21.940000    0.9999982102299078D+00
 2196    21.950000    0.9999983876312291D+00
 2197    21.960000    0.9999985702093060D+00
 2198    21.970000    0.9999987557374256D+00
 2199    21.980000    0.9999989418847438D+00
 2200    21.990000    0.9999991262562429D+00
 2201    22.000000    0.9999993064362266D+00
 2202    22.010000    0.9999994800344963D+00
 2203    22.020000    0.9999996447342369D+00
 2204    22.030000    0.9999997983405498D+00
 2205    22.040000    0.9999999388285148D+00
 2206    22.050000    0.1000000064389617D+01
 2207    22.060000    0.1000000173475379D+01
 2208    22.070000    0.1000000264837043D+01
 2209    22.080000    0.1000000337560222D+01
 2210    22.090000    0.1000000391093509D+01
 2211    22.100000    0.1000000425270138D+01
 2212    22.110000    0.1000000440321937D+01
 2213    22.120000    0.1000000436884993D+01
 2214    22.130000    0.1000000415996572D+01
 2215    22.140000    0.1000000379083108D+01
 2216    22.150000    0.1000000327939226D+01
 2217    22.160000    0.1000000264698003D+01
 2218    22.170000    0.1000000191792892D+01
 2219    22.180000    0.1000000111911923D+01
 2220    22.190000    0.1000000027945020D+01
 2221    22.200000    0.9999999429254450D+00
 2222    22.210000    0.9999998599665486D+00
 2223    22.220000    0.9999997821951540D+00
 2224    22.230000    0.9999997126830051D+00
 2225    22.240000    0.9999996543777958D+00
 2226    22.250000    0.9999996100353414D+00
 2227    22.260000    0.9999995821544586D+00
 2228    22.270000    0.9999995729160990D+00
 2229    22.280000    0.9999995841282063D+00
 2230    22.290000    0.9999996171776673D+00
 2231    22.300000    0.9999996729905923D+00
 2232    22.310000    0.9999997520019843D+00
 2233    22.320000    0.9999998541356625D+00
 2234    22.330000    0.9999999787950784D+00
 2235    22.340000    0.1000000124865428D+01
 2236    22.350000    0.1000000290727200D+01
 2237    22.360000    0.1000000474281045D+01
 2238    22.370000    0.1000000672983585D+01
 2239    22.380000    0.1000000883893513D+01
 2240    22.390000    0.1000001103727110D+01
 2241    22.400000    0.1000001328922050D+01
 2242    22.410000    0.1000001555708175D+01
 2243    22.420000    0.1000001780183744D+01
 2244    22.430000    0.1000001998395500D+01
 2245    22.440000    0.1000002206420811D+01
 2246    22.450000    0.1000002400450076D+01
 2247    22.460000    0.1000002576867529D+01
 2248    22.470000    0.1000002732328638D+01
 2249    22.480000    0.1000002863832334D+01
 2250    22.490000    0.1000002968786392D+01
 2251    22.500000    0.1000003045064478D+01
 2252    22.510000    0.1000003091053497D+01
 2253    22.520000    0.1000003105690145D+01
 2254    22.530000    0.1000003088485769D+01
 2255    22.540000    0.1000003039538921D+01
 2256    22.550000    0.1000002959535284D+01
 2257    22.560000    0.1000002849734890D+01
 2258    22.570000    0.1000002711946917D+01
 2259    22.580000    0.1000002548492562D+01
 2260    22.590000    0.1000002362156819D+01
 2261    22.600000    0.1000002156130227D+01
 2262    22.610000    0.1000001933941888D+01
 2263    22.620000    0.1000001699385269D+01
 2264    22.630000    0.1000001456438462D+01
 2265    22.640000    0.1000001209180709D+01
 2266    22.650000    0.1000000961707100D+01
 2267    22.660000    0.1000000718043363D+01
 2268    22.670000    0.1000000482062720D+01
 2269    22.680000    0.1000000257406649D+01
 2270    22.690000    0.1000000047411407D+01
 2271    22.700000    0.9999998550419179D+00
 2272    22.710000    0.9999996828345581D+00
 2273    22.720000    0.9999995328500790D+00
 2274    22.730000    0.9999994066377204D+00
 2275    22.740000    0.9999993052112732D+00
 2276    22.750000    0.9999992290375748D+00
 2277    22.760000    0.9999991780376244D+00
 2278    22.770000    0.9999991516002086D+00
 2279    22.780000    0.9999991486076215D+00
 2280    22.790000    0.9999991674727912D+00
 2281    22.800000    0.9999992061868410D+00
 2282    22.810000    0.9999992623758779D+00
 2283    22.820000    0.9999993333655787D+00
 2284    22.830000    0.9999994162519695D+00
 2285    22.840000    0.9999995079766425D+00
 2286    22.850000    0.9999996054045648D+00
 2287    22.860000    0.9999997054025747D+00
 2288    22.870000    0.9999998049166500D+00
 2289    22.880000    0.9999999010460814D+00
 2290    22.890000    0.9999999911127541D+00
 2291    22.900000    0.1000000072723882D+01
 2292    22.910000    0.1000000143826697D+01
 2293    22.920000    0.1000000202753803D+01
 2294    22.930000    0.1000000248258140D+01
 2295    22.940000    0.1000000279536763D+01
 2296    22.950000    0.1000000296242914D+01
 2297    22.960000    0.1000000298486168D+01
 2298    22.970000    0.1000000286820718D+01
 2299    22.980000    0.1000000262222163D+01
 2300    22.990000    0.1000000226053446D+01
 2301    23.000000    0.1000000180020850D+01
 2302    23.010000    0.1000000126121226D+01
 2303    23.020000    0.1000000066581796D+01
 2304    23.030000    0.1000000003794123D+01
 2305    23.040000    0.9999999402439008D+00
 2306    23.050000    0.9999998784384027D+00
 2307    23.060000    0.9999998208333983D+00
 2308    23.070000    0.9999997697614346D+00
 2309    23.080000    0.9999997273632839D+00
 2310    23.090000    0.9999996955243148D+00
 2311    23.100000    0.9999996758174031D+00
 2312    23.110000    0.9999996694538416D+00
 2313    23.120000    0.9999996772435098D+00
 2314    23.130000    0.9999996995653303D+00
 2315    23.140000    0.9999997363487905D+00
 2316    23.150000    0.9999997870670301D+00
 2317    23.160000    0.9999998507417142D+00
 2318    23.170000    0.9999999259596152D+00
 2319    23.180000    0.1000000010900549D+01
 2320    23.190000    0.1000000103376020D+01
 2321    23.200000    0.1000000200877680D+01
 2322    23.210000    0.1000000300634447D+01
 2323    23.220000    0.1000000399676947D+01
 2324    23.230000    0.1000000494907722D+01
 2325    23.240000    0.1000000583175547D+01
 2326    23.250000    0.1000000661352067D+01
 2327    23.260000    0.1000000726408928D+01
 2328    23.270000    0.1000000775493535D+01
 2329    23.280000    0.1000000806001649D+01
 2330    23.290000    0.1000000815645045D+01
 2331    23.300000    0.1000000802512628D+01
 2332    23.310000    0.1000000765123529D+01
 2333    23.320000    0.1000000702470888D+01
 2334    23.330000    0.1000000614055273D+01
 2335    23.340000    0.1000000499906914D+01
 2336    23.350000    0.1000000360596188D+01
 2337    23.360000    0.1000000197232087D+01
 2338    23.370000    0.1000000011448661D+01
 2339    23.380000    0.9999998053797200D+00
 2340    23.390000    0.9999995816223445D+00
 2341    23.400000    0.9999993431900176D+00
 2342    23.410000    0.9999990934564233D+00
 2343    23.420000    0.9999988360911682D+00
 2344    23.430000    0.9999985749888641D+00
 2345    23.440000    0.9999983141931579D+00
 2346    23.450000    0.9999980578173959D+00
 2347    23.460000    0.9999978099636818D+00
 2348    23.470000    0.9999975746421124D+00
 2349    23.480000    0.9999973556919564D+00
 2350    23.490000    0.9999971567064886D+00
 2351    23.500000    0.9999969809630910D+00
 2352    23.510000    0.9999968313601005D+00
 2353    23.520000    0.9999967103617216D+00
 2354    23.530000    0.9999966199521192D+00
 2355    23.540000    0.9999965615995984D+00
 2356    23.550000    0.9999965362315302D+00
 2357    23.560000    0.9999965442204448D+00
 2358    23.570000    0.9999965853814506D+00
 2359    23.580000    0.9999966589808840D+00
 2360    23.590000    0.9999967637558468D+00
 2361    23.600000    0.9999968979440486D+00
 2362    23.610000    0.9999970593231532D+00
 2363    23.620000    0.9999972452586234D+00
 2364    23.630000    0.9999974527589001D+00
 2365    23.640000    0.9999976785365907D+00
 2366    23.650000    0.9999979190742552D+00
 2367    23.660000    0.9999981706932873D+00
 2368    23.670000    0.9999984296243610D+00
 2369    23.680000    0.9999986920779103D+00
 2370    23.690000    0.9999989543131443D+00
 2371    23.700000    0.9999992127041705D+00
 2372    23.710000    0.9999994638019010D+00
 2373    23.720000    0.9999997043905452D+00
 2374    23.730000    0.9999999315376531D+00
 2375    23.740000    0.1000000142636839D+01
 2376    23.750000    0.1000000335442522D+01
 2377    23.760000    0.1000000508096208D+01
 2378    23.770000    0.1000000659144059D+01
 2379    23.780000    0.1000000787545695D+01
 2380    23.790000    0.1000000892674384D+01
 2381    23.800000    0.1000000974308967D+01
 2382    23.810000    0.1000001032618048D+01
 2383    23.820000    0.1000001068137137D+01
 2384    23.830000    0.1000001081739573D+01
 2385    23.840000    0.1000001074602179D+01
 2386    23.850000    0.1000001048166672D+01
 2387    23.860000    0.1000001004097919D+01
 2388    23.870000    0.1000000944240162D+01
 2389    23.880000    0.1000000870572331D+01
 2390    23.890000    0.1000000785163532D+01
 2391    23.900000    0.1000000690129742D+01
 2392    23.910000    0.1000000587592673D+01
 2393    23.920000    0.1000000479641655D+01
 2394    23.930000    0.1000000368299261D+01
 2395    23.940000    0.1000000255491279D+01
 2396    23.950000    0.1000000143021477D+01
 2397    23.960000    0.1000000032551450D+01
 2398    23.970000    0.9999999255856993D+00
 2399    23.980000    0.9999998234619286D+00
 2400    23.990000    0.9999997273463925D+00
 2401    24.000000    0.9999996382340089D+00
 2402    24.010000    0.9999995569528124D+00
 2403    24.020000    0.9999994841722278D+00
 2404    24.030000    0.9999994204145490D+00
 2405    24.040000    0.9999993660689492D+00
 2406    24.050000    0.9999993214073024D+00
 2407    24.060000    0.9999992866010767D+00
 2408    24.070000    0.9999992617385652D+00
 2409    24.080000    0.9999992468417432D+00
 2410    24.090000    0.9999992418820921D+00
 2411    24.100000    0.9999992467947949D+00
 2412    24.110000    0.9999992614907913D+00
 2413    24.120000    0.9999992858662803D+00
 2414    24.130000    0.9999993198093690D+00
 2415    24.140000    0.9999993632036771D+00
 2416    24.150000    0.9999994159288358D+00
 2417    24.160000    0.9999994778579315D+00
 2418    24.170000    0.9999995488520711D+00
 2419    24.180000    0.9999996287523484D+00
 2420    24.190000    0.9999997173695970D+00
 2421    24.200000    0.9999998144724005D+00
 2422    24.210000    0.9999999197738980D+00
 2423    24.220000    0.1000000032917986D+01
 2424    24.230000    0.1000000153465542D+01
 2425    24.240000    0.1000000280881313D+01
 2426    24.250000    0.1000000414522108D+01
 2427    24.260000    0.1000000553626906D+01
 2428    24.270000    0.1000000697309434D+01
 2429    24.280000    0.1000000844553723D+01
 2430    24.290000    0.1000000994213048D+01
 2431    24.300000    0.1000001145012585D+01
 2432    24.310000    0.1000001295555985D+01
 2433    24.320000    0.1000001444335972D+01
 2434    24.330000    0.1000001589748948D+01
 2435    24.340000    0.1000001730113448D+01
 2436    24.350000    0.1000001863692202D+01
 2437    24.360000    0.1000001988717410D+01
 2438    24.370000    0.1000002103418768D+01
 2439    24.380000    0.1000002206053646D+01
 2440    24.390000    0.1000002294938799D+01
 2441    24.400000    0.1000002368482853D+01
 2442    24.410000    0.1000002425218842D+01
 2443    24.420000    0.1000002463835999D+01
 2444    24.430000    0.1000002483210008D+01
 2445    24.440000    0.1000002482430954D+01
 2446    24.450000    0.1000002460828252D+01
 2447    24.460000    0.1000002417991861D+01
 2448    24.470000    0.1000002353789204D+01
 2449    24.480000    0.1000002268377289D+01
 2450    24.490000    0.1000002162209630D+01
 2451    24.500000    0.1000002036037698D+01
 2452    24.510000    0.1000001890906739D+01
 2453    24.520000    0.1000001728145959D+01
 2454    24.530000    0.1000001549353166D+01
 2455    24.540000    0.1000001356374128D+01
 2456    24.550000    0.1000001151277009D+01
 2457    24.560000    0.1000000936322374D+01
 2458    24.570000    0.1000000713929345D+01
 2459    24.580000    0.1000000486638599D+01
 2460    24.590000    0.1000000257072956D+01
 2461    24.600000    0.1000000027896373D+01
 2462    24.610000    0.9999998017721936D+00
 2463    24.620000    0.9999995813215051D+00
 2464    24.630000    0.9999993690824723D+00
 2465    24.640000    0.9999991674714691D+00
 2466    24.650000    0.9999989787467898D+00
 2467    24.660000    0.9999988049756640D+00
 2468    24.670000    0.9999986480051999D+00
 2469    24.680000    0.9999985094377999D+00
 2470    24.690000    0.9999983906114702D+00
 2471    24.700000    0.9999982925853368D+00
 2472    24.710000    0.9999982161305491D+00
 2473    24.720000    0.9999981617266249D+00
 2474    24.730000    0.9999981295631710D+00
 2475    24.740000    0.9999981195467771D+00
 2476    24.750000    0.9999981313127767D+00
 2477    24.760000    0.9999981642414537D+00
 2478    24.770000    0.9999982174781826D+00
 2479    24.780000    0.9999982899569105D+00
 2480    24.790000    0.9999983804263242D+00
 2481    24.800000    0.9999984874780052D+00
 2482    24.810000    0.9999986095758445D+00
 2483    24.820000    0.9999987450859881D+00
 2484    24.830000    0.9999988923065917D+00
 2485    24.840000    0.9999990494967033D+00
 2486    24.850000    0.9999992149036316D+00
 2487    24.860000    0.9999993867882301D+00
 2488    24.870000    0.9999995634476072D+00
 2489    24.880000    0.9999997432348584D+00
 2490    24.890000    0.9999999245755203D+00
 2491    24.900000    0.1000000105980552D+01
 2492    24.910000    0.1000000286055753D+01
 2493    24.920000    0.1000000463507647D+01
 2494    24.930000    0.1000000637145953D+01
 2495    24.940000    0.1000000805882869D+01
 2496    24.950000    0.1000000968729497D+01
 2497    24.960000    0.1000001124789789D+01
 2498    24.970000    0.1000001273252488D+01
 2499    24.980000    0.1000001413381574D+01
 2500    24.990000    0.1000001544505756D+01
 2501    25.000000    0.1000001666007574D+01
 2502    25.010000    0.1000001777312673D+01
 2503    25.020000    0.1000001877879787D+01
 2504    25.030000    0.1000001967191937D+01
 2505    25.040000    0.1000002044749298D+01
 2506    25.050000    0.1000002110064119D+01
 2507    25.060000    0.1000002162657995D+01
 2508    25.070000    0.1000002202061728D+01
 2509    25.080000    0.1000002227817880D+01
 2510    25.090000    0.1000002239486045D+01
 2511    25.100000    0.1000002236650772D+01
 2512    25.110000    0.1000002218931937D+01
 2513    25.120000    0.1000002185997303D+01
 2514    25.130000    0.1000002137576900D+01
 2515    25.140000    0.1000002073478773D+01
 2516    25.150000    0.1000001993605596D+01
 2517    25.160000    0.1000001897971583D+01
 2518    25.170000    0.1000001786719109D+01
 2519    25.180000    0.1000001660134403D+01
 2520    25.190000    0.1000001518661726D+01
 2521    25.200000    0.1000001362915412D+01
 2522    25.210000    0.1000001193689216D+01
 2523    25.220000    0.1000001011962473D+01
 2524    25.230000    0.1000000818902613D+01
 2525    25.240000    0.1000000615863692D+01
 2526    25.250000    0.1000000404380676D+01
 2527    25.260000    0.1000000186159327D+01
 2528    25.270000    0.9999999630616632D+00
 2529    25.280000    0.9999997370870691D+00
 2530    25.290000    0.9999995103492558D+00
 2531    25.300000    0.9999992850493959D+00
 2532    25.310000    0.9999990634458605D+00
 2533    25.320000    0.9999988478210898D+00
 2534    25.330000    0.9999986404462270D+00
 2535    25.340000    0.9999984435442157D+00
 2536    25.350000    0.9999982592521315D+00
 2537    25.360000    0.9999980895835534D+00
 2538    25.370000    0.9999979363918158D+00
 2539    25.380000    0.9999978013349766D+00
 2540    25.390000    0.9999976858433278D+00
 2541    25.400000    0.9999975910902359D+00
 2542    25.410000    0.9999975179670396D+00
 2543    25.420000    0.9999974670626623D+00
 2544    25.430000    0.9999974386484982D+00
 2545    25.440000    0.9999974326690240D+00
 2546    25.450000    0.9999974487384727D+00
 2547    25.460000    0.9999974861437658D+00
 2548    25.470000    0.9999975438537675D+00
 2549    25.480000    0.9999976205347869D+00
 2550    25.490000    0.9999977145721053D+00
 2551    25.500000    0.9999978240971733D+00
 2552    25.510000    0.9999979470199868D+00
 2553    25.520000    0.9999980810660364D+00
 2554    25.530000    0.9999982238171061D+00
 2555    25.540000    0.9999983727551138D+00
 2556    25.550000    0.9999985253081036D+00
 2557    25.560000    0.9999986788974489D+00
 2558    25.570000    0.9999988309852904D+00
 2559    25.580000    0.9999989791212184D+00
 2560    25.590000    0.9999991209872203D+00
 2561    25.600000    0.9999992544399535D+00
 2562    25.610000    0.9999993775494433D+00
 2563    25.620000    0.9999994886334006D+00
 2564    25.630000    0.9999995862864268D+00
 2565    25.640000    0.9999996694035025D+00
 2566    25.650000    0.9999997371972678D+00
 2567    25.660000    0.9999997892087444D+00
 2568    25.670000    0.9999998253112911D+00
 2569    25.680000    0.9999998457077317D+00
 2570    25.690000    0.9999998509207495D+00
 2571    25.700000    0.9999998417767803D+00
 2572    25.710000    0.9999998193837865D+00
 2573    25.720000    0.9999997851034235D+00
 2574    25.730000    0.9999997405182302D+00
 2575    25.740000    0.9999996873945838D+00
 2576    25.750000    0.9999996276422448D+00
 2577    25.760000    0.9999995632713921D+00
 2578    25.770000    0.9999994963480937D+00
 2579    25.780000    0.9999994289491879D+00
 2580    25.790000    0.9999993631175558D+00
 2581    25.800000    0.9999993008187466D+00
 2582    25.810000    0.9999992438998829D+00
 2583    25.820000    0.9999991940517107D+00
 2584    25.830000    0.9999991527745818D+00
 2585    25.840000    0.9999991213490635D+00
 2586    25.850000    0.9999991008117545D+00
 2587    25.860000    0.9999990919367724D+00
 2588    25.870000    0.9999990952232393D+00
 2589    25.880000    0.9999991108889568D+00
 2590    25.890000    0.9999991388703245D+00
 2591    25.900000    0.9999991788284113D+00
 2592    25.910000    0.9999992301609557D+00
 2593    25.920000    0.9999992920199406D+00
 2594    25.930000    0.9999993633342673D+00
 2595    25.940000    0.9999994428369468D+00
 2596    25.950000    0.9999995290961329D+00
 2597    25.960000    0.9999996205492451D+00
 2598    25.970000    0.9999997155393691D+00
 2599    25.980000    0.9999998123530870D+00
 2600    25.990000    0.9999999092588676D+00
 2601    26.000000    0.1000000004545146D+01
 2602    26.010000    0.1000000096557250D+01
 2603    26.020000    0.1000000183732358D+01
 2604    26.030000    0.1000000264631741D+01
 2605    26.040000    0.1000000337969619D+01
 2606    26.050000    0.1000000402638028D+01
 2607    26.060000    0.1000000457727222D+01
 2608    26.070000    0.1000000502541222D+01
 2609    26.080000    0.1000000536608260D+01
 2610    26.090000    0.1000000559685966D+01
 2611    26.100000    0.1000000571761285D+01
 2612    26.110000    0.1000000573045225D+01
 2613    26.120000    0.1000000563962649D+01
 2614    26.130000    0.1000000545137448D+01
 2615    26.140000    0.1000000517373502D+01
 2616    26.150000    0.1000000481631966D+01
 2617    26.160000    0.1000000439005460D+01
 2618    26.170000    0.1000000390689812D+01
 2619    26.180000    0.1000000337954048D+01
 2620    26.190000    0.1000000282109360D+01
 2621    26.200000    0.1000000224477777D+01
 2622    26.210000    0.1000000166361264D+01
 2623    26.220000    0.1000000109011965D+01
 2624    26.230000    0.1000000053604236D+01
 2625    26.240000    0.1000000001209101D+01
 2626    26.250000    0.9999999527716661D+00
 2627    26.260000    0.9999999090919598D+00
 2628    26.270000    0.9999998708095912D+00
 2629    26.280000    0.9999998383925103D+00
 2630    26.290000    0.9999998121300606D+00
 2631    26.300000    0.9999997921304195D+00
 2632    26.310000    0.9999997783224105D+00
 2633    26.320000    0.9999997704615810D+00
 2634    26.330000    0.9999997681403408D+00
 2635    26.340000    0.9999997708018674D+00
 2636    26.350000    0.9999997777574056D+00
 2637    26.360000    0.9999997882065192D+00
 2638    26.370000    0.9999998012597922D+00
 2639    26.380000    0.9999998159634261D+00
 2640    26.390000    0.9999998313251588D+00
 2641    26.400000    0.9999998463408898D+00
 2642    26.410000    0.9999998600214113D+00
 2643    26.420000    0.9999998714186366D+00
 2644    26.430000    0.9999998796507408D+00
 2645    26.440000    0.9999998839256669D+00
 2646    26.450000    0.9999998835624828D+00
 2647    26.460000    0.9999998780101409D+00
 2648    26.470000    0.9999998668632424D+00
 2649    26.480000    0.9999998498744874D+00
 2650    26.490000    0.9999998269635622D+00
 2651    26.500000    0.9999997982222938D+00
 2652    26.510000    0.9999997639159861D+00
 2653    26.520000    0.9999997244809296D+00
 2654    26.530000    0.9999996805181580D+00
 2655    26.540000    0.9999996327836048D+00
 2656    26.550000    0.9999995821748753D+00
 2657    26.560000    0.9999995297149307D+00
 2658    26.570000    0.9999994765330240D+00
 2659    26.580000    0.9999994238432919D+00
 2660    26.590000    0.9999993729214389D+00
 2661    26.600000    0.9999993250799867D+00
 2662    26.610000    0.9999992816425853D+00
 2663    26.620000    0.9999992439178896D+00
 2664    26.630000    0.9999992131735125D+00
 2665    26.640000    0.9999991906105538D+00
 2666    26.650000    0.9999991773391907D+00
 2667    26.660000    0.9999991743557854D+00
 2668    26.670000    0.9999991825219329D+00
 2669    26.680000    0.9999992025458329D+00
 2670    26.690000    0.9999992349663200D+00
 2671    26.700000    0.9999992801398314D+00
 2672    26.710000    0.9999993382305393D+00
 2673    26.720000    0.9999994092038136D+00
 2674    26.730000    0.9999994928231143D+00
 2675    26.740000    0.9999995886503616D+00
 2676    26.750000    0.9999996960497586D+00
 2677    26.760000    0.9999998141949878D+00
 2678    26.770000    0.9999999420796482D+00
 2679    26.780000    0.1000000078530733D+01
 2680    26.790000    0.1000000222224919D+01
 2681    26.800000    0.1000000371707369D+01
 2682    26.810000    0.1000000525412734D+01
 2683    26.820000    0.1000000681687989D+01
 2684    26.830000    0.1000000838816724D+01
 2685    26.840000    0.1000000995044478D+01
 2686    26.850000    0.1000001148604706D+01
 2687    26.860000    0.1000001297744951D+01
 2688    26.870000    0.1000001440752800D+01
 2689    26.880000    0.1000001575981198D+01
 2690    26.890000    0.1000001701872735D+01
 2691    26.900000    0.1000001816982502D+01
 2692    26.910000    0.1000001919999176D+01
 2693    26.920000    0.1000002009763991D+01
 2694    26.930000    0.1000002085287320D+01
 2695    26.940000    0.1000002145762598D+01
 2696    26.950000    0.1000002190577391D+01
 2697    26.960000    0.1000002219321434D+01
 2698    26.970000    0.1000002231791537D+01
 2699    26.980000    0.1000002227993286D+01
 2700    26.990000    0.1000002208139520D+01
 2701    27.000000    0.1000002172645629D+01
 2702    27.010000    0.1000002122121757D+01
 2703    27.020000    0.1000002057362038D+01
 2704    27.030000    0.1000001979331058D+01
 2705    27.040000    0.1000001889147761D+01
 2706    27.050000    0.1000001788067068D+01
 2707    27.060000    0.1000001677459518D+01
 2708    27.070000    0.1000001558789259D+01
 2709    27.080000    0.1000001433590757D+01
 2710    27.090000    0.1000001303444610D+01
 2711    27.100000    0.1000001169952862D+01
 2712    27.110000    0.1000001034714229D+01
 2713    27.120000    0.1000000899299650D+01
 2714    27.130000    0.1000000765228569D+01
 2715    27.140000    0.1000000633946346D+01
 2716    27.150000    0.1000000506803175D+01
 2717    27.160000    0.1000000385034860D+01
 2718    27.170000    0.1000000269745783D+01
 2719    27.180000    0.1000000161894335D+01
 2720    27.190000    0.1000000062281070D+01
 2721    27.200000    0.9999999715397622D+00
 2722    27.210000    0.9999998901315360D+00
 2723    27.220000    0.9999998183421329D+00
 2724    27.230000    0.9999997562823723D+00
 2725    27.240000    0.9999997038917701D+00
 2726    27.250000    0.9999996609452398D+00
 2727    27.260000    0.9999996270627319D+00
 2728    27.270000    0.9999996017216176D+00
 2729    27.280000    0.9999995842715718D+00
 2730    27.290000    0.9999995739516500D+00
 2731    27.300000    0.9999995699092274D+00
 2732    27.310000    0.9999995712204144D+00
 2733    27.320000    0.9999995769115424D+00
 2734    27.330000    0.9999995859812871D+00
 2735    27.340000    0.9999995974229816D+00
 2736    27.350000    0.9999996102466677D+00
 2737    27.360000    0.9999996235004359D+00
 2738    27.370000    0.9999996362906145D+00
 2739    27.380000    0.9999996478003960D+00
 2740    27.390000    0.9999996573065160D+00
 2741    27.400000    0.9999996641936326D+00
 2742    27.410000    0.9999996679661177D+00
 2743    27.420000    0.9999996682570028D+00
 2744    27.430000    0.9999996648339013D+00
 2745    27.440000    0.9999996576017811D+00
 2746    27.450000    0.9999996466025324D+00
 2747    27.460000    0.9999996320113445D+00
 2748    27.470000    0.9999996141299780D+00
 2749    27.480000    0.9999995933770803D+00
 2750    27.490000    0.9999995702757672D+00
 2751    27.500000    0.9999995454387481D+00
 2752    27.510000    0.9999995195513317D+00
 2753    27.520000    0.9999994933527014D+00
 2754    27.530000    0.9999994676158840D+00
 2755    27.540000    0.9999994431268721D+00
 2756    27.550000    0.9999994206633854D+00
 2757    27.560000    0.9999994009737587D+00
 2758    27.570000    0.9999993847564540D+00
 2759    27.580000    0.9999993726406772D+00
 2760    27.590000    0.9999993651685608D+00
 2761    27.600000    0.9999993627793397D+00
 2762    27.610000    0.9999993657959024D+00
 2763    27.620000    0.9999993744140542D+00
 2764    27.630000    0.9999993886947596D+00
 2765    27.640000    0.9999994085595693D+00
 2766    27.650000    0.9999994337893630D+00
 2767    27.660000    0.9999994640264650D+00
 2768    27.670000    0.9999994987801036D+00
 2769    27.680000    0.9999995374351166D+00
 2770    27.690000    0.9999995792637217D+00
 2771    27.700000    0.9999996234400993D+00
 2772    27.710000    0.9999996690574653D+00
 2773    27.720000    0.9999997151472561D+00
 2774    27.730000    0.9999997606999860D+00
 2775    27.740000    0.9999998046873060D+00
 2776    27.750000    0.9999998460847502D+00
 2777    27.760000    0.9999998838946463D+00
 2778    27.770000    0.9999999171686513D+00
 2779    27.780000    0.9999999450293825D+00
 2780    27.790000    0.9999999666906370D+00
 2781    27.800000    0.9999999814757091D+00
 2782    27.810000    0.9999999888333780D+00
 2783    27.820000    0.9999999883511691D+00
 2784    27.830000    0.9999999797655736D+00
 2785    27.840000    0.9999999629689720D+00
 2786    27.850000    0.9999999380130843D+00
 2787    27.860000    0.9999999051088585D+00
 2788    27.870000    0.9999998646227882D+00
 2789    27.880000    0.9999998170697347D+00
 2790    27.890000    0.9999997631024190D+00
 2791    27.900000    0.9999997034978250D+00
 2792    27.910000    0.9999996391408278D+00
 2793    27.920000    0.9999995710054377D+00
 2794    27.930000    0.9999995001340966D+00
 2795    27.940000    0.9999994276155232D+00
 2796    27.950000    0.9999993545616299D+00
 2797    27.960000    0.9999992820840633D+00
 2798    27.970000    0.9999992112709254D+00
 2799    27.980000    0.9999991431642353D+00
 2800    27.990000    0.9999990787386629D+00
 2801    28.000000    0.9999990188820447D+00
 2802    28.010000    0.9999989643781437D+00
 2803    28.020000    0.9999989158920555D+00
 2804    28.030000    0.9999988739586080D+00
 2805    28.040000    0.9999988389740146D+00
 2806    28.050000    0.9999988111909697D+00
 2807    28.060000    0.9999987907172818D+00
 2808    28.070000    0.9999987775180587D+00
 2809    28.080000    0.9999987714213576D+00
 2810    28.090000    0.9999987721271419D+00
 2811    28.100000    0.9999987792192871D+00
 2812    28.110000    0.9999987921803113D+00
 2813    28.120000    0.9999988104084341D+00
 2814    28.130000    0.9999988332365064D+00
 2815    28.140000    0.9999988599523090D+00
 2816    28.150000    0.9999988898196815D+00
 2817    28.160000    0.9999989220999236D+00
 2818    28.170000    0.9999989560728992D+00
 2819    28.180000    0.9999989910572925D+00
 2820    28.190000    0.9999990264294732D+00
 2821    28.200000    0.9999990616404754D+00
 2822    28.210000    0.9999990962306385D+00
 2823    28.220000    0.9999991298415238D+00
 2824    28.230000    0.9999991622247837D+00
 2825    28.240000    0.9999991932477494D+00
 2826    28.250000    0.9999992228955855D+00
 2827    28.260000    0.9999992512699477D+00
 2828    28.270000    0.9999992785841774D+00
 2829    28.280000    0.9999993051551551D+00
 2830    28.290000    0.9999993313920273D+00
 2831    28.300000    0.9999993577821008D+00
 2832    28.310000    0.9999993848742801D+00
 2833    28.320000    0.9999994132604887D+00
 2834    28.330000    0.9999994435555702D+00
 2835    28.340000    0.9999994763762099D+00
 2836    28.350000    0.9999995123194458D+00
 2837    28.360000    0.9999995519413574D+00
 2838    28.370000    0.9999995957365095D+00
 2839    28.380000    0.9999996441187257D+00
 2840    28.390000    0.9999996974037239D+00
 2841    28.400000    0.9999997557941108D+00
 2842    28.410000    0.9999998193671658D+00
 2843    28.420000    0.9999998880657780D+00
 2844    28.430000    0.9999999616928253D+00
 2845    28.440000    0.1000000039909188D+01
 2846    28.450000    0.1000000122235498D+01
 2847    28.460000    0.1000000208057637D+01
 2848    28.470000    0.1000000296635882D+01
 2849    28.480000    0.1000000387117517D+01
 2850    28.490000    0.1000000478552634D+01
 2851    28.500000    0.1000000569912745D+01
 2852    28.510000    0.1000000660111781D+01
 2853    28.520000    0.1000000748028959D+01
 2854    28.530000    0.1000000832532967D+01
 2855    28.540000    0.1000000912506859D+01
 2856    28.550000    0.1000000986873046D+01
 2857    28.560000    0.1000001054617762D+01
 2858    28.570000    0.1000001114814360D+01
 2859    28.580000    0.1000001166644878D+01
 2860    28.590000    0.1000001209419285D+01
 2861    28.600000    0.1000001242591934D+01
 2862    28.610000    0.1000001265774773D+01
 2863    28.620000    0.1000001278746977D+01
 2864    28.630000    0.1000001281460711D+01
 2865    28.640000    0.1000001274042895D+01
 2866    28.650000    0.1000001256792864D+01
 2867    28.660000    0.1000001230175992D+01
 2868    28.670000    0.1000001194813404D+01
 2869    28.680000    0.1000001151468012D+01
 2870    28.690000    0.1000001101027229D+01
 2871    28.700000    0.1000001044482753D+01
 2872    28.710000    0.1000000982907940D+01
 2873    28.720000    0.1000000917433312D+01
 2874    28.730000    0.1000000849220803D+01
 2875    28.740000    0.1000000779437406D+01
 2876    28.750000    0.1000000709228845D+01
 2877    28.760000    0.1000000639693961D+01
 2878    28.770000    0.1000000571860441D+01
 2879    28.780000    0.1000000506662494D+01
 2880    28.790000    0.1000000444921048D+01
 2881    28.800000    0.1000000387326945D+01
 2882    28.810000    0.1000000334427576D+01
 2883    28.820000    0.1000000286617271D+01
 2884    28.830000    0.1000000244131688D+01
 2885    28.840000    0.1000000207046334D+01
 2886    28.850000    0.1000000175279245D+01
 2887    28.860000    0.1000000148597740D+01
 2888    28.870000    0.1000000126629075D+01
 2889    28.880000    0.1000000108874697D+01
 2890    28.890000    0.1000000094727724D+01
 2891    28.900000    0.1000000083493194D+01
 2892    28.910000    0.1000000074410530D+01
 2893    28.920000    0.1000000066677643D+01
 2894    28.930000    0.1000000059476022D+01
 2895    28.940000    0.1000000051996155D+01
 2896    28.950000    0.1000000043462608D+01
 2897    28.960000    0.1000000033158086D+01
 2898    28.970000    0.1000000020445853D+01
 2899    28.980000    0.1000000004789890D+01
 2900    28.990000    0.9999999857722850D+00
 2901    29.000000    0.9999999631073482D+00
 2902    29.010000    0.9999999366521064D+00
 2903    29.020000    0.9999999064128636D+00
 2904    29.030000    0.9999998725476551D+00
 2905    29.040000    0.9999998353645134D+00
 2906    29.050000    0.9999997953155798D+00
 2907    29.060000    0.9999997529872013D+00
 2908    29.070000    0.9999997090862629D+00
 2909    29.080000    0.9999996644231002D+00
 2910    29.090000    0.9999996198914313D+00
 2911    29.100000    0.9999995764458245D+00
 2912    29.110000    0.9999995350772856D+00
 2913    29.120000    0.9999994967875995D+00
 2914    29.130000    0.9999994625630937D+00
 2915    29.140000    0.9999994333485098D+00
 2916    29.150000    0.9999994100216699D+00
 2917    29.160000    0.9999993933695991D+00
 2918    29.170000    0.9999993840667388D+00
 2919    29.180000    0.9999993826558241D+00
 2920    29.190000    0.9999993895319325D+00
 2921    29.200000    0.9999994049301335D+00
 2922    29.210000    0.9999994289170706D+00
 2923    29.220000    0.9999994613867055D+00
 2924    29.230000    0.9999995020603486D+00
 2925    29.240000    0.9999995504909882D+00
 2926    29.250000    0.9999996060718133D+00
 2927    29.260000    0.9999996680487228D+00
 2928    29.270000    0.9999997355365018D+00
 2929    29.280000    0.9999998075382570D+00
 2930    29.290000    0.9999998829676070D+00
 2931    29.300000    0.9999999606730663D+00
 2932    29.310000    0.1000000039463984D+01
 2933    29.320000    0.1000000118137379D+01
 2934    29.330000    0.1000000195504966D+01
 2935    29.340000    0.1000000270419686D+01
 2936    29.350000    0.1000000341801050D+01
 2937    29.360000    0.1000000408658639D+01
 2938    29.370000    0.1000000470113160D+01
 2939    29.380000    0.1000000525414521D+01
 2940    29.390000    0.1000000573956450D+01
 2941    29.400000    0.1000000615287305D+01
 2942    29.410000    0.1000000649116803D+01
 2943    29.420000    0.1000000675318498D+01
 2944    29.430000    0.1000000693927984D+01
 2945    29.440000    0.1000000705136871D+01
 2946    29.450000    0.1000000709282743D+01
 2947    29.460000    0.1000000706835365D+01
 2948    29.470000    0.1000000698379543D+01
 2949    29.480000    0.1000000684595135D+01
 2950    29.490000    0.1000000666234746D+01
 2951    29.500000    0.1000000644099754D+01
 2952    29.510000    0.1000000619015340D+01
 2953    29.520000    0.1000000591805197D+01
 2954    29.530000    0.1000000563266659D+01
 2955    29.540000    0.1000000534146925D+01
 2956    29.550000    0.1000000505121063D+01
 2957    29.560000    0.1000000476772407D+01
 2958    29.570000    0.1000000449575914D+01
 2959    29.580000    0.1000000423884964D+01
 2960    29.590000    0.1000000399921968D+01
 2961    29.600000    0.1000000377773099D+01
 2962    29.610000    0.1000000357387286D+01
 2963    29.620000    0.1000000338579535D+01
 2964    29.630000    0.1000000321038509D+01
 2965    29.640000    0.1000000304338176D+01
 2966    29.650000    0.1000000287953221D+01
 2967    29.660000    0.1000000271277808D+01
 2968    29.670000    0.1000000253647197D+01
 2969    29.680000    0.1000000234361599D+01
 2970    29.690000    0.1000000212711635D+01
 2971    29.700000    0.1000000188004660D+01
 2972    29.710000    0.1000000159591220D+01
 2973    29.720000    0.1000000126890878D+01
 2974    29.730000    0.1000000089416653D+01
 2975    29.740000    0.1000000046797351D+01
 2976    29.750000    0.9999999987971062D+00
 2977    29.760000    0.9999999453315284D+00
 2978    29.770000    0.9999998864799187D+00
 2979    29.780000    0.9999998224931339D+00
 2980    29.790000    0.9999997537967784D+00
 2981    29.800000    0.9999996809895270D+00
 2982    29.810000    0.9999996048365135D+00
 2983    29.820000    0.9999995262578469D+00
 2984    29.830000    0.9999994463124514D+00
 2985    29.840000    0.9999993661775546D+00
 2986    29.850000    0.9999992871242679D+00
 2987    29.860000    0.9999992104898161D+00
 2988    29.870000    0.9999991376470725D+00
 2989    29.880000    0.9999990699721325D+00
 2990    29.890000    0.9999990088107310D+00
 2991    29.900000    0.9999989554443489D+00
 2992    29.910000    0.9999989110568722D+00
 2993    29.920000    0.9999988767026798D+00
 2994    29.930000    0.9999988532770019D+00
 2995    29.940000    0.9999988414893549D+00
 2996    29.950000    0.9999988418407892D+00
 2997    29.960000    0.9999988546056048D+00
 2998    29.970000    0.9999988798180837D+00
 2999    29.980000    0.9999989172646701D+00
 3000    29.990000    0.9999989664819043D+00
 3001    30.000000    0.9999990267602643D+00
 3002    30.010000    0.9999990971539361D+00
 3003    30.020000    0.9999991764963794D+00
 3004    30.030000    0.9999992634214064D+00
 3005    30.040000    0.9999993563893549D+00
 3006    30.050000    0.9999994537178054D+00
 3007    30.060000    0.9999995536161655D+00
 3008    30.070000    0.9999996542233459D+00
 3009    30.080000    0.9999997536476676D+00
 3010    30.090000    0.9999998500080661D+00
 3011    30.100000    0.9999999414756261D+00
 3012    30.110000    0.1000000026314453D+01
 3013    30.120000    0.1000000102920896D+01
 3014    30.130000    0.1000000169860163D+01
 3015    30.140000    0.1000000225899437D+01
 3016    30.150000    0.1000000270036645D+01
 3017    30.160000    0.1000000301524179D+01
 3018    30.170000    0.1000000319886932D+01
 3019    30.180000    0.1000000324934187D+01
 3020    30.190000    0.1000000316765012D+01
 3021    30.200000    0.1000000295766992D+01
 3022    30.210000    0.1000000262608271D+01
 3023    30.220000    0.1000000218223049D+01
 3024    30.230000    0.1000000163790840D+01
 3025    30.240000    0.1000000100709938D+01
 3026    30.250000    0.1000000030565706D+01
 3027    30.260000    0.9999999550943859D+00
 3028    30.270000    0.9999998761433093D+00
 3029    30.280000    0.9999997956284050D+00
 3030    30.290000    0.9999997154900285D+00
 3031    30.300000    0.9999996376481498D+00
 3032    30.310000    0.9999995639579750D+00
 3033    30.320000    0.9999994961670557D+00
 3034    30.330000    0.9999994358749282D+00
 3035    30.340000    0.9999993844962420D+00
 3036    30.350000    0.9999993432282835D+00
 3037    30.360000    0.9999993130236736D+00
 3038    30.370000    0.9999992945689093D+00
 3039    30.380000    0.9999992882692753D+00
 3040    30.390000    0.9999992942404961D+00
 3041    30.400000    0.9999993123073394D+00
 3042    30.410000    0.9999993420092128D+00
 3043    30.420000    0.9999993826126222D+00
 3044    30.430000    0.9999994331301996D+00
 3045    30.440000    0.9999994923458401D+00
 3046    30.450000    0.9999995588453426D+00
 3047    30.460000    0.9999996310518133D+00
 3048    30.470000    0.9999997072649713D+00
 3049    30.480000    0.9999997857034002D+00
 3050    30.490000    0.9999998645487181D+00
 3051    30.500000    0.9999999419905850D+00
 3052    30.510000    0.1000000016271451D+01
 3053    30.520000    0.1000000085729948D+01
 3054    30.530000    0.1000000148841864D+01
 3055    30.540000    0.1000000204257688D+01
 3056    30.550000    0.1000000250835821D+01
 3057    30.560000    0.1000000287670605D+01
 3058    30.570000    0.1000000314114513D+01
 3059    30.580000    0.1000000329793923D+01
 3060    30.590000    0.1000000334618103D+01
 3061    30.600000    0.1000000328781169D+01
 3062    30.610000    0.1000000312756966D+01
 3063    30.620000    0.1000000287286990D+01
 3064    30.630000    0.1000000253361647D+01
 3065    30.640000    0.1000000212195288D+01
 3066    30.650000    0.1000000165195648D+01
 3067    30.660000    0.1000000113928409D+01
 3068    30.670000    0.1000000060077777D+01
 3069    30.680000    0.1000000005404016D+01
 3070    30.690000    0.9999999516989829D+00
 3071    30.700000    0.9999999007407671D+00
 3072    30.710000    0.9999998542485210D+00
 3073    30.720000    0.9999998138386117D+00
 3074    30.730000    0.9999997809831576D+00
 3075    30.740000    0.9999997569719770D+00
 3076    30.750000    0.9999997428788815D+00
 3077    30.760000    0.9999997395331491D+00
 3078    30.770000    0.9999997474968816D+00
 3079    30.780000    0.9999997670488111D+00
 3080    30.790000    0.9999997981749628D+00
 3081    30.800000    0.9999998405664131D+00
 3082    30.810000    0.9999998936242125D+00
 3083    30.820000    0.9999999564713659D+00
 3084    30.830000    0.1000000027971594D+01
 3085    30.840000    0.1000000106754435D+01
 3086    30.850000    0.1000000191246086D+01
 3087    30.860000    0.1000000279705254D+01
 3088    30.870000    0.1000000370263162D+01
 3089    30.880000    0.1000000460966742D+01
 3090    30.890000    0.1000000549824000D+01
 3091    30.900000    0.1000000634850450D+01
 3092    30.910000    0.1000000714115513D+01
 3093    30.920000    0.1000000785787776D+01
 3094    30.930000    0.1000000848178022D+01
 3095    30.940000    0.1000000899779011D+01
 3096    30.950000    0.1000000939301052D+01
 3097    30.960000    0.1000000965702540D+01
 3098    30.970000    0.1000000978214720D+01
 3099    30.980000    0.1000000976360092D+01
 3100    30.990000    0.1000000959964042D+01
 3101    31.000000    0.1000000929159414D+01
 3102    31.010000    0.1000000884383935D+01
 3103    31.020000    0.1000000826370567D+01
 3104    31.030000    0.1000000756131015D+01
 3105    31.040000    0.1000000674932822D+01
 3106    31.050000    0.1000000584270572D+01
 3107    31.060000    0.1000000485831933D+01
 3108    31.070000    0.1000000381459329D+01
 3109    31.080000    0.1000000273108179D+01
 3110    31.090000    0.1000000162802679D+01
 3111    31.100000    0.1000000052590203D+01
 3112    31.110000    0.9999999444953807D+00
 3113    31.120000    0.9999998404749456D+00
 3114    31.130000    0.9999997423744131D+00
 3115    31.140000    0.9999996518875951D+00
 3116    31.150000    0.9999995705198922D+00
 3117    31.160000    0.9999994995562085D+00
 3118    31.170000    0.9999994400342134D+00
 3119    31.180000    0.9999993927235535D+00
 3120    31.190000    0.9999993581114622D+00
 3121    31.200000    0.9999993363950689D+00
 3122    31.210000    0.9999993274805388D+00
 3123    31.220000    0.9999993309890219D+00
 3124    31.230000    0.9999993462692168D+00
 3125    31.240000    0.9999993724162042D+00
 3126    31.250000    0.9999994082960595D+00
 3127    31.260000    0.9999994525756161D+00
 3128    31.270000    0.9999995037566312D+00
 3129    31.280000    0.9999995602135132D+00
 3130    31.290000    0.9999996202336850D+00
 3131    31.300000    0.9999996820596005D+00
 3132    31.310000    0.9999997439314087D+00
 3133    31.320000    0.9999998041292415D+00
 3134    31.330000    0.9999998610141241D+00
 3135    31.340000    0.9999999130665496D+00
 3136    31.350000    0.9999999589218141D+00
 3137    31.360000    0.9999999974013101D+00
 3138    31.370000    0.1000000027539055D+01
 3139    31.380000    0.1000000048602884D+01
 3140    31.390000    0.1000000060109827D+01
 3141    31.400000    0.1000000061835379D+01
 3142    31.410000    0.1000000053816489D+01
 3143    31.420000    0.1000000036348242D+01
 3144    31.430000    0.1000000009974399D+01
 3145    31.440000    0.9999999754720500D+00
 3146    31.450000    0.9999999338308155D+00
 3147    31.460000    0.9999998862271414D+00
 3148    31.470000    0.9999998339943430D+00
 3149    31.480000    0.9999997785891523D+00
 3150    31.490000    0.9999997215555989D+00
 3151    31.500000    0.9999996644871110D+00
 3152    31.510000    0.9999996089877491D+00
 3153    31.520000    0.9999995566335101D+00
 3154    31.530000    0.9999995089346123D+00
 3155    31.540000    0.9999994672996502D+00
 3156    31.550000    0.9999994330024502D+00
 3157    31.560000    0.9999994071523830D+00
 3158    31.570000    0.9999993906688003D+00
 3159    31.580000    0.9999993842601581D+00
 3160    31.590000    0.9999993884082689D+00
 3161    31.600000    0.9999994033579975D+00
 3162    31.610000    0.9999994291125891D+00
 3163    31.620000    0.9999994654346689D+00
 3164    31.630000    0.9999995118528315D+00
 3165    31.640000    0.9999995676735991D+00
 3166    31.650000    0.9999996319983990D+00
 3167    31.660000    0.9999997037451097D+00
 3168    31.670000    0.9999997816736058D+00
 3169    31.680000    0.9999998644146579D+00
 3170    31.690000    0.9999999505014654D+00
 3171    31.700000    0.1000000038403049D+01
 3172    31.710000    0.1000000126558700D+01
 3173    31.720000    0.1000000213412664D+01
 3174    31.730000    0.1000000297448246D+01
 3175    31.740000    0.1000000377220551D+01
 3176    31.750000    0.1000000451387112D+01
 3177    31.760000    0.1000000518735736D+01
 3178    31.770000    0.1000000578208939D+01
 3179    31.780000    0.1000000628924479D+01
 3180    31.790000    0.1000000670191555D+01
 3181    31.800000    0.1000000701522376D+01
 3182    31.810000    0.1000000722638904D+01
 3183    31.820000    0.1000000733474701D+01
 3184    31.830000    0.1000000734171920D+01
 3185    31.840000    0.1000000725073606D+01
 3186    31.850000    0.1000000706711570D+01
 3187    31.860000    0.1000000679790193D+01
 3188    31.870000    0.1000000645166643D+01
 3189    31.880000    0.1000000603828009D+01
 3190    31.890000    0.1000000556865974D+01
 3191    31.900000    0.1000000505449653D+01
 3192    31.910000    0.1000000450797286D+01
 3193    31.920000    0.1000000394147465D+01
 3194    31.930000    0.1000000336730593D+01
 3195    31.940000    0.1000000279741228D+01
 3196    31.950000    0.1000000224311960D+01
 3197    31.960000    0.1000000171489395D+01
 3198    31.970000    0.1000000122212774D+01
 3199    31.980000    0.1000000077295665D+01
 3200    31.990000    0.1000000037411098D+01
 3201    32.000000    0.1000000003080420D+01
 3202    32.010000    0.9999999746660344D+00
 3203    32.020000    0.9999999523681204D+00
 3204    32.030000    0.9999999362253112D+00
 3205    32.040000    0.9999999261192117D+00
 3206    32.050000    0.9999999217825678D+00
 3207    32.060000    0.9999999228107894D+00
 3208    32.070000    0.9999999286764782D+00
 3209    32.080000    0.9999999387465286D+00
 3210    32.090000    0.9999999523013303D+00
 3211    32.100000    0.9999999685555564D+00
 3212    32.110000    0.9999999866799909D+00
 3213    32.120000    0.1000000005823847D+01
 3214    32.130000    0.1000000025137016D+01
 3215    32.140000    0.1000000043791719D+01
 3216    32.150000    0.1000000061003034D+01
 3217    32.160000    0.1000000076047846D+01
 3218    32.170000    0.1000000088281778D+01
 3219    32.180000    0.1000000097153765D+01
 3220    32.190000    0.1000000102217949D+01
 3221    32.200000    0.1000000103142686D+01
 3222    32.210000    0.1000000099716521D+01
 3223    32.220000    0.1000000091851045D+01
 3224    32.230000    0.1000000079580651D+01
 3225    32.240000    0.1000000063059272D+01
 3226    32.250000    0.1000000042554252D+01
 3227    32.260000    0.1000000018437559D+01
 3228    32.270000    0.9999999911746423D+00
 3229    32.280000    0.9999999613112350D+00
 3230    32.290000    0.9999999294584888D+00
 3231    32.300000    0.9999998962768341D+00
 3232    32.310000    0.9999998624589872D+00
 3233    32.320000    0.9999998287125365D+00
 3234    32.330000    0.9999997957425313D+00
 3235    32.340000    0.9999997642344970D+00
 3236    32.350000    0.9999997348382667D+00
 3237    32.360000    0.9999997081529967D+00
 3238    32.370000    0.9999996847136919D+00
 3239    32.380000    0.9999996649795221D+00
 3240    32.390000    0.9999996493241572D+00
 3241    32.400000    0.9999996380283007D+00
 3242    32.410000    0.9999996312745353D+00
 3243    32.420000    0.9999996291445389D+00
 3244    32.430000    0.9999996316186763D+00
 3245    32.440000    0.9999996385779054D+00
 3246    32.450000    0.9999996498078912D+00
 3247    32.460000    0.9999996650051729D+00
 3248    32.470000    0.9999996837851749D+00
 3249    32.480000    0.9999997056918344D+00
 3250    32.490000    0.9999997302085677D+00
 3251    32.500000    0.9999997567702904D+00
 3252    32.510000    0.9999997847761880D+00
 3253    32.520000    0.9999998136029188D+00
 3254    32.530000    0.9999998426179472D+00
 3255    32.540000    0.9999998711926993D+00
 3256    32.550000    0.9999998987152601D+00
 3257    32.560000    0.9999999246023442D+00
 3258    32.570000    0.9999999483103075D+00
 3259    32.580000    0.9999999693449915D+00
 3260    32.590000    0.9999999872702369D+00
 3261    32.600000    0.1000000001714930D+01
 3262    32.610000    0.1000000012378493D+01
 3263    32.620000    0.1000000019034771D+01
 3264    32.630000    0.1000000021534299D+01
 3265    32.640000    0.1000000019804971D+01
 3266    32.650000    0.1000000013851186D+01
 3267    32.660000    0.1000000003751548D+01
 3268    32.670000    0.9999999896552508D+00
 3269    32.680000    0.9999999717772839D+00
 3270    32.690000    0.9999999503926302D+00
 3271    32.700000    0.9999999258296239D+00
 3272    32.710000    0.9999998984626551D+00
 3273    32.720000    0.9999998687044102D+00
 3274    32.730000    0.9999998369978292D+00
 3275    32.740000    0.9999998038079617D+00
 3276    32.750000    0.9999997696138894D+00
 3277    32.760000    0.9999997349008679D+00
 3278    32.770000    0.9999997001528282D+00
 3279    32.780000    0.9999996658453532D+00
 3280    32.790000    0.9999996324392265D+00
 3281    32.800000    0.9999996003746316D+00
 3282    32.810000    0.9999995700660519D+00
 3283    32.820000    0.9999995418979042D+00
 3284    32.830000    0.9999995162209196D+00
 3285    32.840000    0.9999994933492602D+00
 3286    32.850000    0.9999994735583497D+00
 3287    32.860000    0.9999994570833813D+00
 3288    32.870000    0.9999994441184480D+00
 3289    32.880000    0.9999994348162410D+00
 3290    32.890000    0.9999994292882481D+00
 3291    32.900000    0.9999994276053862D+00
 3292    32.910000    0.9999994297989984D+00
 3293    32.920000    0.9999994358621508D+00
 3294    32.930000    0.9999994457511679D+00
 3295    32.940000    0.9999994593873509D+00
 3296    32.950000    0.9999994766588306D+00
 3297    32.960000    0.9999994974225196D+00
 3298    32.970000    0.9999995215061317D+00
 3299    32.980000    0.9999995487102493D+00
 3300    32.990000    0.9999995788104299D+00
 3301    33.000000    0.9999996115593458D+00
 3302    33.010000    0.9999996466889658D+00
 3303    33.020000    0.9999996839127849D+00
 3304    33.030000    0.9999997229281204D+00
 3305    33.040000    0.9999997634184881D+00
 3306    33.050000    0.9999998050560772D+00
 3307    33.060000    0.9999998475043382D+00
 3308    33.070000    0.9999998904206975D+00
 3309    33.080000    0.9999999334594025D+00
 3310    33.090000    0.9999999762745025D+00
 3311    33.100000    0.1000000018522953D+01
 3312    33.110000    0.1000000059867830D+01
 3313    33.120000    0.1000000099981633D+01
 3314    33.130000    0.1000000138549638D+01
 3315    33.140000    0.1000000175273260D+01
 3316    33.150000    0.1000000209873376D+01
 3317    33.160000    0.1000000242093555D+01
 3318    33.170000    0.1000000271703123D+01
 3319    33.180000    0.1000000298500013D+01
 3320    33.190000    0.1000000322313316D+01
 3321    33.200000    0.1000000343005481D+01
 3322    33.210000    0.1000000360474096D+01
 3323    33.220000    0.1000000374653183D+01
 3324    33.230000    0.1000000385513977D+01
 3325    33.240000    0.1000000393065126D+01
 3326    33.250000    0.1000000397352302D+01
 3327    33.260000    0.1000000398457183D+01
 3328    33.270000    0.1000000396495839D+01
 3329    33.280000    0.1000000391616494D+01
 3330    33.290000    0.1000000383996725D+01
 3331    33.300000    0.1000000373840125D+01
 3332    33.310000    0.1000000361372496D+01
 3333    33.320000    0.1000000346837637D+01
 3334    33.330000    0.1000000330492825D+01
 3335    33.340000    0.1000000312604061D+01
 3336    33.350000    0.1000000293441218D+01
 3337    33.360000    0.1000000273273164D+01
 3338    33.370000    0.1000000252363001D+01
 3339    33.380000    0.1000000230963507D+01
 3340    33.390000    0.1000000209312913D+01
 3341    33.400000    0.1000000187631096D+01
 3342    33.410000    0.1000000166116288D+01
 3343    33.420000    0.1000000144942390D+01
 3344    33.430000    0.1000000124256937D+01
 3345    33.440000    0.1000000104179787D+01
 3346    33.450000    0.1000000084802539D+01
 3347    33.460000    0.1000000066188713D+01
 3348    33.470000    0.1000000048374678D+01
 3349    33.480000    0.1000000031371285D+01
 3350    33.490000    0.1000000015166175D+01
 3351    33.500000    0.9999999997266928D+00
 3352    33.510000    0.9999999850033034D+00
 3353    33.520000    0.9999999709334400D+00
 3354    33.530000    0.9999999574456506D+00
 3355    33.540000    0.9999999444639358D+00
 3356    33.550000    0.9999999319121429D+00
 3357    33.560000    0.9999999197182927D+00
 3358    33.570000    0.9999999078187102D+00
 3359    33.580000    0.9999998961618327D+00
 3360    33.590000    0.9999998847115841D+00
 3361    33.600000    0.9999998734502094D+00
 3362    33.610000    0.9999998623804808D+00
 3363    33.620000    0.9999998515272054D+00
 3364    33.630000    0.9999998409379780D+00
 3365    33.640000    0.9999998306831541D+00
 3366    33.650000    0.9999998208550288D+00
 3367    33.660000    0.9999998115662379D+00
 3368    33.670000    0.9999998029474193D+00
 3369    33.680000    0.9999997951441904D+00
 3370    33.690000    0.9999997883135221D+00
 3371    33.700000    0.9999997826196056D+00
 3372    33.710000    0.9999997782293278D+00
 3373    33.720000    0.9999997753074757D+00
 3374    33.730000    0.9999997740118112D+00
 3375    33.740000    0.9999997744881510D+00
 3376    33.750000    0.9999997768656002D+00
 3377    33.760000    0.9999997812520721D+00
 3378    33.770000    0.9999997877302338D+00
 3379    33.780000    0.9999997963539979D+00
 3380    33.790000    0.9999998071456696D+00
 3381    33.800000    0.9999998200938427D+00
 3382    33.810000    0.9999998351521134D+00
 3383    33.820000    0.9999998522386674D+00
 3384    33.830000    0.9999998712367600D+00
 3385    33.840000    0.9999998919960967D+00
 3386    33.850000    0.9999999143350851D+00
 3387    33.860000    0.9999999380439136D+00
 3388    33.870000    0.9999999628883824D+00
 3389    33.880000    0.9999999886143943D+00
 3390    33.890000    0.1000000014952990D+01
 3391    33.900000    0.1000000041625802D+01
 3392    33.910000    0.1000000068350780D+01
 3393    33.920000    0.1000000094848037D+01
 3394    33.930000    0.1000000120845665D+01
 3395    33.940000    0.1000000146085358D+01
 3396    33.950000    0.1000000170327688D+01
 3397    33.960000    0.1000000193356894D+01
 3398    33.970000    0.1000000214985051D+01
 3399    33.980000    0.1000000235055504D+01
 3400    33.990000    0.1000000253445460D+01
 3401    34.000000    0.1000000270067688D+01
 3402    34.010000    0.1000000284871245D+01
 3403    34.020000    0.1000000297841243D+01
 3404    34.030000    0.1000000308997628D+01
 3405    34.040000    0.1000000318393027D+01
 3406    34.050000    0.1000000326109707D+01
 3407    34.060000    0.1000000332255746D+01
 3408    34.070000    0.1000000336960505D+01
 3409    34.080000    0.1000000340369539D+01
 3410    34.090000    0.1000000342639099D+01
 3411    34.100000    0.1000000343930368D+01
 3412    34.110000    0.1000000344403604D+01
 3413    34.120000    0.1000000344212360D+01
 3414    34.130000    0.1000000343497958D+01
 3415    34.140000    0.1000000342384366D+01
 3416    34.150000    0.1000000340973644D+01
 3417    34.160000    0.1000000339342093D+01
 3418    34.170000    0.1000000337537228D+01
 3419    34.180000    0.1000000335575675D+01
 3420    34.190000    0.1000000333442061D+01
 3421    34.200000    0.1000000331088946D+01
 3422    34.210000    0.1000000328437809D+01
 3423    34.220000    0.1000000325381075D+01
 3424    34.230000    0.1000000321785139D+01
 3425    34.240000    0.1000000317494320D+01
 3426    34.250000    0.1000000312335624D+01
 3427    34.260000    0.1000000306124224D+01
 3428    34.270000    0.1000000298669471D+01
 3429    34.280000    0.1000000289781313D+01
 3430    34.290000    0.1000000279276899D+01
 3431    34.300000    0.1000000266987231D+01
 3432    34.310000    0.1000000252763630D+01
 3433    34.320000    0.1000000236483851D+01
 3434    34.330000    0.1000000218057675D+01
 3435    34.340000    0.1000000197431778D+01
 3436    34.350000    0.1000000174593758D+01
 3437    34.360000    0.1000000149575172D+01
 3438    34.370000    0.1000000122453483D+01
 3439    34.380000    0.1000000093352839D+01
 3440    34.390000    0.1000000062443643D+01
 3441    34.400000    0.1000000029940889D+01
 3442    34.410000    0.9999999961013026D+00
 3443    34.420000    0.9999999612193238D+00
 3444    34.430000    0.9999999256220198D+00
 3445    34.440000    0.9999998896630498D+00
 3446    34.450000    0.9999998537158160D+00
 3447    34.460000    0.9999998181659719D+00
 3448    34.470000    0.9999997834034683D+00
 3449    34.480000    0.9999997498143398D+00
 3450    34.490000    0.9999997177724415D+00
 3451    34.500000    0.9999996876313443D+00
 3452    34.510000    0.9999996597166011D+00
 3453    34.520000    0.9999996343185906D+00
 3454    34.530000    0.9999996116861203D+00
 3455    34.540000    0.9999995920209669D+00
 3456    34.550000    0.9999995754734979D+00
 3457    34.560000    0.9999995621394971D+00
 3458    34.570000    0.9999995520582802D+00
 3459    34.580000    0.9999995452121603D+00
 3460    34.590000    0.9999995415272819D+00
 3461    34.600000    0.9999995408758094D+00
 3462    34.610000    0.9999995430794157D+00
 3463    34.620000    0.9999995479139893D+00
 3464    34.630000    0.9999995551154391D+00
 3465    34.640000    0.9999995643864475D+00
 3466    34.650000    0.9999995754040005D+00
 3467    34.660000    0.9999995878274957D+00
 3468    34.670000    0.9999996013072203D+00
 3469    34.680000    0.9999996154929756D+00
 3470    34.690000    0.9999996300426180D+00
 3471    34.700000    0.9999996446302982D+00
 3472    34.710000    0.9999996589541746D+00
 3473    34.720000    0.9999996727433994D+00
 3474    34.730000    0.9999996857641945D+00
 3475    34.740000    0.9999996978248520D+00
 3476    34.750000    0.9999997087795323D+00
 3477    34.760000    0.9999997185307565D+00
 3478    34.770000    0.9999997270305317D+00
 3479    34.780000    0.9999997342800797D+00
 3480    34.790000    0.9999997403281830D+00
 3481    34.800000    0.9999997452681952D+00
 3482    34.810000    0.9999997492338009D+00
 3483    34.820000    0.9999997523936490D+00
 3484    34.830000    0.9999997549450076D+00
 3485    34.840000    0.9999997571066214D+00
 3486    34.850000    0.9999997591109736D+00
 3487    34.860000    0.9999997611961720D+00
 3488    34.870000    0.9999997635976862D+00
 3489    34.880000    0.9999997665401777D+00
 3490    34.890000    0.9999997702296497D+00
 3491    34.900000    0.9999997748461452D+00
 3492    34.910000    0.9999997805372085D+00
 3493    34.920000    0.9999997874122936D+00
 3494    34.930000    0.9999997955382937D+00
 3495    34.940000    0.9999998049363200D+00
 3496    34.950000    0.9999998155798371D+00
 3497    34.960000    0.9999998273942143D+00
 3498    34.970000    0.9999998402577190D+00
 3499    34.980000    0.9999998540039388D+00
 3500    34.990000    0.9999998684255718D+00
 3501    35.000000    0.9999998832794966D+00
 3502    35.010000    0.9999998982929855D+00
 3503    35.020000    0.9999999131709008D+00
 3504    35.030000    0.9999999276036783D+00
 3505    35.040000    0.9999999412758839D+00
 3506    35.050000    0.9999999538751073D+00
 3507    35.060000    0.9999999651009469D+00
 3508    35.070000    0.9999999746738344D+00
 3509    35.080000    0.9999999823434501D+00
 3510    35.090000    0.9999999878964908D+00
 3511    35.100000    0.9999999911635614D+00
 3512    35.110000    0.9999999920249910D+00
 3513    35.120000    0.9999999904153981D+00
 3514    35.130000    0.9999999863268596D+00
 3515    35.140000    0.9999999798105828D+00
 3516    35.150000    0.9999999709770100D+00
 3517    35.160000    0.9999999599943379D+00
 3518    35.170000    0.9999999470854671D+00
 3519    35.180000    0.9999999325234500D+00
 3520    35.190000    0.9999999166255372D+00
 3521    35.200000    0.9999998997459737D+00
 3522    35.210000    0.9999998822677175D+00
 3523    35.220000    0.9999998645933000D+00
 3524    35.230000    0.9999998471350580D+00
 3525    35.240000    0.9999998303050003D+00
 3526    35.250000    0.9999998145045730D+00
 3527    35.260000    0.9999998001146018D+00
 3528    35.270000    0.9999997874856813D+00
 3529    35.280000    0.9999997769292757D+00
 3530    35.290000    0.9999997687097775D+00
 3531    35.300000    0.9999997630377446D+00
 3532    35.310000    0.9999997600645122D+00
 3533    35.320000    0.9999997598783327D+00
 3534    35.330000    0.9999997625021670D+00
 3535    35.340000    0.9999997678931930D+00
 3536    35.350000    0.9999997759440669D+00
 3537    35.360000    0.9999997864859137D+00
 3538    35.370000    0.9999997992929804D+00
 3539    35.380000    0.9999998140888419D+00
 3540    35.390000    0.9999998305540027D+00
 3541    35.400000    0.9999998483346976D+00
 3542    35.410000    0.9999998670526672D+00
 3543    35.420000    0.9999998863156441D+00
 3544    35.430000    0.9999999057282736D+00
 3545    35.440000    0.9999999249031734D+00
 3546    35.450000    0.9999999434718293D+00
 3547    35.460000    0.9999999610950294D+00
 3548    35.470000    0.9999999774725431D+00
 3549    35.480000    0.9999999923517736D+00
 3550    35.490000    0.1000000005535132D+01
 3551    35.500000    0.1000000016885924D+01
 3552    35.510000    0.1000000026332555D+01
 3553    35.520000    0.1000000033870940D+01
 3554    35.530000    0.1000000039565008D+01
 3555    35.540000    0.1000000043545281D+01
 3556    35.550000    0.1000000046005523D+01
 3557    35.560000    0.1000000047197547D+01
 3558    35.570000    0.1000000047424278D+01
 3559    35.580000    0.1000000047031248D+01
 3560    35.590000    0.1000000046396724D+01
 3561    35.600000    0.1000000045920727D+01
 3562    35.610000    0.1000000046013218D+01
 3563    35.620000    0.1000000047081762D+01
 3564    35.630000    0.1000000049518998D+01
 3565    35.640000    0.1000000053690237D+01
 3566    35.650000    0.1000000059921556D+01
 3567    35.660000    0.1000000068488680D+01
 3568    35.670000    0.1000000079606990D+01
 3569    35.680000    0.1000000093422943D+01
 3570    35.690000    0.1000000110007140D+01
 3571    35.700000    0.1000000129349275D+01
 3572    35.710000    0.1000000151355128D+01
 3573    35.720000    0.1000000175845716D+01
 3574    35.730000    0.1000000202558663D+01
 3575    35.740000    0.1000000231151799D+01
 3576    35.750000    0.1000000261208941D+01
 3577    35.760000    0.1000000292247722D+01
 3578    35.770000    0.1000000323729338D+01
 3579    35.780000    0.1000000355069967D+01
 3580    35.790000    0.1000000385653619D+01
 3581    35.800000    0.1000000414846103D+01
 3582    35.810000    0.1000000442009774D+01
 3583    35.820000    0.1000000466518721D+01
 3584    35.830000    0.1000000487773992D+01
 3585    35.840000    0.1000000505218498D+01
 3586    35.850000    0.1000000518351215D+01
 3587    35.860000    0.1000000526740309D+01
 3588    35.870000    0.1000000530034858D+01
 3589    35.880000    0.1000000527974851D+01
 3590    35.890000    0.1000000520399205D+01
 3591    35.900000    0.1000000507251559D+01
 3592    35.910000    0.1000000488583703D+01
 3593    35.920000    0.1000000464556497D+01
 3594    35.930000    0.1000000435438265D+01
 3595    35.940000    0.1000000401600639D+01
 3596    35.950000    0.1000000363511957D+01
 3597    35.960000    0.1000000321728336D+01
 3598    35.970000    0.1000000276882620D+01
 3599    35.980000    0.1000000229671443D+01
 3600    35.990000    0.1000000180840719D+01
 3601    36.000000    0.1000000131169886D+01
 3602    36.010000    0.1000000081455269D+01
 3603    36.020000    0.1000000032492972D+01
 3604    36.030000    0.9999999850616950D+00
 3605    36.040000    0.9999999399058864D+00
 3606    36.050000    0.9999998977196458D+00
 3607    36.060000    0.9999998591317559D+00
 3608    36.070000    0.9999998246922103D+00
 3609    36.080000    0.9999997948605620D+00
 3610    36.090000    0.9999997699963756D+00
 3611    36.100000    0.9999997503520160D+00
 3612    36.110000    0.9999997360679441D+00
 3613    36.120000    0.9999997271706380D+00
 3614    36.130000    0.9999997235731850D+00
 3615    36.140000    0.9999997250785283D+00
 3616    36.150000    0.9999997313852873D+00
 3617    36.160000    0.9999997420960033D+00
 3618    36.170000    0.9999997567276079D+00
 3619    36.180000    0.9999997747238513D+00
 3620    36.190000    0.9999997954693841D+00
 3621    36.200000    0.9999998183051410D+00
 3622    36.210000    0.9999998425446482D+00
 3623    36.220000    0.9999998674908497D+00
 3624    36.230000    0.9999998924530353D+00
 3625    36.240000    0.9999999167634586D+00
 3626    36.250000    0.9999999397932305D+00
 3627    36.260000    0.9999999609671033D+00
 3628    36.270000    0.9999999797767820D+00
 3629    36.280000    0.9999999957924430D+00
 3630    36.290000    0.1000000008672181D+01
 3631    36.300000    0.1000000018169161D+01
 3632    36.310000    0.1000000024136309D+01
 3633    36.320000    0.1000000026528442D+01
 3634    36.330000    0.1000000025401790D+01
 3635    36.340000    0.1000000020910952D+01
 3636    36.350000    0.1000000013303363D+01
 3637    36.360000    0.1000000002911438D+01
 3638    36.370000    0.9999999901425963D+00
 3639    36.380000    0.9999999754674481D+00
 3640    36.390000    0.9999999594064332D+00
 3641    36.400000    0.9999999425152799D+00
 3642    36.410000    0.9999999253696548D+00
 3643    36.420000    0.9999999085494001D+00
 3644    36.430000    0.9999998926227682D+00
 3645    36.440000    0.9999998781310562D+00
 3646    36.450000    0.9999998655740342D+00
 3647    36.460000    0.9999998553965401D+00
 3648    36.470000    0.9999998479765777D+00
 3649    36.480000    0.9999998436152220D+00
 3650    36.490000    0.9999998425285820D+00
 3651    36.500000    0.9999998448420205D+00
 3652    36.510000    0.9999998505867728D+00
 3653    36.520000    0.9999998596990417D+00
 3654    36.530000    0.9999998720215815D+00
 3655    36.540000    0.9999998873077238D+00
 3656    36.550000    0.9999999052277345D+00
 3657    36.560000    0.9999999253773229D+00
 3658    36.570000    0.9999999472880866D+00
 3659    36.580000    0.9999999704396079D+00
 3660    36.590000    0.9999999942728899D+00
 3661    36.600000    0.1000000018204779D+01
 3662    36.610000    0.1000000041643003D+01
 3663    36.620000    0.1000000064001423D+01
 3664    36.630000    0.1000000084715133D+01
 3665    36.640000    0.1000000103254979D+01
 3666    36.650000    0.1000000119141164D+01
 3667    36.660000    0.1000000131955569D+01
 3668    36.670000    0.1000000141352476D+01
 3669    36.680000    0.1000000147067442D+01
 3670    36.690000    0.1000000148924070D+01
 3671    36.700000    0.1000000146838541D+01
 3672    36.710000    0.1000000140821774D+01
 3673    36.720000    0.1000000130979175D+01
 3674    36.730000    0.1000000117507986D+01
 3675    36.740000    0.1000000100692309D+01
 3676    36.750000    0.1000000080895945D+01
 3677    36.760000    0.1000000058553220D+01
 3678    36.770000    0.1000000034158065D+01
 3679    36.780000    0.1000000008251608D+01
 3680    36.790000    0.9999999814086157D+00
 3681    36.800000    0.9999999542231323D+00
 3682    36.810000    0.9999999272936753D+00
 3683    36.820000    0.9999999012083742D+00
 3684    36.830000    0.9999998765304302D+00
 3685    36.840000    0.9999998537842577D+00
 3686    36.850000    0.9999998334426634D+00
 3687    36.860000    0.9999998159153808D+00
 3688    36.870000    0.9999998015392421D+00
 3689    36.880000    0.9999997905702319D+00
 3690    36.890000    0.9999997831776125D+00
 3691    36.900000    0.9999997794402558D+00
 3692    36.910000    0.9999997793452670D+00
 3693    36.920000    0.9999997827889163D+00
 3694    36.930000    0.9999997895798457D+00
 3695    36.940000    0.9999997994444487D+00
 3696    36.950000    0.9999998120342810D+00
 3697    36.960000    0.9999998269352905D+00
 3698    36.970000    0.9999998436786313D+00
 3699    36.980000    0.9999998617527655D+00
 3700    36.990000    0.9999998806165464D+00
 3701    37.000000    0.9999998997129381D+00
 3702    37.010000    0.9999999184830213D+00
 3703    37.020000    0.9999999363799299D+00
 3704    37.030000    0.9999999528823649D+00
 3705    37.040000    0.9999999675073477D+00
 3706    37.050000    0.9999999798218979D+00
 3707    37.060000    0.9999999894533508D+00
 3708    37.070000    0.9999999960980646D+00
 3709    37.080000    0.9999999995283173D+00
 3710    37.090000    0.9999999995972340D+00
 3711    37.100000    0.9999999962416457D+00
 3712    37.110000    0.9999999894828270D+00
 3713    37.120000    0.9999999794251209D+00
 3714    37.130000    0.9999999662525123D+00
 3715    37.140000    0.9999999502232617D+00
 3716    37.150000    0.9999999316627630D+00
 3717    37.160000    0.9999999109548293D+00
 3718    37.170000    0.9999998885316543D+00
 3719    37.180000    0.9999998648627206D+00
 3720    37.190000    0.9999998404429612D+00
 3721    37.200000    0.9999998157804824D+00
 3722    37.210000    0.9999997913841767D+00
 3723    37.220000    0.9999997677515444D+00
 3724    37.230000    0.9999997453570360D+00
 3725    37.240000    0.9999997246412081D+00
 3726    37.250000    0.9999997060009637D+00
 3727    37.260000    0.9999996897811060D+00
 3728    37.270000    0.9999996762674126D+00
 3729    37.280000    0.9999996656813736D+00
 3730    37.290000    0.9999996581767079D+00
 3731    37.300000    0.9999996538377126D+00
 3732    37.310000    0.9999996526794542D+00
 3733    37.320000    0.9999996546497572D+00
 3734    37.330000    0.9999996596329049D+00
 3735    37.340000    0.9999996674549128D+00
 3736    37.350000    0.9999996778901979D+00
 3737    37.360000    0.9999996906694375D+00
 3738    37.370000    0.9999997054883701D+00
 3739    37.380000    0.9999997220172800D+00
 3740    37.390000    0.9999997399108808D+00
 3741    37.400000    0.9999997588183194D+00
 3742    37.410000    0.9999997783930088D+00
 3743    37.420000    0.9999997983020181D+00
 3744    37.430000    0.9999998182347551D+00
 3745    37.440000    0.9999998379107103D+00
 3746    37.450000    0.9999998570860507D+00
 3747    37.460000    0.9999998755588936D+00
 3748    37.470000    0.9999998931731308D+00
 3749    37.480000    0.9999999098207087D+00
 3750    37.490000    0.9999999254423286D+00
 3751    37.500000    0.9999999400265642D+00
 3752    37.510000    0.9999999536074476D+00
 3753    37.520000    0.9999999662606174D+00
 3754    37.530000    0.9999999780981610D+00
 3755    37.540000    0.9999999892623245D+00
 3756    37.550000    0.9999999999182929D+00
 3757    37.560000    0.1000000010246272D+01
 3758    37.570000    0.1000000020433115D+01
 3759    37.580000    0.1000000030663772D+01
 3760    37.590000    0.1000000041112801D+01
 3761    37.600000    0.1000000051936241D+01
 3762    37.610000    0.1000000063264067D+01
 3763    37.620000    0.1000000075193483D+01
 3764    37.630000    0.1000000087783267D+01
 3765    37.640000    0.1000000101049329D+01
 3766    37.650000    0.1000000114961663D+01
 3767    37.660000    0.1000000129442761D+01
 3768    37.670000    0.1000000144367589D+01
 3769    37.680000    0.1000000159565121D+01
 3770    37.690000    0.1000000174821415D+01
 3771    37.700000    0.1000000189884163D+01
 3772    37.710000    0.1000000204468591D+01
 3773    37.720000    0.1000000218264574D+01
 3774    37.730000    0.1000000230944759D+01
 3775    37.740000    0.1000000242173489D+01
 3776    37.750000    0.1000000251616279D+01
 3777    37.760000    0.1000000258949582D+01
 3778    37.770000    0.1000000263870579D+01
 3779    37.780000    0.1000000266106706D+01
 3780    37.790000    0.1000000265424656D+01
 3781    37.800000    0.1000000261638589D+01
 3782    37.810000    0.1000000254617322D+01
 3783    37.820000    0.1000000244290263D+01
 3784    37.830000    0.1000000230651927D+01
 3785    37.840000    0.1000000213764875D+01
 3786    37.850000    0.1000000193760975D+01
 3787    37.860000    0.1000000170840921D+01
 3788    37.870000    0.1000000145272004D+01
 3789    37.880000    0.1000000117384148D+01
 3790    37.890000    0.1000000087564313D+01
 3791    37.900000    0.1000000056249369D+01
 3792    37.910000    0.1000000023917608D+01
 3793    37.920000    0.9999999910790988D+00
 3794    37.930000    0.9999999582651149D+00
 3795    37.940000    0.9999999260168916D+00
 3796    37.950000    0.9999998948739903D+00
 3797    37.960000    0.9999998653625594D+00
 3798    37.970000    0.9999998379837864D+00
 3799    37.980000    0.9999998132028269D+00
 3800    37.990000    0.9999997914384939D+00
 3801    38.000000    0.9999997730539645D+00
 3802    38.010000    0.9999997583487399D+00
 3803    38.020000    0.9999997475520621D+00
 3804    38.030000    0.9999997408179541D+00
 3805    38.040000    0.9999997382220073D+00
 3806    38.050000    0.9999997397599998D+00
 3807    38.060000    0.9999997453483740D+00
 3808    38.070000    0.9999997548265679D+00
 3809    38.080000    0.9999997679611300D+00
 3810    38.090000    0.9999997844515169D+00
 3811    38.100000    0.9999998039374258D+00
 3812    38.110000    0.9999998260074653D+00
 3813    38.120000    0.9999998502089524D+00
 3814    38.130000    0.9999998760585791D+00
 3815    38.140000    0.9999999030536796D+00
 3816    38.150000    0.9999999306838115D+00
 3817    38.160000    0.9999999584423600D+00
 3818    38.170000    0.9999999858378725D+00
 3819    38.180000    0.1000000012404841D+01
 3820    38.190000    0.1000000037713666D+01
 3821    38.200000    0.1000000061379560D+01
 3822    38.210000    0.1000000083070171D+01
 3823    38.220000    0.1000000102511752D+01
 3824    38.230000    0.1000000119493736D+01
 3825    38.240000    0.1000000133871610D+01
 3826    38.250000    0.1000000145568055D+01
 3827    38.260000    0.1000000154572326D+01
 3828    38.270000    0.1000000160937923D+01
 3829    38.280000    0.1000000164778648D+01
 3830    38.290000    0.1000000166263147D+01
 3831    38.300000    0.1000000165608147D+01
 3832    38.310000    0.1000000163070549D+01
 3833    38.320000    0.1000000158938630D+01
 3834    38.330000    0.1000000153522604D+01
 3835    38.340000    0.1000000147144799D+01
 3836    38.350000    0.1000000140129740D+01
 3837    38.360000    0.1000000132794397D+01
 3838    38.370000    0.1000000125438887D+01
 3839    38.380000    0.1000000118337863D+01
 3840    38.390000    0.1000000111732842D+01
 3841    38.400000    0.1000000105825667D+01
 3842    38.410000    0.1000000100773279D+01
 3843    38.420000    0.1000000096683933D+01
 3844    38.430000    0.1000000093614960D+01
 3845    38.440000    0.1000000091572111D+01
 3846    38.450000    0.1000000090510507D+01
 3847    38.460000    0.1000000090337138D+01
 3848    38.470000    0.1000000090914842D+01
 3849    38.480000    0.1000000092067638D+01
 3850    38.490000    0.1000000093587243D+01
 3851    38.500000    0.1000000095240587D+01
 3852    38.510000    0.1000000096778098D+01
 3853    38.520000    0.1000000097942524D+01
 3854    38.530000    0.1000000098478009D+01
 3855    38.540000    0.1000000098139187D+01
 3856    38.550000    0.1000000096700001D+01
 3857    38.560000    0.1000000093962000D+01
 3858    38.570000    0.1000000089761870D+01
 3859    38.580000    0.1000000083977967D+01
 3860    38.590000    0.1000000076535656D+01
 3861    38.600000    0.1000000067411304D+01
 3862    38.610000    0.1000000056634780D+01
 3863    38.620000    0.1000000044290392D+01
 3864    38.630000    0.1000000030516220D+01
 3865    38.640000    0.1000000015501826D+01
 3866    38.650000    0.9999999994844255D+00
 3867    38.660000    0.9999999827435738D+00
 3868    38.670000    0.9999999655945250D+00
 3869    38.680000    0.9999999483804254D+00
 3870    38.690000    0.9999999314635466D+00
 3871    38.700000    0.9999999152157900D+00
 3872    38.710000    0.9999999000087185D+00
 3873    38.720000    0.9999998862033811D+00
 3874    38.730000    0.9999998741402122D+00
 3875    38.740000    0.9999998641292773D+00
 3876    38.750000    0.9999998564411403D+00
 3877    38.760000    0.9999998512986020D+00
 3878    38.770000    0.9999998488695514D+00
 3879    38.780000    0.9999998492611276D+00
 3880    38.790000    0.9999998525153730D+00
 3881    38.800000    0.9999998586065075D+00
 3882    38.810000    0.9999998674399158D+00
 3883    38.820000    0.9999998788528999D+00
 3884    38.830000    0.9999998926171942D+00
 3885    38.840000    0.9999999084431981D+00
 3886    38.850000    0.9999999259858391D+00
 3887    38.860000    0.9999999448519298D+00
 3888    38.870000    0.9999999646088437D+00
 3889    38.880000    0.9999999847943033D+00
 3890    38.890000    0.1000000004927040D+01
 3891    38.900000    0.1000000024518058D+01
 3892    38.910000    0.1000000043082227D+01
 3893    38.920000    0.1000000060149911D+01
 3894    38.930000    0.1000000075278330D+01
 3895    38.940000    0.1000000088062385D+01
 3896    38.950000    0.1000000098144651D+01
 3897    38.960000    0.1000000105224294D+01
 3898    38.970000    0.1000000109064682D+01
 3899    38.980000    0.1000000109499481D+01
 3900    38.990000    0.1000000106437102D+01
 3901    39.000000    0.1000000099863348D+01
 3902    39.010000    0.1000000089842226D+01
 3903    39.020000    0.1000000076514861D+01
 3904    39.030000    0.1000000060096573D+01
 3905    39.040000    0.1000000040872147D+01
 3906    39.050000    0.1000000019189450D+01
 3907    39.060000    0.9999999954515126D+00
 3908    39.070000    0.9999999701073097D+00
 3909    39.080000    0.9999999436414332D+00
 3910    39.090000    0.9999999165629391D+00
 3911    39.100000    0.9999998893936304D+00
 3912    39.110000    0.9999998626560727D+00
 3913    39.120000    0.9999998368616356D+00
 3914    39.130000    0.9999998124988588D+00
 3915    39.140000    0.9999997900224228D+00
 3916    39.150000    0.9999997698430009D+00
 3917    39.160000    0.9999997523182319D+00
 3918    39.170000    0.9999997377450368D+00
 3919    39.180000    0.9999997263534566D+00
 3920    39.190000    0.9999997183021564D+00
 3921    39.200000    0.9999997136756951D+00
 3922    39.210000    0.9999997124836150D+00
 3923    39.220000    0.9999997146613581D+00
 3924    39.230000    0.9999997200729724D+00
 3925    39.240000    0.9999997285155238D+00
 3926    39.250000    0.9999997397250835D+00
 3927    39.260000    0.9999997533841332D+00
 3928    39.270000    0.9999997691301754D+00
 3929    39.280000    0.9999997865653323D+00
 3930    39.290000    0.9999998052666654D+00
 3931    39.300000    0.9999998247969593D+00
 3932    39.310000    0.9999998447156800D+00
 3933    39.320000    0.9999998645898321D+00
 3934    39.330000    0.9999998840044363D+00
 3935    39.340000    0.9999999025723630D+00
 3936    39.350000    0.9999999199432807D+00
 3937    39.360000    0.9999999358114923D+00
 3938    39.370000    0.9999999499224820D+00
 3939    39.380000    0.9999999620780099D+00
 3940    39.390000    0.9999999721396479D+00
 3941    39.400000    0.9999999800306816D+00
 3942    39.410000    0.9999999857363546D+00
 3943    39.420000    0.9999999893024675D+00
 3944    39.430000    0.9999999908323945D+00
 3945    39.440000    0.9999999904826175D+00
 3946    39.450000    0.9999999884569158D+00
 3947    39.460000    0.9999999849993879D+00
 3948    39.470000    0.9999999803865026D+00
 3949    39.480000    0.9999999749184136D+00
 3950    39.490000    0.9999999689097737D+00
 3951    39.500000    0.9999999626803114D+00
 3952    39.510000    0.9999999565454211D+00
 3953    39.520000    0.9999999508070283D+00
 3954    39.530000    0.9999999457449743D+00
 3955    39.540000    0.9999999416091493D+00
 3956    39.550000    0.9999999386125811D+00
 3957    39.560000    0.9999999369256616D+00
 3958    39.570000    0.9999999366716537D+00
 3959    39.580000    0.9999999379235952D+00
 3960    39.590000    0.9999999407026654D+00
 3961    39.600000    0.9999999449780520D+00
 3962    39.610000    0.9999999506683059D+00
 3963    39.620000    0.9999999576441321D+00
 3964    39.630000    0.9999999657325312D+00
 3965    39.640000    0.9999999747221660D+00
 3966    39.650000    0.9999999843697913D+00
 3967    39.660000    0.9999999944075662D+00
 3968    39.670000    0.1000000004551036D+01
 3969    39.680000    0.1000000014507562D+01
 3970    39.690000    0.1000000023984953D+01
 3971    39.700000    0.1000000032700075D+01
 3972    39.710000    0.1000000040387180D+01
 3973    39.720000    0.1000000046805738D+01
 3974    39.730000    0.1000000051747550D+01
 3975    39.740000    0.1000000055042950D+01
 3976    39.750000    0.1000000056565931D+01
 3977    39.760000    0.1000000056238044D+01
 3978    39.770000    0.1000000054030986D+01
 3979    39.780000    0.1000000049967791D+01
 3980    39.790000    0.1000000044122600D+01
 3981    39.800000    0.1000000036619030D+01
 3982    39.810000    0.1000000027627171D+01
 3983    39.820000    0.1000000017359316D+01
 3984    39.830000    0.1000000006064526D+01
 3985    39.840000    0.9999999940221953D+00
 3986    39.850000    0.9999999815347816D+00
 3987    39.860000    0.9999999689199118D+00
 3988    39.870000    0.9999999565020713D+00
 3989    39.880000    0.9999999446041052D+00
 3990    39.890000    0.9999999335387637D+00
 3991    39.900000    0.9999999236005171D+00
 3992    39.910000    0.9999999150578632D+00
 3993    39.920000    0.9999999081463300D+00
 3994    39.930000    0.9999999030623640D+00
 3995    39.940000    0.9999998999582611D+00
 3996    39.950000    0.9999998989382768D+00
 3997    39.960000    0.9999999000560116D+00
 3998    39.970000    0.9999999033131421D+00
 3999    39.980000    0.9999999086595200D+00
 4000    39.990000    0.9999999159946347D+00
 4001    40.000000    0.9999999251703930D+00
 4002    40.010000    0.9999999359951345D+00
 4003    40.020000    0.9999999482387663D+00
 4004    40.030000    0.9999999616388789D+00
 4005    40.040000    0.9999999759076669D+00
 4006    40.050000    0.9999999907394698D+00
 4007    40.060000    0.1000000005818722D+01
 4008    40.070000    0.1000000020828099D+01
 4009    40.080000    0.1000000035456639D+01
 4010    40.090000    0.1000000049407615D+01
 4011    40.100000    0.1000000062405962D+01
 4012    40.110000    0.1000000074205044D+01
 4013    40.120000    0.1000000084592600D+01
 4014    40.130000    0.1000000093395697D+01
 4015    40.140000    0.1000000100484582D+01
 4016    40.150000    0.1000000105775322D+01
 4017    40.160000    0.1000000109231186D+01
 4018    40.170000    0.1000000110862718D+01
 4019    40.180000    0.1000000110726545D+01
 4020    40.190000    0.1000000108922926D+01
 4021    40.200000    0.1000000105592149D+01
 4022    40.210000    0.1000000100909876D+01
 4023    40.220000    0.1000000095081560D+01
 4024    40.230000    0.1000000088336127D+01
 4025    40.240000    0.1000000080919073D+01
 4026    40.250000    0.1000000073085190D+01
 4027    40.260000    0.1000000065091128D+01
 4028    40.270000    0.1000000057187991D+01
 4029    40.280000    0.1000000049614187D+01
 4030    40.290000    0.1000000042588718D+01
 4031    40.300000    0.1000000036305108D+01
 4032    40.310000    0.1000000030926123D+01
 4033    40.320000    0.1000000026579438D+01
 4034    40.330000    0.1000000023354358D+01
 4035    40.340000    0.1000000021299682D+01
 4036    40.350000    0.1000000020422769D+01
 4037    40.360000    0.1000000020689818D+01
 4038    40.370000    0.1000000022027342D+01
 4039    40.380000    0.1000000024324811D+01
 4040    40.390000    0.1000000027438350D+01
 4041    40.400000    0.1000000031195413D+01
 4042    40.410000    0.1000000035400265D+01
 4043    40.420000    0.1000000039840141D+01
 4044    40.430000    0.1000000044291878D+01
 4045    40.440000    0.1000000048528842D+01
 4046    40.450000    0.1000000052327944D+01
 4047    40.460000    0.1000000055476550D+01
 4048    40.470000    0.1000000057779068D+01
 4049    40.480000    0.1000000059063049D+01
 4050    40.490000    0.1000000059184601D+01
 4051    40.500000    0.1000000058032978D+01
 4052    40.510000    0.1000000055534192D+01
 4053    40.520000    0.1000000051653573D+01
 4054    40.530000    0.1000000046397165D+01
 4055    40.540000    0.1000000039811946D+01
 4056    40.550000    0.1000000031984846D+01
 4057    40.560000    0.1000000023040596D+01
 4058    40.570000    0.1000000013138461D+01
 4059    40.580000    0.1000000002467954D+01
 4060    40.590000    0.9999999912436407D+00
 4061    40.600000    0.9999999796991885D+00
 4062    40.610000    0.9999999680808237D+00
 4063    40.620000    0.9999999566403791D+00
 4064    40.630000    0.9999999456281307D+00
 4065    40.640000    0.9999999352856253D+00
 4066    40.650000    0.9999999258387042D+00
 4067    40.660000    0.9999999174909199D+00
 4068    40.670000    0.9999999104175368D+00
 4069    40.680000    0.9999999047602881D+00
 4070    40.690000    0.9999999006230419D+00
 4071    40.700000    0.9999998980685065D+00
 4072    40.710000    0.9999998971160705D+00
 4073    40.720000    0.9999998977408506D+00
 4074    40.730000    0.9999998998739790D+00
 4075    40.740000    0.9999999034041331D+00
 4076    40.750000    0.9999999081802724D+00
 4077    40.760000    0.9999999140155150D+00
 4078    40.770000    0.9999999206920550D+00
 4079    40.780000    0.9999999279669910D+00
 4080    40.790000    0.9999999355789096D+00
 4081    40.800000    0.9999999432550496D+00
 4082    40.810000    0.9999999507188495D+00
 4083    40.820000    0.9999999576976764D+00
 4084    40.830000    0.9999999639305208D+00
 4085    40.840000    0.9999999691754461D+00
 4086    40.850000    0.9999999732165876D+00
 4087    40.860000    0.9999999758705035D+00
 4088    40.870000    0.9999999769916960D+00
 4089    40.880000    0.9999999764771516D+00
 4090    40.890000    0.9999999742697607D+00
 4091    40.900000    0.9999999703605202D+00
 4092    40.910000    0.9999999647894456D+00
 4093    40.920000    0.9999999576451593D+00
 4094    40.930000    0.9999999490631540D+00
 4095    40.940000    0.9999999392227717D+00
 4096    40.950000    0.9999999283429630D+00
 4097    40.960000    0.9999999166769372D+00
 4098    40.970000    0.9999999045058365D+00
 4099    40.980000    0.9999998921315977D+00
 4100    40.990000    0.9999998798691836D+00
 4101    41.000000    0.9999998680383931D+00
 4102    41.010000    0.9999998569554598D+00
 4103    41.020000    0.9999998469246657D+00
 4104    41.030000    0.9999998382301931D+00
 4105    41.040000    0.9999998311284314D+00
 4106    41.050000    0.9999998258409469D+00
 4107    41.060000    0.9999998225483091D+00
 4108    41.070000    0.9999998213849365D+00
 4109    41.080000    0.9999998224351117D+00
 4110    41.090000    0.9999998257302714D+00
 4111    41.100000    0.9999998312476565D+00
 4112    41.110000    0.9999998389103599D+00
 4113    41.120000    0.9999998485887827D+00
 4114    41.130000    0.9999998601034641D+00
 4115    41.140000    0.9999998732292225D+00
 4116    41.150000    0.9999998877005007D+00
 4117    41.160000    0.9999999032177840D+00
 4118    41.170000    0.9999999194549269D+00
 4119    41.180000    0.9999999360672004D+00
 4120    41.190000    0.9999999526998531D+00
 4121    41.200000    0.9999999689969669D+00
 4122    41.210000    0.9999999846103709D+00
 4123    41.220000    0.9999999992083919D+00
 4124    41.230000    0.1000000012484202D+01
 4125    41.240000    0.1000000024163554D+01
 4126    41.250000    0.1000000034011697D+01
 4127    41.260000    0.1000000041839295D+01
 4128    41.270000    0.1000000047507188D+01
 4129    41.280000    0.1000000050929873D+01
 4130    41.290000    0.1000000052077612D+01
 4131    41.300000    0.1000000050977114D+01
 4132    41.310000    0.1000000047710766D+01
 4133    41.320000    0.1000000042414440D+01
 4134    41.330000    0.1000000035273918D+01
 4135    41.340000    0.1000000026520053D+01
 4136    41.350000    0.1000000016422761D+01
 4137    41.360000    0.1000000005284028D+01
 4138    41.370000    0.9999999934300925D+00
 4139    41.380000    0.9999999812030264D+00
 4140    41.390000    0.9999999689519158D+00
 4141    41.400000    0.9999999570238868D+00
 4142    41.410000    0.9999999457552008D+00
 4143    41.420000    0.9999999354626545D+00
 4144    41.430000    0.9999999264355087D+00
 4145    41.440000    0.9999999189281533D+00
 4146    41.450000    0.9999999131537012D+00
 4147    41.460000    0.9999999092786735D+00
 4148    41.470000    0.9999999074189160D+00
 4149    41.480000    0.9999999076368452D+00
 4150    41.490000    0.9999999099400997D+00
 4151    41.500000    0.9999999142816227D+00
 4152    41.510000    0.9999999205611713D+00
 4153    41.520000    0.9999999286282109D+00
 4154    41.530000    0.9999999382861109D+00
 4155    41.540000    0.9999999492975310D+00
 4156    41.550000    0.9999999613908496D+00
 4157    41.560000    0.9999999742674641D+00
 4158    41.570000    0.9999999876097679D+00
 4159    41.580000    0.1000000001089588D+01
 4160    41.590000    0.1000000014376867D+01
 4161    41.600000    0.1000000027148344D+01
 4162    41.610000    0.1000000039096032D+01
 4163    41.620000    0.1000000049935232D+01
 4164    41.630000    0.1000000059411909D+01
 4165    41.640000    0.1000000067309212D+01
 4166    41.650000    0.1000000073452983D+01
 4167    41.660000    0.1000000077716098D+01
 4168    41.670000    0.1000000080021550D+01
 4169    41.680000    0.1000000080344177D+01
 4170    41.690000    0.1000000078711003D+01
 4171    41.700000    0.1000000075200188D+01
 4172    41.710000    0.1000000069938624D+01
 4173    41.720000    0.1000000063098231D+01
 4174    41.730000    0.1000000054891082D+01
 4175    41.740000    0.1000000045563460D+01
 4176    41.750000    0.1000000035389044D+01
 4177    41.760000    0.1000000024661380D+01
 4178    41.770000    0.1000000013685855D+01
 4179    41.780000    0.1000000002771398D+01
 4180    41.790000    0.9999999922221067D+00
 4181    41.800000    0.9999999823290530D+00
 4182    41.810000    0.9999999733624683D+00
 4183    41.820000    0.9999999655645221D+00
 4184    41.830000    0.9999999591428860D+00
 4185    41.840000    0.9999999542652535D+00
 4186    41.850000    0.9999999510549604D+00
 4187    41.860000    0.9999999495878166D+00
 4188    41.870000    0.9999999498902360D+00
 4189    41.880000    0.9999999519387058D+00
 4190    41.890000    0.9999999556606085D+00
 4191    41.900000    0.9999999609363703D+00
 4192    41.910000    0.9999999676028720D+00
 4193    41.920000    0.9999999754580301D+00
 4194    41.930000    0.9999999842664180D+00
 4195    41.940000    0.9999999937657775D+00
 4196    41.950000    0.1000000003674238D+01
 4197    41.960000    0.1000000013698048D+01
 4198    41.970000    0.1000000023539616D+01
 4199    41.980000    0.1000000032905630D+01
 4200    41.990000    0.1000000041515050D+01
 4201    42.000000    0.1000000049106751D+01
 4202    42.010000    0.1000000055446610D+01
 4203    42.020000    0.1000000060333855D+01
 4204    42.030000    0.1000000063606497D+01
 4205    42.040000    0.1000000065145708D+01
 4206    42.050000    0.1000000064879028D+01
 4207    42.060000    0.1000000062782312D+01
 4208    42.070000    0.1000000058880375D+01
 4209    42.080000    0.1000000053246314D+01
 4210    42.090000    0.1000000045999534D+01
 4211    42.100000    0.1000000037302529D+01
 4212    42.110000    0.1000000027356511D+01
 4213    42.120000    0.1000000016396005D+01
 4214    42.130000    0.1000000004682563D+01
 4215    42.140000    0.9999999924977588D+00
 4216    42.150000    0.9999999801356647D+00
 4217    42.160000    0.9999999678950086D+00
 4218    42.170000    0.9999999560712226D+00
 4219    42.180000    0.9999999449486024D+00
 4220    42.190000    0.9999999347927839D+00
 4221    42.200000    0.9999999258437429D+00
 4222    42.210000    0.9999999183095023D+00
 4223    42.220000    0.9999999123607189D+00
 4224    42.230000    0.9999999081262883D+00
 4225    42.240000    0.9999999056900892D+00
 4226    42.250000    0.9999999050889504D+00
 4227    42.260000    0.9999999063118891D+00
 4228    42.270000    0.9999999093006449D+00
 4229    42.280000    0.9999999139514831D+00
 4230    42.290000    0.9999999201182238D+00
 4231    42.300000    0.9999999276164048D+00
 4232    42.310000    0.9999999362284654D+00
 4233    42.320000    0.9999999457098102D+00
 4234    42.330000    0.9999999557955810D+00
 4235    42.340000    0.9999999662079564D+00
 4236    42.350000    0.9999999766637763D+00
 4237    42.360000    0.9999999868822840D+00
 4238    42.370000    0.9999999965927759D+00
 4239    42.380000    0.1000000005541952D+01
 4240    42.390000    0.1000000013500761D+01
 4241    42.400000    0.1000000020270567D+01
 4242    42.410000    0.1000000025688457D+01
 4243    42.420000    0.1000000029631557D+01
 4244    42.430000    0.1000000032020233D+01
 4245    42.440000    0.1000000032820099D+01
 4246    42.450000    0.1000000032042770D+01
 4247    42.460000    0.1000000029745350D+01
 4248    42.470000    0.1000000026028662D+01
 4249    42.480000    0.1000000021034281D+01
 4250    42.490000    0.1000000014940438D+01
 4251    42.500000    0.1000000007956919D+01
 4252    42.510000    0.1000000000319096D+01
 4253    42.520000    0.9999999922812542D+00
 4254    42.530000    0.9999999841093934D+00
 4255    42.540000    0.9999999760737103D+00
 4256    42.550000    0.9999999684409563D+00
 4257    42.560000    0.9999999614668890D+00
 4258    42.570000    0.9999999553890173D+00
 4259    42.580000    0.9999999504198438D+00
 4260    42.590000    0.9999999467407847D+00
 4261    42.600000    0.9999999444969361D+00
 4262    42.610000    0.9999999437928315D+00
 4263    42.620000    0.9999999446893044D+00
 4264    42.630000    0.9999999472015436D+00
 4265    42.640000    0.9999999512983985D+00
 4266    42.650000    0.9999999569029511D+00
 4267    42.660000    0.9999999638943420D+00
 4268    42.670000    0.9999999721108043D+00
 4269    42.680000    0.9999999813538257D+00
 4270    42.690000    0.9999999913933225D+00
 4271    42.700000    0.1000000001973693D+01
 4272    42.710000    0.1000000012820587D+01
 4273    42.720000    0.1000000023648206D+01
 4274    42.730000    0.1000000034166941D+01
 4275    42.740000    0.1000000044091143D+01
 4276    42.750000    0.1000000053146816D+01
 4277    42.760000    0.1000000061079021D+01
 4278    42.770000    0.1000000067658802D+01
 4279    42.780000    0.1000000072689436D+01
 4280    42.790000    0.1000000076011840D+01
 4281    42.800000    0.1000000077509002D+01
 4282    42.810000    0.1000000077109289D+01
 4283    42.820000    0.1000000074788574D+01
 4284    42.830000    0.1000000070571095D+01
 4285    42.840000    0.1000000064529039D+01
 4286    42.850000    0.1000000056780855D+01
 4287    42.860000    0.1000000047488340D+01
 4288    42.870000    0.1000000036852573D+01
 4289    42.880000    0.1000000025108808D+01
 4290    42.890000    0.1000000012520456D+01
 4291    42.900000    0.9999999993723199D+00
 4292    42.910000    0.9999999859632658D+00
 4293    42.920000    0.9999999725985117D+00
 4294    42.930000    0.9999999595817536D+00
 4295    42.940000    0.9999999472073301D+00
 4296    42.950000    0.9999999357526351D+00
 4297    42.960000    0.9999999254709808D+00
 4298    42.970000    0.9999999165851009D+00
 4299    42.980000    0.9999999092814638D+00
 4300    42.990000    0.9999999037055487D+00
 4301    43.000000    0.9999998999582096D+00
 4302    43.010000    0.9999998980932199D+00
 4303    43.020000    0.9999998981160628D+00
 4304    43.030000    0.9999998999840021D+00
 4305    43.040000    0.9999999036074225D+00
 4306    43.050000    0.9999999088524069D+00
 4307    43.060000    0.9999999155444812D+00
 4308    43.070000    0.9999999234734201D+00
 4309    43.080000    0.9999999323989878D+00
 4310    43.090000    0.9999999420574592D+00
 4311    43.100000    0.9999999521687438D+00
 4312    43.110000    0.9999999624439223D+00
 4313    43.120000    0.9999999725929952D+00
 4314    43.130000    0.9999999823326337D+00
 4315    43.140000    0.9999999913937266D+00
 4316    43.150000    0.9999999995285234D+00
 4317    43.160000    0.1000000006517180D+01
 4318    43.170000    0.1000000012173535D+01
 4319    43.180000    0.1000000016349967D+01
 4320    43.190000    0.1000000018941192D+01
 4321    43.200000    0.1000000019886919D+01
 4322    43.210000    0.1000000019173283D+01
 4323    43.220000    0.1000000016833016D+01
 4324    43.230000    0.1000000012944369D+01
 4325    43.240000    0.1000000007628800D+01
 4326    43.250000    0.1000000001047503D+01
 4327    43.260000    0.9999999933968686D+00
 4328    43.270000    0.9999999849030015D+00
 4329    43.280000    0.9999999758154438D+00
 4330    43.290000    0.9999999664002761D+00
 4331    43.300000    0.9999999569327788D+00
 4332    43.310000    0.9999999476898566D+00
 4333    43.320000    0.9999999389424286D+00
 4334    43.330000    0.9999999309479889D+00
 4335    43.340000    0.9999999239435386D+00
 4336    43.350000    0.9999999181390788D+00
 4337    43.360000    0.9999999137118406D+00
 4338    43.370000    0.9999999108014048D+00
 4339    43.380000    0.9999999095058447D+00
 4340    43.390000    0.9999999098789935D+00
 4341    43.400000    0.9999999119289080D+00
 4342    43.410000    0.9999999156175734D+00
 4343    43.420000    0.9999999208618513D+00
 4344    43.430000    0.9999999275356485D+00
 4345    43.440000    0.9999999354732461D+00
 4346    43.450000    0.9999999444736991D+00
 4347    43.460000    0.9999999543061889D+00
 4348    43.470000    0.9999999647161829D+00
 4349    43.480000    0.9999999754322354D+00
 4350    43.490000    0.9999999861732511D+00
 4351    43.500000    0.9999999966560094D+00
 4352    43.510000    0.1000000006602754D+01
 4353    43.520000    0.1000000015748642D+01
 4354    43.530000    0.1000000023848849D+01
 4355    43.540000    0.1000000030685151D+01
 4356    43.550000    0.1000000036071792D+01
 4357    43.560000    0.1000000039860494D+01
 4358    43.570000    0.1000000041944469D+01
 4359    43.580000    0.1000000042261329D+01
 4360    43.590000    0.1000000040794809D+01
 4361    43.600000    0.1000000037575275D+01
 4362    43.610000    0.1000000032678980D+01
 4363    43.620000    0.1000000026226116D+01
 4364    43.630000    0.1000000018377685D+01
 4365    43.640000    0.1000000009331301D+01
 4366    43.650000    0.9999999993160116D+00
 4367    43.660000    0.9999999885863021D+00
 4368    43.670000    0.9999999774154161D+00
 4369    43.680000    0.9999999660881913D+00
 4370    43.690000    0.9999999548935936D+00
 4371    43.700000    0.9999999441171452D+00
 4372    43.710000    0.9999999340334550D+00
 4373    43.720000    0.9999999248990429D+00
 4374    43.730000    0.9999999169456524D+00
 4375    43.740000    0.9999999103742259D+00
 4376    43.750000    0.9999999053497012D+00
 4377    43.760000    0.9999999019967666D+00
 4378    43.770000    0.9999999003966867D+00
 4379    43.780000    0.9999999005852759D+00
 4380    43.790000    0.9999999025520765D+00
 4381    43.800000    0.9999999062407555D+00
 4382    43.810000    0.9999999115507121D+00
 4383    43.820000    0.9999999183398420D+00
 4384    43.830000    0.9999999264283913D+00
 4385    43.840000    0.9999999356037866D+00
 4386    43.850000    0.9999999456263168D+00
 4387    43.860000    0.9999999562355074D+00
 4388    43.870000    0.9999999671570203D+00
 4389    43.880000    0.9999999781098921D+00
 4390    43.890000    0.9999999888139176D+00
 4391    43.900000    0.9999999989969832D+00
 4392    43.910000    0.1000000008402152D+01
 4393    43.920000    0.1000000016794319D+01
 4394    43.930000    0.1000000023966255D+01
 4395    43.940000    0.1000000029743884D+01
 4396    43.950000    0.1000000033990659D+01
 4397    43.960000    0.1000000036610915D+01
 4398    43.970000    0.1000000037552129D+01
 4399    43.980000    0.1000000036806014D+01
 4400    43.990000    0.1000000034408433D+01
 4401    44.000000    0.1000000030438152D+01
 4402    44.010000    0.1000000025014440D+01
 4403    44.020000    0.1000000018293617D+01
 4404    44.030000    0.1000000010464634D+01
 4405    44.040000    0.1000000001743807D+01
 4406    44.050000    0.9999999923688540D+00
 4407    44.060000    0.9999999825923999D+00
 4408    44.070000    0.9999999726751237D+00
 4409    44.080000    0.9999999628787373D+00
 4410    44.090000    0.9999999534589825D+00
 4411    44.100000    0.9999999446588397D+00
 4412    44.110000    0.9999999367021275D+00
 4413    44.120000    0.9999999297876645D+00
 4414    44.130000    0.9999999240841495D+00
 4415    44.140000    0.9999999197258953D+00
 4416    44.150000    0.9999999168095264D+00
 4417    44.160000    0.9999999153917261D+00
 4418    44.170000    0.9999999154880883D+00
 4419    44.180000    0.9999999170731000D+00
 4420    44.190000    0.9999999200812513D+00
 4421    44.200000    0.9999999244092314D+00
 4422    44.210000    0.9999999299191527D+00
 4423    44.220000    0.9999999364427032D+00
 4424    44.230000    0.9999999437861136D+00
 4425    44.240000    0.9999999517357955D+00
 4426    44.250000    0.9999999600644958D+00
 4427    44.260000    0.9999999685377950D+00
 4428    44.270000    0.9999999769207654D+00
 4429    44.280000    0.9999999849846113D+00
 4430    44.290000    0.9999999925131021D+00
 4431    44.300000    0.9999999993086233D+00
 4432    44.310000    0.1000000005197682D+01
 4433    44.320000    0.1000000010035708D+01
 4434    44.330000    0.1000000013711034D+01
 4435    44.340000    0.1000000016147923D+01
 4436    44.350000    0.1000000017308589D+01
 4437    44.360000    0.1000000017194139D+01
 4438    44.370000    0.1000000015844408D+01
 4439    44.380000    0.1000000013336711D+01
 4440    44.390000    0.1000000009783537D+01
 4441    44.400000    0.1000000005329240D+01
 4442    44.410000    0.1000000000145849D+01
 4443    44.420000    0.9999999944280746D+00
 4444    44.430000    0.9999999883876870D+00
 4445    44.440000    0.9999999822473969D+00
 4446    44.450000    0.9999999762344211D+00
 4447    44.460000    0.9999999705739058D+00
 4448    44.470000    0.9999999654823916D+00
 4449    44.480000    0.9999999611615005D+00
 4450    44.490000    0.9999999577920218D+00
 4451    44.500000    0.9999999555285564D+00
 4452    44.510000    0.9999999544948740D+00
 4453    44.520000    0.9999999547801086D+00
 4454    44.530000    0.9999999564359011D+00
 4455    44.540000    0.9999999594745682D+00
 4456    44.550000    0.9999999638683514D+00
 4457    44.560000    0.9999999695497706D+00
 4458    44.570000    0.9999999764130726D+00
 4459    44.580000    0.9999999843167409D+00
 4460    44.590000    0.9999999930869987D+00
 4461    44.600000    0.1000000002522216D+01
 4462    44.610000    0.1000000012398096D+01
 4463    44.620000    0.1000000022473516D+01
 4464    44.630000    0.1000000032496848D+01
 4465    44.640000    0.1000000042212600D+01
 4466    44.650000    0.1000000051368207D+01
 4467    44.660000    0.1000000059720763D+01
 4468    44.670000    0.1000000067043542D+01
 4469    44.680000    0.1000000073132110D+01
 4470    44.690000    0.1000000077809874D+01
 4471    44.700000    0.1000000080932911D+01
 4472    44.710000    0.1000000082393951D+01
 4473    44.720000    0.1000000082125402D+01
 4474    44.730000    0.1000000080101333D+01
 4475    44.740000    0.1000000076338366D+01
 4476    44.750000    0.1000000070895447D+01
 4477    44.760000    0.1000000063872495D+01
 4478    44.770000    0.1000000055407980D+01
 4479    44.780000    0.1000000045675475D+01
 4480    44.790000    0.1000000034879283D+01
 4481    44.800000    0.1000000023249258D+01
 4482    44.810000    0.1000000011034949D+01
 4483    44.820000    0.9999999984992221D+00
 4484    44.830000    0.9999999859115498D+00
 4485    44.840000    0.9999999735411160D+00
 4486    44.850000    0.9999999616499452D+00
 4487    44.860000    0.9999999504862271D+00
 4488    44.870000    0.9999999402780191D+00
 4489    44.880000    0.9999999312274893D+00
 4490    44.890000    0.9999999235058593D+00
 4491    44.900000    0.9999999172491756D+00
 4492    44.910000    0.9999999125550235D+00
 4493    44.920000    0.9999999094802716D+00
 4494    44.930000    0.9999999080399020D+00
 4495    44.940000    0.9999999082069579D+00
 4496    44.950000    0.9999999099136093D+00
 4497    44.960000    0.9999999130533019D+00
 4498    44.970000    0.9999999174839352D+00
 4499    44.980000    0.9999999230319768D+00
 4500    44.990000    0.9999999294974055D+00
 4501    45.000000    0.9999999366593442D+00
 4502    45.010000    0.9999999442822336D+00
 4503    45.020000    0.9999999521223758D+00
 4504    45.030000    0.9999999599346723D+00
 4505    45.040000    0.9999999674793751D+00
 4506    45.050000    0.9999999745286641D+00
 4507    45.060000    0.9999999808728800D+00
 4508    45.070000    0.9999999863262374D+00
 4509    45.080000    0.9999999907318690D+00
 4510    45.090000    0.9999999939660629D+00
 4511    45.100000    0.9999999959415804D+00
 4512    45.110000    0.9999999966099637D+00
 4513    45.120000    0.9999999959627732D+00
 4514    45.130000    0.9999999940317215D+00
 4515    45.140000    0.9999999908877008D+00
 4516    45.150000    0.9999999866387321D+00
 4517    45.160000    0.9999999814268913D+00
 4518    45.170000    0.9999999754242966D+00
 4519    45.180000    0.9999999688282658D+00
 4520    45.190000    0.9999999618557772D+00
 4521    45.200000    0.9999999547373832D+00
 4522    45.210000    0.9999999477107419D+00
 4523    45.220000    0.9999999410139419D+00
 4524    45.230000    0.9999999348788049D+00
 4525    45.240000    0.9999999295243435D+00
 4526    45.250000    0.9999999251505538D+00
 4527    45.260000    0.9999999219327148D+00
 4528    45.270000    0.9999999200163421D+00
 4529    45.280000    0.9999999195129434D+00
 4530    45.290000    0.9999999204966824D+00
 4531    45.300000    0.9999999230020488D+00
 4532    45.310000    0.9999999270225959D+00
 4533    45.320000    0.9999999325107837D+00
 4534    45.330000    0.9999999393789313D+00
 4535    45.340000    0.9999999475012548D+00
 4536    45.350000    0.9999999567169410D+00
 4537    45.360000    0.9999999668341712D+00
 4538    45.370000    0.9999999776349916D+00
 4539    45.380000    0.9999999888809002D+00
 4540    45.390000    0.1000000000319003D+01
 4541    45.400000    0.1000000011688571D+01
 4542    45.410000    0.1000000022727830D+01
 4543    45.420000    0.1000000033180796D+01
 4544    45.430000    0.1000000042803978D+01
 4545    45.440000    0.1000000051372768D+01
 4546    45.450000    0.1000000058687346D+01
 4547    45.460000    0.1000000064577946D+01
 4548    45.470000    0.1000000068909336D+01
 4549    45.480000    0.1000000071584405D+01
 4550    45.490000    0.1000000072546746D+01
 4551    45.500000    0.1000000071782174D+01
 4552    45.510000    0.1000000069319142D+01
 4553    45.520000    0.1000000065228037D+01
 4554    45.530000    0.1000000059619376D+01
 4555    45.540000    0.1000000052640958D+01
 4556    45.550000    0.1000000044474033D+01
 4557    45.560000    0.1000000035328605D+01
 4558    45.570000    0.1000000025437987D+01
 4559    45.580000    0.1000000015052753D+01
 4560    45.590000    0.1000000004434244D+01
 4561    45.600000    0.9999999938478166D+00
 4562    45.610000    0.9999999835559865D+00
 4563    45.620000    0.9999999738116760D+00
 4564    45.630000    0.9999999648517260D+00
 4565    45.640000    0.9999999568908501D+00
 4566    45.650000    0.9999999501161907D+00
 4567    45.660000    0.9999999446826189D+00
 4568    45.670000    0.9999999407088995D+00
 4569    45.680000    0.9999999382748235D+00
 4570    45.690000    0.9999999374193801D+00
 4571    45.700000    0.9999999381400126D+00
 4572    45.710000    0.9999999403929782D+00
 4573    45.720000    0.9999999440947935D+00
 4574    45.730000    0.9999999491247303D+00
 4575    45.740000    0.9999999553282841D+00
 4576    45.750000    0.9999999625215278D+00
 4577    45.760000    0.9999999704962230D+00
 4578    45.770000    0.9999999790255565D+00
 4579    45.780000    0.9999999878703424D+00
 4580    45.790000    0.9999999967855224D+00
 4581    45.800000    0.1000000005526791D+01
 4582    45.810000    0.1000000013857165D+01
 4583    45.820000    0.1000000021553321D+01
 4584    45.830000    0.1000000028411536D+01
 4585    45.840000    0.1000000034253067D+01
 4586    45.850000    0.1000000038928822D+01
 4587    45.860000    0.1000000042323220D+01
 4588    45.870000    0.1000000044357111D+01
 4589    45.880000    0.1000000044989702D+01
 4590    45.890000    0.1000000044219422D+01
 4591    45.900000    0.1000000042083731D+01
 4592    45.910000    0.1000000038657852D+01
 4593    45.920000    0.1000000034052485D+01
 4594    45.930000    0.1000000028410565D+01
 4595    45.940000    0.1000000021903138D+01
 4596    45.950000    0.1000000014724500D+01
 4597    45.960000    0.1000000007086706D+01
 4598    45.970000    0.9999999992136077D+00
 4599    45.980000    0.9999999913345933D+00
 4600    45.990000    0.9999999836781881D+00
 4601    46.000000    0.9999999764656965D+00
 4602    46.010000    0.9999999699050584D+00
 4603    46.020000    0.9999999641850836D+00
 4604    46.030000    0.9999999594702270D+00
 4605    46.040000    0.9999999558960402D+00
 4606    46.050000    0.9999999535654237D+00
 4607    46.060000    0.9999999525457861D+00
 4608    46.070000    0.9999999528671786D+00
 4609    46.080000    0.9999999545214601D+00
 4610    46.090000    0.9999999574625131D+00
 4611    46.100000    0.9999999616075036D+00
 4612    46.110000    0.9999999668391488D+00
 4613    46.120000    0.9999999730089318D+00
 4614    46.130000    0.9999999799411745D+00
 4615    46.140000    0.9999999874378550D+00
 4616    46.150000    0.9999999952840433D+00
 4617    46.160000    0.1000000003253800D+01
 4618    46.170000    0.1000000011116383D+01
 4619    46.180000    0.1000000018642593D+01
 4620    46.190000    0.1000000025611074D+01
 4621    46.200000    0.1000000031814423D+01
 4622    46.210000    0.1000000037064905D+01
 4623    46.220000    0.1000000041199661D+01
 4624    46.230000    0.1000000044085226D+01
 4625    46.240000    0.1000000045621265D+01
 4626    46.250000    0.1000000045743411D+01
 4627    46.260000    0.1000000044425127D+01
 4628    46.270000    0.1000000041678548D+01
 4629    46.280000    0.1000000037554275D+01
 4630    46.290000    0.1000000032140120D+01
 4631    46.300000    0.1000000025558857D+01
 4632    46.310000    0.1000000017965008D+01
 4633    46.320000    0.1000000009540776D+01
 4634    46.330000    0.1000000000491222D+01
 4635    46.340000    0.9999999910388199D+00
 4636    46.350000    0.9999999814175359D+00
 4637    46.360000    0.9999999718665867D+00
 4638    46.370000    0.9999999626240527D+00
 4639    46.380000    0.9999999539205121D+00
 4640    46.390000    0.9999999459728717D+00
 4641    46.400000    0.9999999389785563D+00
 4642    46.410000    0.9999999331102165D+00
 4643    46.420000    0.9999999285110979D+00
 4644    46.430000    0.9999999252911929D+00
 4645    46.440000    0.9999999235242832D+00
 4646    46.450000    0.9999999232459499D+00
 4647    46.460000    0.9999999244526049D+00
 4648    46.470000    0.9999999271015734D+00
 4649    46.480000    0.9999999311122197D+00
 4650    46.490000    0.9999999363680918D+00
 4651    46.500000    0.9999999427200239D+00
 4652    46.510000    0.9999999499901143D+00
 4653    46.520000    0.9999999579764727D+00
 4654    46.530000    0.9999999664586092D+00
 4655    46.540000    0.9999999752033211D+00
 4656    46.550000    0.9999999839709153D+00
 4657    46.560000    0.9999999925216089D+00
 4658    46.570000    0.1000000000621924D+01
 4659    46.580000    0.1000000008050916D+01
 4660    46.590000    0.1000000014606063D+01
 4661    46.600000    0.1000000020108658D+01
 4662    46.610000    0.1000000024408565D+01
 4663    46.620000    0.1000000027388203D+01
 4664    46.630000    0.1000000028965662D+01
 4665    46.640000    0.1000000029096861D+01
 4666    46.650000    0.1000000027776688D+01
 4667    46.660000    0.1000000025039102D+01
 4668    46.670000    0.1000000020956188D+01
 4669    46.680000    0.1000000015636191D+01
 4670    46.690000    0.1000000009220582D+01
 4671    46.700000    0.1000000001880242D+01
 4672    46.710000    0.9999999938108568D+00
 4673    46.720000    0.9999999852276540D+00
 4674    46.730000    0.9999999763596220D+00
 4675    46.740000    0.9999999674433642D+00
 4676    46.750000    0.9999999587167540D+00
 4677    46.760000    0.9999999504125658D+00
 4678    46.770000    0.9999999427522430D+00
 4679    46.780000    0.9999999359399790D+00
 4680    46.790000    0.9999999301572653D+00
 4681    46.800000    0.9999999255580516D+00
 4682    46.810000    0.9999999222646485D+00
 4683    46.820000    0.9999999203644830D+00
 4684    46.830000    0.9999999199077894D+00
 4685    46.840000    0.9999999209062986D+00
 4686    46.850000    0.9999999233329612D+00
 4687    46.860000    0.9999999271227062D+00
 4688    46.870000    0.9999999321742193D+00
 4689    46.880000    0.9999999383526872D+00
 4690    46.890000    0.9999999454934357D+00
 4691    46.900000    0.9999999534063622D+00
 4692    46.910000    0.9999999618810432D+00
 4693    46.920000    0.9999999706923783D+00
 4694    46.930000    0.9999999796066195D+00
 4695    46.940000    0.9999999883876228D+00
 4696    46.950000    0.9999999968031552D+00
 4697    46.960000    0.1000000004631087D+01
 4698    46.970000    0.1000000011665303D+01
 4699    46.980000    0.1000000017721179D+01
 4700    46.990000    0.1000000022640466D+01
 4701    47.000000    0.1000000026295472D+01
 4702    47.010000    0.1000000028592405D+01
 4703    47.020000    0.1000000029473810D+01
 4704    47.030000    0.1000000028920028D+01
 4705    47.040000    0.1000000026949634D+01
 4706    47.050000    0.1000000023618856D+01
 4707    47.060000    0.1000000019019981D+01
 4708    47.070000    0.1000000013278798D+01
 4709    47.080000    0.1000000006551153D+01
 4710    47.090000    0.9999999990186939D+00
 4711    47.100000    0.9999999908839426D+00
 4712    47.110000    0.9999999823648112D+00
 4713    47.120000    0.9999999736887177D+00
 4714    47.130000    0.9999999650864592D+00
 4715    47.140000    0.9999999567860075D+00
 4716    47.150000    0.9999999490063948D+00
 4717    47.160000    0.9999999419518513D+00
 4718    47.170000    0.9999999358063559D+00
 4719    47.180000    0.9999999307287420D+00
 4720    47.190000    0.9999999268484925D+00
 4721    47.200000    0.9999999242623330D+00
 4722    47.210000    0.9999999230317150D+00
 4723    47.220000    0.9999999231812574D+00
 4724    47.230000    0.9999999246981800D+00
 4725    47.240000    0.9999999275327512D+00
 4726    47.250000    0.9999999315997286D+00
 4727    47.260000    0.9999999367807566D+00
 4728    47.270000    0.9999999429276526D+00
 4729    47.280000    0.9999999498664912D+00
 4730    47.290000    0.9999999574023768D+00
 4731    47.300000    0.9999999653247736D+00
 4732    47.310000    0.9999999734132476D+00
 4733    47.320000    0.9999999814434660D+00
 4734    47.330000    0.9999999891932908D+00
 4735    47.340000    0.9999999964488033D+00
 4736    47.350000    0.1000000003010095D+01
 4737    47.360000    0.1000000008696671D+01
 4738    47.370000    0.1000000013352318D+01
 4739    47.380000    0.1000000016849311D+01
 4740    47.390000    0.1000000019091836D+01
 4741    47.400000    0.1000000020018555D+01
 4742    47.410000    0.1000000019604222D+01
 4743    47.420000    0.1000000017860332D+01
 4744    47.430000    0.1000000014834762D+01
 4745    47.440000    0.1000000010610443D+01
 4746    47.450000    0.1000000005303071D+01
 4747    47.460000    0.9999999990579460D+00
 4748    47.470000    0.9999999920460033D+00
 4749    47.480000    0.9999999844591643D+00
 4750    47.490000    0.9999999765051212D+00
 4751    47.500000    0.9999999684017004D+00
 4752    47.510000    0.9999999603709606D+00
 4753    47.520000    0.9999999526331798D+00
 4754    47.530000    0.9999999454008995D+00
 4755    47.540000    0.9999999388731826D+00
 4756    47.550000    0.9999999332302421D+00
 4757    47.560000    0.9999999286285859D+00
 4758    47.570000    0.9999999251968055D+00
 4759    47.580000    0.9999999230321251D+00
 4760    47.590000    0.9999999221978021D+00
 4761    47.600000    0.9999999227214458D+00
 4762    47.610000    0.9999999245943044D+00
 4763    47.620000    0.9999999277715336D+00
 4764    47.630000    0.9999999321734393D+00
 4765    47.640000    0.9999999376876630D+00
 4766    47.650000    0.9999999441722460D+00
 4767    47.660000    0.9999999514594896D+00
 4768    47.670000    0.9999999593605099D+00
 4769    47.680000    0.9999999676703563D+00
 4770    47.690000    0.9999999761735622D+00
 4771    47.700000    0.9999999846499721D+00
 4772    47.710000    0.9999999928806906D+00
 4773    47.720000    0.1000000000653991D+01
 4774    47.730000    0.1000000007771023D+01
 4775    47.740000    0.1000000014051168D+01
 4776    47.750000    0.1000000019336895D+01
 4777    47.760000    0.1000000023497988D+01
 4778    47.770000    0.1000000026435030D+01
 4779    47.780000    0.1000000028082051D+01
 4780    47.790000    0.1000000028408271D+01
 4781    47.800000    0.1000000027418884D+01
 4782    47.810000    0.1000000025154872D+01
 4783    47.820000    0.1000000021691855D+01
 4784    47.830000    0.1000000017137995D+01
 4785    47.840000    0.1000000011631030D+01
 4786    47.850000    0.1000000005334504D+01
 4787    47.860000    0.9999999984333101D+00
 4788    47.870000    0.9999999911286476D+00
 4789    47.880000    0.9999999836325510D+00
 4790    47.890000    0.9999999761621282D+00
 4791    47.900000    0.9999999689336599D+00
 4792    47.910000    0.9999999621567323D+00
 4793    47.920000    0.9999999560285501D+00
 4794    47.930000    0.9999999507285895D+00
 4795    47.940000    0.9999999464137344D+00
 4796    47.950000    0.9999999432140257D+00
 4797    47.960000    0.9999999412291397D+00
 4798    47.970000    0.9999999405256896D+00
 4799    47.980000    0.9999999411354220D+00
 4800    47.990000    0.9999999430543599D+00
 4801    48.000000    0.9999999462429083D+00
 4802    48.010000    0.9999999506269273D+00
 4803    48.020000    0.9999999560997365D+00
 4804    48.030000    0.9999999625249990D+00
 4805    48.040000    0.9999999697404076D+00
 4806    48.050000    0.9999999775620704D+00
 4807    48.060000    0.9999999857894795D+00
 4808    48.070000    0.9999999942109270D+00
 4809    48.080000    0.1000000002609224D+01
 4810    48.090000    0.1000000010767564D+01
 4811    48.100000    0.1000000018475375D+01
 4812    48.110000    0.1000000025534004D+01
 4813    48.120000    0.1000000031762078D+01
 4814    48.130000    0.1000000037000392D+01
 4815    48.140000    0.1000000041116209D+01
 4816    48.150000    0.1000000044006831D+01
 4817    48.160000    0.1000000045602370D+01
 4818    48.170000    0.1000000045867626D+01
 4819    48.180000    0.1000000044803033D+01
 4820    48.190000    0.1000000042444635D+01
 4821    48.200000    0.1000000038863118D+01
 4822    48.210000    0.1000000034161887D+01
 4823    48.220000    0.1000000028474278D+01
 4824    48.230000    0.1000000021959951D+01
 4825    48.240000    0.1000000014800581D+01
 4826    48.250000    0.1000000007194956D+01
 4827    48.260000    0.9999999993536064D+00
 4828    48.270000    0.9999999914931278D+00
 4829    48.280000    0.9999999838303373D+00
 4830    48.290000    0.9999999765764230D+00
 4831    48.300000    0.9999999699312483D+00
 4832    48.310000    0.9999999640779613D+00
 4833    48.320000    0.9999999591780536D+00
 4834    48.330000    0.9999999553670069D+00
 4835    48.340000    0.9999999527506354D+00
 4836    48.350000    0.9999999514022321D+00
 4837    48.360000    0.9999999513605892D+00
 4838    48.370000    0.9999999526289471D+00
 4839    48.380000    0.9999999551749028D+00
 4840    48.390000    0.9999999589312744D+00
 4841    48.400000    0.9999999637979058D+00
 4842    48.410000    0.9999999696443547D+00
 4843    48.420000    0.9999999763133990D+00
 4844    48.430000    0.9999999836252595D+00
 4845    48.440000    0.9999999913824339D+00
 4846    48.450000    0.9999999993750028D+00
 4847    48.460000    0.1000000007386272D+01
 4848    48.470000    0.1000000015198597D+01
 4849    48.480000    0.1000000022599230D+01
 4850    48.490000    0.1000000029386040D+01
 4851    48.500000    0.1000000035372944D+01
 4852    48.510000    0.1000000040394907D+01
 4853    48.520000    0.1000000044312381D+01
 4854    48.530000    0.1000000047015053D+01
 4855    48.540000    0.1000000048424818D+01
 4856    48.550000    0.1000000048497878D+01
 4857    48.560000    0.1000000047225929D+01
 4858    48.570000    0.1000000044636391D+01
 4859    48.580000    0.1000000040791689D+01
 4860    48.590000    0.1000000035787587D+01
 4861    48.600000    0.1000000029750635D+01
 4862    48.610000    0.1000000022834798D+01
 4863    48.620000    0.1000000015217341D+01
 4864    48.630000    0.1000000007094106D+01
 4865    48.640000    0.9999999986742842D+00
 4866    48.650000    0.9999999901748432D+00
 4867    48.660000    0.9999999818147417D+00
 4868    48.670000    0.9999999738091030D+00
 4869    48.680000    0.9999999663634906D+00
 4870    48.690000    0.9999999596684487D+00
 4871    48.700000    0.9999999538944454D+00
 4872    48.710000    0.9999999491873616D+00
 4873    48.720000    0.9999999456646403D+00
 4874    48.730000    0.9999999434122003D+00
 4875    48.740000    0.9999999424821984D+00
 4876    48.750000    0.9999999428916958D+00
 4877    48.760000    0.9999999446222665D+00
 4878    48.770000    0.9999999476205536D+00
 4879    48.780000    0.9999999517997614D+00
 4880    48.790000    0.9999999570420389D+00
 4881    48.800000    0.9999999632016918D+00
 4882    48.810000    0.9999999701091338D+00
 4883    48.820000    0.9999999775754714D+00
 4884    48.830000    0.9999999853975996D+00
 4885    48.840000    0.9999999933636676D+00
 4886    48.850000    0.1000000001258771D+01
 4887    48.860000    0.1000000008870715D+01
 4888    48.870000    0.1000000015995692D+01
 4889    48.880000    0.1000000022443731D+01
 4890    48.890000    0.1000000028043757D+01
 4891    48.900000    0.1000000032648137D+01
 4892    48.910000    0.1000000036136590D+01
 4893    48.920000    0.1000000038419353D+01
 4894    48.930000    0.1000000039439519D+01
 4895    48.940000    0.1000000039174489D+01
 4896    48.950000    0.1000000037636498D+01
 4897    48.960000    0.1000000034872204D+01
 4898    48.970000    0.1000000030961349D+01
 4899    48.980000    0.1000000026014532D+01
 4900    48.990000    0.1000000020170156D+01
 4901    49.000000    0.1000000013590634D+01
 4902    49.010000    0.1000000006457944D+01
 4903    49.020000    0.9999999989686792D+00
 4904    49.030000    0.9999999913286998D+00
 4905    49.040000    0.9999999837475504D+00
 4906    49.050000    0.9999999764327866D+00
 4907    49.060000    0.9999999695843600D+00
 4908    49.070000    0.9999999633892218D+00
 4909    49.080000    0.9999999580162819D+00
 4910    49.090000    0.9999999536118650D+00
 4911    49.100000    0.9999999502957799D+00
 4912    49.110000    0.9999999481581126D+00
 4913    49.120000    0.9999999472568236D+00
 4914    49.130000    0.9999999476162179D+00
 4915    49.140000    0.9999999492263237D+00
 4916    49.150000    0.9999999520431994D+00
 4917    49.160000    0.9999999559901535D+00
 4918    49.170000    0.9999999609598520D+00
 4919    49.180000    0.9999999668172466D+00
 4920    49.190000    0.9999999734032496D+00
 4921    49.200000    0.9999999805390539D+00
 4922    49.210000    0.9999999880309790D+00
 4923    49.220000    0.9999999956757153D+00
 4924    49.230000    0.1000000003265821D+01
 4925    49.240000    0.1000000010595325D+01
 4926    49.250000    0.1000000017465287D+01
 4927    49.260000    0.1000000023689160D+01
 4928    49.270000    0.1000000029097811D+01
 4929    49.280000    0.1000000033544074D+01
 4930    49.290000    0.1000000036906698D+01
 4931    49.300000    0.1000000039093598D+01
 4932    49.310000    0.1000000040044313D+01
 4933    49.320000    0.1000000039731611D+01
 4934    49.330000    0.1000000038162193D+01
 4935    49.340000    0.1000000035376489D+01
 4936    49.350000    0.1000000031447532D+01
 4937    49.360000    0.1000000026478967D+01
 4938    49.370000    0.1000000020602229D+01
 4939    49.380000    0.1000000013972975D+01
 4940    49.390000    0.1000000006766871D+01
 4941    49.400000    0.9999999991748354D+00
 4942    49.410000    0.9999999913978855D+00
 4943    49.420000    0.9999999836417077D+00
 4944    49.430000    0.9999999761111132D+00
 4945    49.440000    0.9999999690045190D+00
 4946    49.450000    0.9999999625086072D+00
 4947    49.460000    0.9999999567933070D+00
 4948    49.470000    0.9999999520072310D+00
 4949    49.480000    0.9999999482736914D+00
 4950    49.490000    0.9999999456874017D+00
 4951    49.500000    0.9999999443119514D+00
 4952    49.510000    0.9999999441781238D+00
 4953    49.520000    0.9999999452830971D+00
 4954    49.530000    0.9999999475905540D+00
 4955    49.540000    0.9999999510316926D+00
 4956    49.550000    0.9999999555071122D+00
 4957    49.560000    0.9999999608895225D+00
 4958    49.570000    0.9999999670272008D+00
 4959    49.580000    0.9999999737481060D+00
 4960    49.590000    0.9999999808645345D+00
 4961    49.600000    0.9999999881781961D+00
 4962    49.610000    0.9999999954855687D+00
 4963    49.620000    0.1000000002583391D+01
 4964    49.630000    0.1000000009274139D+01
 4965    49.640000    0.1000000015371354D+01
 4966    49.650000    0.1000000020704651D+01
 4967    49.660000    0.1000000025124306D+01
 4968    49.670000    0.1000000028505272D+01
 4969    49.680000    0.1000000030750533D+01
 4970    49.690000    0.1000000031793695D+01
 4971    49.700000    0.1000000031600757D+01
 4972    49.710000    0.1000000030171000D+01
 4973    49.720000    0.1000000027536985D+01
 4974    49.730000    0.1000000023763656D+01
 4975    49.740000    0.1000000018946563D+01
 4976    49.750000    0.1000000013209277D+01
 4977    49.760000    0.1000000006700039D+01
 4978    49.770000    0.9999999995877604D+00
 4979    49.780000    0.9999999920574622D+00
 4980    49.790000    0.9999999843052889D+00
 4981    49.800000    0.9999999765332300D+00
 4982    49.810000    0.9999999689436855D+00
 4983    49.820000    0.9999999617340282D+00
 4984    49.830000    0.9999999550913090D+00
 4985    49.840000    0.9999999491872419D+00
 4986    49.850000    0.9999999441736092D+00
 4987    49.860000    0.9999999401782089D+00
 4988    49.870000    0.9999999373014509D+00
 4989    49.880000    0.9999999356136940D+00
 4990    49.890000    0.9999999351533964D+00
 4991    49.900000    0.9999999359261235D+00
 4992    49.910000    0.9999999379044465D+00
 4993    49.920000    0.9999999410287254D+00
 4994    49.930000    0.9999999452087595D+00
 4995    49.940000    0.9999999503262589D+00
 4996    49.950000    0.9999999562380674D+00
 4997    49.960000    0.9999999627800513D+00
 4998    49.970000    0.9999999697715491D+00
 4999    49.980000    0.9999999770202578D+00
 5000    49.990000    0.9999999843274272D+00
 5001    50.000000    0.9999999914932226D+00
 5002    50.010000    0.9999999983221057D+00
 5003    50.020000    0.1000000004628095D+01
 5004    50.030000    0.1000000010239761D+01
 5005    50.040000    0.1000000015004821D+01
 5006    50.050000    0.1000000018794211D+01
 5007    50.060000    0.1000000021505531D+01
 5008    50.070000    0.1000000023065758D+01
 5009    50.080000    0.1000000023433173D+01
 5010    50.090000    0.1000000022598428D+01
 5011    50.100000    0.1000000020584754D+01
 5012    50.110000    0.1000000017447279D+01
 5013    50.120000    0.1000000013271488D+01
 5014    50.130000    0.1000000008170867D+01
 5015    50.140000    0.1000000002283796D+01
 5016    50.150000    0.9999999957697718D+00
 5017    50.160000    0.9999999888050689D+00
 5018    50.170000    0.9999999815779467D+00
 5019    50.180000    0.9999999742835475D+00
 5020    50.190000    0.9999999671186084D+00
 5021    50.200000    0.9999999602761420D+00
 5022    50.210000    0.9999999539402208D+00
 5023    50.220000    0.9999999482810111D+00
 5024    50.230000    0.9999999434501891D+00
 5025    50.240000    0.9999999395768605D+00
 5026    50.250000    0.9999999367640973D+00
 5027    50.260000    0.9999999350861792D+00
 5028    50.270000    0.9999999345866196D+00
 5029    50.280000    0.9999999352770219D+00
 5030    50.290000    0.9999999371368027D+00
 5031    50.300000    0.9999999401137831D+00
 5032    50.310000    0.9999999441256353D+00
 5033    50.320000    0.9999999490621408D+00
 5034    50.330000    0.9999999547882015D+00
 5035    50.340000    0.9999999611475201D+00
 5036    50.350000    0.9999999679668498D+00
 5037    50.360000    0.9999999750606992D+00
 5038    50.370000    0.9999999822363611D+00
 5039    50.380000    0.9999999892991350D+00
 5040    50.390000    0.9999999960575963D+00
 5041    50.400000    0.1000000002328774D+01
 5042    50.410000    0.1000000007943092D+01
 5043    50.420000    0.1000000012748949D+01
 5044    50.430000    0.1000000016616805D+01
 5045    50.440000    0.1000000019442668D+01
 5046    50.450000    0.1000000021150888D+01
 5047    50.460000    0.1000000021696185D+01
 5048    50.470000    0.1000000021064848D+01
 5049    50.480000    0.1000000019275084D+01
 5050    50.490000    0.1000000016376509D+01
 5051    50.500000    0.1000000012448776D+01
 5052    50.510000    0.1000000007599406D+01
 5053    50.520000    0.1000000001960861D+01
 5054    50.530000    0.9999999956869459D+00
 5055    50.540000    0.9999999889486334D+00
 5056    50.550000    0.9999999819294326D+00
 5057    50.560000    0.9999999748204171D+00
 5058    50.570000    0.9999999678150541D+00
 5059    50.580000    0.9999999611039723D+00
 5060    50.590000    0.9999999548698075D+00
 5061    50.600000    0.9999999492822697D+00
 5062    50.610000    0.9999999444935606D+00
 5063    50.620000    0.9999999406342672D+00
 5064    50.630000    0.9999999378098415D+00
 5065    50.640000    0.9999999360977617D+00
 5066    50.650000    0.9999999355454502D+00
 5067    50.660000    0.9999999361690036D+00
 5068    50.670000    0.9999999379527708D+00
 5069    50.680000    0.9999999408497882D+00
 5070    50.690000    0.9999999447830600D+00
 5071    50.700000    0.9999999496476496D+00
 5072    50.710000    0.9999999553135226D+00
 5073    50.720000    0.9999999616290688D+00
 5074    50.730000    0.9999999684252027D+00
 5075    50.740000    0.9999999755199350D+00
 5076    50.750000    0.9999999827232903D+00
 5077    50.760000    0.9999999898424369D+00
 5078    50.770000    0.9999999966868942D+00
 5079    50.780000    0.1000000003073671D+01
 5080    50.790000    0.1000000008832201D+01
 5081    50.800000    0.1000000013808943D+01
 5082    50.810000    0.1000000017871517D+01
 5083    50.820000    0.1000000020912268D+01
 5084    50.830000    0.1000000022851161D+01
 5085    50.840000    0.1000000023637935D+01
 5086    50.850000    0.1000000023253445D+01
 5087    50.860000    0.1000000021710173D+01
 5088    50.870000    0.1000000019051876D+01
 5089    50.880000    0.1000000015352402D+01
 5090    50.890000    0.1000000010713690D+01
 5091    50.900000    0.1000000005263010D+01
 5092    50.910000    0.9999999991495296D+00
 5093    50.920000    0.9999999925402888D+00
 5094    50.930000    0.9999999856156916D+00
 5095    50.940000    0.9999999785646450D+00
 5096    50.950000    0.9999999715794688D+00
 5097    50.960000    0.9999999648507168D+00
 5098    50.970000    0.9999999585620482D+00
 5099    50.980000    0.9999999528852865D+00
 5100    50.990000    0.9999999479758017D+00
 5101    51.000000    0.9999999439683371D+00
 5102    51.010000    0.9999999409733941D+00
 5103    51.020000    0.9999999390742725D+00
 5104    51.030000    0.9999999383248448D+00
 5105    51.040000    0.9999999387481242D+00
 5106    51.050000    0.9999999403356652D+00
 5107    51.060000    0.9999999430478114D+00
 5108    51.070000    0.9999999468147832D+00
 5109    51.080000    0.9999999515385770D+00
 5110    51.090000    0.9999999570956229D+00
 5111    51.100000    0.9999999633401280D+00
 5112    51.110000    0.9999999701080182D+00
 5113    51.120000    0.9999999772213676D+00
 5114    51.130000    0.9999999844931986D+00
 5115    51.140000    0.9999999917325232D+00
 5116    51.150000    0.9999999987494870D+00
 5117    51.160000    0.1000000005360481D+01
 5118    51.170000    0.1000000011393078D+01
 5119    51.180000    0.1000000016690673D+01
 5120    51.190000    0.1000000021116678D+01
 5121    51.200000    0.1000000024558194D+01
 5122    51.210000    0.1000000026929026D+01
 5123    51.220000    0.1000000028171986D+01
 5124    51.230000    0.1000000028260406D+01
 5125    51.240000    0.1000000027198836D+01
 5126    51.250000    0.1000000025022892D+01
 5127    51.260000    0.1000000021798273D+01
 5128    51.270000    0.1000000017618963D+01
 5129    51.280000    0.1000000012604677D+01
 5130    51.290000    0.1000000006897613D+01
 5131    51.300000    0.1000000000658600D+01
 5132    51.310000    0.9999999940627478D+00
 5133    51.320000    0.9999999872947166D+00
 5134    51.330000    0.9999999805437284D+00
 5135    51.340000    0.9999999739984611D+00
 5136    51.350000    0.9999999678419625D+00
 5137    51.360000    0.9999999622467172D+00
 5138    51.370000    0.9999999573700018D+00
 5139    51.380000    0.9999999533496540D+00
 5140    51.390000    0.9999999503003674D+00
 5141    51.400000    0.9999999483106128D+00
 5142    51.410000    0.9999999474402684D+00
 5143    51.420000    0.9999999477190215D+00
 5144    51.430000    0.9999999491455839D+00
 5145    51.440000    0.9999999516877450D+00
 5146    51.450000    0.9999999552832552D+00
 5147    51.460000    0.9999999598415191D+00
 5148    51.470000    0.9999999652460511D+00
 5149    51.480000    0.9999999713576267D+00
 5150    51.490000    0.9999999780180455D+00
 5151    51.500000    0.9999999850544004D+00
 5152    51.510000    0.9999999922837414D+00
 5153    51.520000    0.9999999995180082D+00
 5154    51.530000    0.1000000006569095D+01
 5155    51.540000    0.1000000013253912D+01
 5156    51.550000    0.1000000019399315D+01
 5157    51.560000    0.1000000024846753D+01
 5158    51.570000    0.1000000029456529D+01
 5159    51.580000    0.1000000033111547D+01
 5160    51.590000    0.1000000035720443D+01
 5161    51.600000    0.1000000037220032D+01
 5162    51.610000    0.1000000037576979D+01
 5163    51.620000    0.1000000036788681D+01
 5164    51.630000    0.1000000034883305D+01
 5165    51.640000    0.1000000031919013D+01
 5166    51.650000    0.1000000027982365D+01
 5167    51.660000    0.1000000023185967D+01
 5168    51.670000    0.1000000017665420D+01
 5169    51.680000    0.1000000011575646D+01
 5170    51.690000    0.1000000005086696D+01
 5171    51.700000    0.9999999983791650D+00
 5172    51.710000    0.9999999916393093D+00
 5173    51.720000    0.9999999850540280D+00
 5174    51.730000    0.9999999788058247D+00
 5175    51.740000    0.9999999730678925D+00
 5176    51.750000    0.9999999679994523D+00
 5177    51.760000    0.9999999637414738D+00
 5178    51.770000    0.9999999604128862D+00
 5179    51.780000    0.9999999581073895D+00
 5180    51.790000    0.9999999568909456D+00
 5181    51.800000    0.9999999568000174D+00
 5182    51.810000    0.9999999578406069D+00
 5183    51.820000    0.9999999599881098D+00
 5184    51.830000    0.9999999631879979D+00
 5185    51.840000    0.9999999673573059D+00
 5186    51.850000    0.9999999723868828D+00
 5187    51.860000    0.9999999781443469D+00
 5188    51.870000    0.9999999844776650D+00
 5189    51.880000    0.9999999912192573D+00
 5190    51.890000    0.9999999981905183D+00
 5191    51.900000    0.1000000005206634D+01
 5192    51.910000    0.1000000012081557D+01
 5193    51.920000    0.1000000018633018D+01
 5194    51.930000    0.1000000024687431D+01
 5195    51.940000    0.1000000030084554D+01
 5196    51.950000    0.1000000034681797D+01
 5197    51.960000    0.1000000038358048D+01
 5198    51.970000    0.1000000041016914D+01
 5199    51.980000    0.1000000042589302D+01
 5200    51.990000    0.1000000043035257D+01
 5201    52.000000    0.1000000042345017D+01
 5202    52.010000    0.1000000040539254D+01
 5203    52.020000    0.1000000037668498D+01
 5204    52.030000    0.1000000033811752D+01
 5205    52.040000    0.1000000029074351D+01
 5206    52.050000    0.1000000023585101D+01
 5207    52.060000    0.1000000017492803D+01
 5208    52.070000    0.1000000010962231D+01
 5209    52.080000    0.1000000004169687D+01
 5210    52.090000    0.9999999972982512D+00
 5211    52.100000    0.9999999905328482D+00
 5212    52.110000    0.9999999840552747D+00
 5213    52.120000    0.9999999780393094D+00
 5214    52.130000    0.9999999726460461D+00
 5215    52.140000    0.9999999680195707D+00
 5216    52.150000    0.9999999642831002D+00
 5217    52.160000    0.9999999615356868D+00
 5218    52.170000    0.9999999598495749D+00
 5219    52.180000    0.9999999592682810D+00
 5220    52.190000    0.9999999598054513D+00
 5221    52.200000    0.9999999614445211D+00
 5222    52.210000    0.9999999641391906D+00
 5223    52.220000    0.9999999678146977D+00
 5224    52.230000    0.9999999723698588D+00
 5225    52.240000    0.9999999776798174D+00
 5226    52.250000    0.9999999835994278D+00
 5227    52.260000    0.9999999899671820D+00
 5228    52.270000    0.9999999966095741D+00
 5229    52.280000    0.1000000003345783D+01
 5230    52.290000    0.1000000009992548D+01
 5231    52.300000    0.1000000016369107D+01
 5232    52.310000    0.1000000022302059D+01
 5233    52.320000    0.1000000027630030D+01
 5234    52.330000    0.1000000032208004D+01
 5235    52.340000    0.1000000035911215D+01
 5236    52.350000    0.1000000038638488D+01
 5237    52.360000    0.1000000040314938D+01
 5238    52.370000    0.1000000040893967D+01
 5239    52.380000    0.1000000040358487D+01
 5240    52.390000    0.1000000038721355D+01
 5241    52.400000    0.1000000036024999D+01
 5242    52.410000    0.1000000032340242D+01
 5243    52.420000    0.1000000027764373D+01
 5244    52.430000    0.1000000022418496D+01
 5245    52.440000    0.1000000016444248D+01
 5246    52.450000    0.1000000009999962D+01
 5247    52.460000    0.1000000003256385D+01
 5248    52.470000    0.9999999963920678D+00
 5249    52.480000    0.9999999895885444D+00
 5250    52.490000    0.9999999830254401D+00
 5251    52.500000    0.9999999768756324D+00
 5252    52.510000    0.9999999713006006D+00
 5253    52.520000    0.9999999664460839D+00
 5254    52.530000    0.9999999624381718D+00
 5255    52.540000    0.9999999593799230D+00
 5256    52.550000    0.9999999573486138D+00
 5257    52.560000    0.9999999563936782D+00
 5258    52.570000    0.9999999565354049D+00
 5259    52.580000    0.9999999577644196D+00
 5260    52.590000    0.9999999600419667D+00
 5261    52.600000    0.9999999633009844D+00
 5262    52.610000    0.9999999674479421D+00
 5263    52.620000    0.9999999723653875D+00
 5264    52.630000    0.9999999779151409D+00
 5265    52.640000    0.9999999839420417D+00
 5266    52.650000    0.9999999902781515D+00
 5267    52.660000    0.9999999967472981D+00
 5268    52.670000    0.1000000003169839D+01
 5269    52.680000    0.1000000009367512D+01
 5270    52.690000    0.1000000015168246D+01
 5271    52.700000    0.1000000020410803D+01
 5272    52.710000    0.1000000024949119D+01
 5273    52.720000    0.1000000028656240D+01
 5274    52.730000    0.1000000031427732D+01
 5275    52.740000    0.1000000033184484D+01
 5276    52.750000    0.1000000033874827D+01
 5277    52.760000    0.1000000033475913D+01
 5278    52.770000    0.1000000031994305D+01
 5279    52.780000    0.1000000029465791D+01
 5280    52.790000    0.1000000025954391D+01
 5281    52.800000    0.1000000021550617D+01
 5282    52.810000    0.1000000016369014D+01
 5283    52.820000    0.1000000010545054D+01
 5284    52.830000    0.1000000004231468D+01
 5285    52.840000    0.9999999975941172D+00
 5286    52.850000    0.9999999908075089D+00
 5287    52.860000    0.9999999840500853D+00
 5288    52.870000    0.9999999774994074D+00
 5289    52.880000    0.9999999713273647D+00
 5290    52.890000    0.9999999656955435D+00
 5291    52.900000    0.9999999607508716D+00
 5292    52.910000    0.9999999566216656D+00
 5293    52.920000    0.9999999534141779D+00
 5294    52.930000    0.9999999512097425D+00
 5295    52.940000    0.9999999500625945D+00
 5296    52.950000    0.9999999499984197D+00
 5297    52.960000    0.9999999510136757D+00
 5298    52.970000    0.9999999530757011D+00
 5299    52.980000    0.9999999561236089D+00
 5300    52.990000    0.9999999600699401D+00
 5301    53.000000    0.9999999648030321D+00
 5302    53.010000    0.9999999701900395D+00
 5303    53.020000    0.9999999760805219D+00
 5304    53.030000    0.9999999823105054D+00
 5305    53.040000    0.9999999887069052D+00
 5306    53.050000    0.9999999950921921D+00
 5307    53.060000    0.1000000001289176D+01
 5308    53.070000    0.1000000007125778D+01
 5309    53.080000    0.1000000012439660D+01
 5310    53.090000    0.1000000017082592D+01
 5311    53.100000    0.1000000020924436D+01
 5312    53.110000    0.1000000023856643D+01
 5313    53.120000    0.1000000025795158D+01
 5314    53.130000    0.1000000026682677D+01
 5315    53.140000    0.1000000026490169D+01
 5316    53.150000    0.1000000025217646D+01
 5317    53.160000    0.1000000022894147D+01
 5318    53.170000    0.1000000019576941D+01
 5319    53.180000    0.1000000015349964D+01
 5320    53.190000    0.1000000010321554D+01
 5321    53.200000    0.1000000004621517D+01
 5322    53.210000    0.9999999983976200D+00
 5323    53.220000    0.9999999918116090D+00
 5324    53.230000    0.9999999850348467D+00
 5325    53.240000    0.9999999782436959D+00
 5326    53.250000    0.9999999716147744D+00
 5327    53.260000    0.9999999653202017D+00
 5328    53.270000    0.9999999595229739D+00
 5329    53.280000    0.9999999543725856D+00
 5330    53.290000    0.9999999500010189D+00
 5331    53.300000    0.9999999465192062D+00
 5332    53.310000    0.9999999440140626D+00
 5333    53.320000    0.9999999425461674D+00
 5334    53.330000    0.9999999421481558D+00
 5335    53.340000    0.9999999428238636D+00
 5336    53.350000    0.9999999445482486D+00
 5337    53.360000    0.9999999472680893D+00
 5338    53.370000    0.9999999509034430D+00
 5339    53.380000    0.9999999553498189D+00
 5340    53.390000    0.9999999604810150D+00
 5341    53.400000    0.9999999661525338D+00
 5342    53.410000    0.9999999722054905D+00
 5343    53.420000    0.9999999784709046D+00
 5344    53.430000    0.9999999847742607D+00
 5345    53.440000    0.9999999909402141D+00
 5346    53.450000    0.9999999967973172D+00
 5347    53.460000    0.1000000002182635D+01
 5348    53.470000    0.1000000006946132D+01
 5349    53.480000    0.1000000010954702D+01
 5350    53.490000    0.1000000014095746D+01
 5351    53.500000    0.1000000016280193D+01
 5352    53.510000    0.1000000017444880D+01
 5353    53.520000    0.1000000017554243D+01
 5354    53.530000    0.1000000016601255D+01
 5355    53.540000    0.1000000014607594D+01
 5356    53.550000    0.1000000011623049D+01
 5357    53.560000    0.1000000007724155D+01
 5358    53.570000    0.1000000003012119D+01
 5359    53.580000    0.9999999976100775D+00
 5360    53.590000    0.9999999916597720D+00
 5361    53.600000    0.9999999853177157D+00
 5362    53.610000    0.9999999787509743D+00
 5363    53.620000    0.9999999721326612D+00
 5364    53.630000    0.9999999656372741D+00
 5365    53.640000    0.9999999594359968D+00
 5366    53.650000    0.9999999536920944D+00
 5367    53.660000    0.9999999485565245D+00
 5368    53.670000    0.9999999441638829D+00
 5369    53.680000    0.9999999406287927D+00
 5370    53.690000    0.9999999380428323D+00
 5371    53.700000    0.9999999364720893D+00
 5372    53.710000    0.9999999359553983D+00
 5373    53.720000    0.9999999365033168D+00
 5374    53.730000    0.9999999380978616D+00
 5375    53.740000    0.9999999406930133D+00
 5376    53.750000    0.9999999442159777D+00
 5377    53.760000    0.9999999485691637D+00
 5378    53.770000    0.9999999536328298D+00
 5379    53.780000    0.9999999592683241D+00
 5380    53.790000    0.9999999653218320D+00
 5381    53.800000    0.9999999716285278D+00
 5382    53.810000    0.9999999780170212D+00
 5383    53.820000    0.9999999843139773D+00
 5384    53.830000    0.9999999903487845D+00
 5385    53.840000    0.9999999959581471D+00
 5386    53.850000    0.1000000000990478D+01
 5387    53.860000    0.1000000005309970D+01
 5388    53.870000    0.1000000008800245D+01
 5389    53.880000    0.1000000011367473D+01
 5390    53.890000    0.1000000012942881D+01
 5391    53.900000    0.1000000013484591D+01
 5392    53.910000    0.1000000012978732D+01
 5393    53.920000    0.1000000011439788D+01
 5394    53.930000    0.1000000008910197D+01
 5395    53.940000    0.1000000005459188D+01
 5396    53.950000    0.1000000001180897D+01
 5397    53.960000    0.9999999961918251D+00
 5398    53.970000    0.9999999906276816D+00
 5399    53.980000    0.9999999846397238D+00
 5400    53.990000    0.9999999783906766D+00
 5401    54.000000    0.9999999720503453D+00
 5402    54.010000    0.9999999657910447D+00
 5403    54.020000    0.9999999597829606D+00
 5404    54.030000    0.9999999541895751D+00
 5405    54.040000    0.9999999491632724D+00
 5406    54.050000    0.9999999448412501D+00
 5407    54.060000    0.9999999413418391D+00
 5408    54.070000    0.9999999387613372D+00
 5409    54.080000    0.9999999371714345D+00
 5410    54.090000    0.9999999366173062D+00
 5411    54.100000    0.9999999371164188D+00
 5412    54.110000    0.9999999386580827D+00
 5413    54.120000    0.9999999412037636D+00
 5414    54.130000    0.9999999446881427D+00
 5415    54.140000    0.9999999490208963D+00
 5416    54.150000    0.9999999540891481D+00
 5417    54.160000    0.9999999597605250D+00
 5418    54.170000    0.9999999658867356D+00
 5419    54.180000    0.9999999723075753D+00
 5420    54.190000    0.9999999788552463D+00
 5421    54.200000    0.9999999853588810D+00
 5422    54.210000    0.9999999916491423D+00
 5423    54.220000    0.9999999975627805D+00
 5424    54.230000    0.1000000002947021D+01
 5425    54.240000    0.1000000007663665D+01
 5426    54.250000    0.1000000011592803D+01
 5427    54.260000    0.1000000014636018D+01
 5428    54.270000    0.1000000016719021D+01
 5429    54.280000    0.1000000017793629D+01
 5430    54.290000    0.1000000017839038D+01
 5431    54.300000    0.1000000016862357D+01
 5432    54.310000    0.1000000014898398D+01
 5433    54.320000    0.1000000012008708D+01
 5434    54.330000    0.1000000008279891D+01
 5435    54.340000    0.1000000003821255D+01
 5436    54.350000    0.9999999987618440D+00
 5437    54.360000    0.9999999932469525D+00
 5438    54.370000    0.9999999874341930D+00
 5439    54.380000    0.9999999814892421D+00
 5440    54.390000    0.9999999755813705D+00
 5441    54.400000    0.9999999698788813D+00
 5442    54.410000    0.9999999645445753D+00
 5443    54.420000    0.9999999597313715D+00
 5444    54.430000    0.9999999555781931D+00
 5445    54.440000    0.9999999522062376D+00
 5446    54.450000    0.9999999497157231D+00
 5447    54.460000    0.9999999481832049D+00
 5448    54.470000    0.9999999476595293D+00
 5449    54.480000    0.9999999481684816D+00
 5450    54.490000    0.9999999497061648D+00
 5451    54.500000    0.9999999522411213D+00
 5452    54.510000    0.9999999557151982D+00
 5453    54.520000    0.9999999600451313D+00
 5454    54.530000    0.9999999651248003D+00
 5455    54.540000    0.9999999708281009D+00
 5456    54.550000    0.9999999770123499D+00
 5457    54.560000    0.9999999835221358D+00
 5458    54.570000    0.9999999901935072D+00
 5459    54.580000    0.9999999968583868D+00
 5460    54.590000    0.1000000003349096D+01
 5461    54.600000    0.1000000009502860D+01
 5462    54.610000    0.1000000015166185D+01
 5463    54.620000    0.1000000020198968D+01
 5464    54.630000    0.1000000024478260D+01
 5465    54.640000    0.1000000027901552D+01
 5466    54.650000    0.1000000030389506D+01
 5467    54.660000    0.1000000031888075D+01
 5468    54.670000    0.1000000032369921D+01
 5469    54.680000    0.1000000031835129D+01
 5470    54.690000    0.1000000030311166D+01
 5471    54.700000    0.1000000027852123D+01
 5472    54.710000    0.1000000024537219D+01
 5473    54.720000    0.1000000020468645D+01
 5474    54.730000    0.1000000015768784D+01
 5475    54.740000    0.1000000010576893D+01
 5476    54.750000    0.1000000005045332D+01
 5477    54.760000    0.9999999993354416D+00
 5478    54.770000    0.9999999936131856D+00
 5479    54.780000    0.9999999880446703D+00
 5480    54.790000    0.9999999827916642D+00
 5481    54.800000    0.9999999780072391D+00
 5482    54.810000    0.9999999738316470D+00
 5483    54.820000    0.9999999703885483D+00
 5484    54.830000    0.9999999677816885D+00
 5485    54.840000    0.9999999660921128D+00
 5486    54.850000    0.9999999653759969D+00
 5487    54.860000    0.9999999656631472D+00
 5488    54.870000    0.9999999669562132D+00
 5489    54.880000    0.9999999692306331D+00
 5490    54.890000    0.9999999724353089D+00
 5491    54.900000    0.9999999764940003D+00
 5492    54.910000    0.9999999813073907D+00
 5493    54.920000    0.9999999867557743D+00
 5494    54.930000    0.9999999927022913D+00
 5495    54.940000    0.9999999989966220D+00
 5496    54.950000    0.1000000005479038D+01
 5497    54.960000    0.1000000011984709D+01
 5498    54.970000    0.1000000018348136D+01
 5499    54.980000    0.1000000024407608D+01
 5500    54.990000    0.1000000030009546D+01
 5501    55.000000    0.1000000035012628D+01
 5502    55.010000    0.1000000039291578D+01
 5503    55.020000    0.1000000042740524D+01
 5504    55.030000    0.1000000045275832D+01
 5505    55.040000    0.1000000046838326D+01
 5506    55.050000    0.1000000047394867D+01
 5507    55.060000    0.1000000046939217D+01
 5508    55.070000    0.1000000045492178D+01
 5509    55.080000    0.1000000043101011D+01
 5510    55.090000    0.1000000039838131D+01
 5511    55.100000    0.1000000035799142D+01
 5512    55.110000    0.1000000031100230D+01
 5513    55.120000    0.1000000025875019D+01
 5514    55.130000    0.1000000020270954D+01
 5515    55.140000    0.1000000014445315D+01
 5516    55.150000    0.1000000008560968D+01
 5517    55.160000    0.1000000002781971D+01
 5518    55.170000    0.9999999972691549D+00
 5519    55.180000    0.9999999921757851D+00
 5520    55.190000    0.9999999876434399D+00
 5521    55.200000    0.9999999837982023D+00
 5522    55.210000    0.9999999807472729D+00
 5523    55.220000    0.9999999785760940D+00
 5524    55.230000    0.9999999773460627D+00
 5525    55.240000    0.9999999770928912D+00
 5526    55.250000    0.9999999778256639D+00
 5527    55.260000    0.9999999795266079D+00
 5528    55.270000    0.9999999821515909D+00
 5529    55.280000    0.9999999856313255D+00
 5530    55.290000    0.9999999898732529D+00
 5531    55.300000    0.9999999947640488D+00
 5532    55.310000    0.1000000000172689D+01
 5533    55.320000    0.1000000005953990D+01
 5534    55.330000    0.1000000011952524D+01
 5535    55.340000    0.1000000018006811D+01
 5536    55.350000    0.1000000023953671D+01
 5537    55.360000    0.1000000029632614D+01
 5538    55.370000    0.1000000034890159D+01
 5539    55.380000    0.1000000039583961D+01
 5540    55.390000    0.1000000043586631D+01
 5541    55.400000    0.1000000046789153D+01
 5542    55.410000    0.1000000049103808D+01
 5543    55.420000    0.1000000050466513D+01
 5544    55.430000    0.1000000050838529D+01
 5545    55.440000    0.1000000050207487D+01
 5546    55.450000    0.1000000048587696D+01
 5547    55.460000    0.1000000046019736D+01
 5548    55.470000    0.1000000042569351D+01
 5549    55.480000    0.1000000038325654D+01
 5550    55.490000    0.1000000033398709D+01
 5551    55.500000    0.1000000027916559D+01
 5552    55.510000    0.1000000022021757D+01
 5553    55.520000    0.1000000015867522D+01
 5554    55.530000    0.1000000009613607D+01
 5555    55.540000    0.1000000003421992D+01
 5556    55.550000    0.9999999974525267D+00
 5557    55.560000    0.9999999918586243D+00
 5558    55.570000    0.9999999867831446D+00
 5559    55.580000    0.9999999823545550D+00
 5560    55.590000    0.9999999786834870D+00
 5561    55.600000    0.9999999758597743D+00
 5562    55.610000    0.9999999739500536D+00
 5563    55.620000    0.9999999729959926D+00
 5564    55.630000    0.9999999730131920D+00
 5565    55.640000    0.9999999739907888D+00
 5566    55.650000    0.9999999758917751D+00
 5567    55.660000    0.9999999786540190D+00
 5568    55.670000    0.9999999821919622D+00
 5569    55.680000    0.9999999863989459D+00
 5570    55.690000    0.9999999911501062D+00
 5571    55.700000    0.9999999963057533D+00
 5572    55.710000    0.1000000001715151D+01
 5573    55.720000    0.1000000007220589D+01
 5574    55.730000    0.1000000012661640D+01
 5575    55.740000    0.1000000017879488D+01
 5576    55.750000    0.1000000022721208D+01
 5577    55.760000    0.1000000027043885D+01
 5578    55.770000    0.1000000030718460D+01
 5579    55.780000    0.1000000033633200D+01
 5580    55.790000    0.1000000035696700D+01
 5581    55.800000    0.1000000036840336D+01
 5582    55.810000    0.1000000037020094D+01
 5583    55.820000    0.1000000036217751D+01
 5584    55.830000    0.1000000034441348D+01
 5585    55.840000    0.1000000031724960D+01
 5586    55.850000    0.1000000028127763D+01
 5587    55.860000    0.1000000023732431D+01
 5588    55.870000    0.1000000018642900D+01
 5589    55.880000    0.1000000012981555D+01
 5590    55.890000    0.1000000006885931D+01
 5591    55.900000    0.1000000000505006D+01
 5592    55.910000    0.9999999939951867D+00
 5593    55.920000    0.9999999875161020D+00
 5594    55.930000    0.9999999812263075D+00
 5595    55.940000    0.9999999752790283D+00
 5596    55.950000    0.9999999698180444D+00
 5597    55.960000    0.9999999649738370D+00
 5598    55.970000    0.9999999608600931D+00
 5599    55.980000    0.9999999575706684D+00
 5600    55.990000    0.9999999551770835D+00
 5601    56.000000    0.9999999537266270D+00
 5602    56.010000    0.9999999532411090D+00
 5603    56.020000    0.9999999537163052D+00
 5604    56.030000    0.9999999551221006D+00
 5605    56.040000    0.9999999574033298D+00
 5606    56.050000    0.9999999604812935D+00
 5607    56.060000    0.9999999642559052D+00
 5608    56.070000    0.9999999686084139D+00
 5609    56.080000    0.9999999734046259D+00
 5610    56.090000    0.9999999784985409D+00
 5611    56.100000    0.9999999837363025D+00
 5612    56.110000    0.9999999889603576D+00
 5613    56.120000    0.9999999940137116D+00
 5614    56.130000    0.9999999987441666D+00
 5615    56.140000    0.1000000003008424D+01
 5616    56.150000    0.1000000006675947D+01
 5617    56.160000    0.1000000009632478D+01
 5618    56.170000    0.1000000011783109D+01
 5619    56.180000    0.1000000013054832D+01
 5620    56.190000    0.1000000013398502D+01
 5621    56.200000    0.1000000012790146D+01
 5622    56.210000    0.1000000011231602D+01
 5623    56.220000    0.1000000008750459D+01
 5624    56.230000    0.1000000005399302D+01
 5625    56.240000    0.1000000001254289D+01
 5626    56.250000    0.9999999964130890D+00
 5627    56.260000    0.9999999909922453D+00
 5628    56.270000    0.9999999851240335D+00
 5629    56.280000    0.9999999789528971D+00
 5630    56.290000    0.9999999726315566D+00
 5631    56.300000    0.9999999663169017D+00
 5632    56.310000    0.9999999601657727D+00
 5633    56.320000    0.9999999543307466D+00
 5634    56.330000    0.9999999489560417D+00
 5635    56.340000    0.9999999441736498D+00
 5636    56.350000    0.9999999400998014D+00
 5637    56.360000    0.9999999368318573D+00
 5638    56.370000    0.9999999344457103D+00
 5639    56.380000    0.9999999329937677D+00
 5640    56.390000    0.9999999325035681D+00
 5641    56.400000    0.9999999329770666D+00
 5642    56.410000    0.9999999343906109D+00
 5643    56.420000    0.9999999366956069D+00
 5644    56.430000    0.9999999398198548D+00
 5645    56.440000    0.9999999436695183D+00
 5646    56.450000    0.9999999481316766D+00
 5647    56.460000    0.9999999530773873D+00
 5648    56.470000    0.9999999583651771D+00
 5649    56.480000    0.9999999638448678D+00
 5650    56.490000    0.9999999693616342D+00
 5651    56.500000    0.9999999747601813D+00
 5652    56.510000    0.9999999798889325D+00
 5653    56.520000    0.9999999846041134D+00
 5654    56.530000    0.9999999887736225D+00
 5655    56.540000    0.9999999922805828D+00
 5656    56.550000    0.9999999950264822D+00
 5657    56.560000    0.9999999969338154D+00
 5658    56.570000    0.9999999979481577D+00
 5659    56.580000    0.9999999980396166D+00
 5660    56.590000    0.9999999972036189D+00
 5661    56.600000    0.9999999954610184D+00
 5662    56.610000    0.9999999928575156D+00
 5663    56.620000    0.9999999894624106D+00
 5664    56.630000    0.9999999853667194D+00
 5665    56.640000    0.9999999806807082D+00
 5666    56.650000    0.9999999755309102D+00
 5667    56.660000    0.9999999700567068D+00
 5668    56.670000    0.9999999644065644D+00
 5669    56.680000    0.9999999587340308D+00
 5670    56.690000    0.9999999531935964D+00
 5671    56.700000    0.9999999479365322D+00
 5672    56.710000    0.9999999431068215D+00
 5673    56.720000    0.9999999388372849D+00
 5674    56.730000    0.9999999352460129D+00
 5675    56.740000    0.9999999324331966D+00
 5676    56.750000    0.9999999304784426D+00
 5677    56.760000    0.9999999294386429D+00
 5678    56.770000    0.9999999293464595D+00
 5679    56.780000    0.9999999302094613D+00
 5680    56.790000    0.9999999320099375D+00
 5681    56.800000    0.9999999347053912D+00
 5682    56.810000    0.9999999382297005D+00
 5683    56.820000    0.9999999424949135D+00
 5684    56.830000    0.9999999473936300D+00
 5685    56.840000    0.9999999528019041D+00
 5686    56.850000    0.9999999585825919D+00
 5687    56.860000    0.9999999645890484D+00
 5688    56.870000    0.9999999706690790D+00
 5689    56.880000    0.9999999766690367D+00
 5690    56.890000    0.9999999824379556D+00
 5691    56.900000    0.9999999878316069D+00
 5692    56.910000    0.9999999927163719D+00
 5693    56.920000    0.9999999969728242D+00
 5694    56.930000    0.1000000000498928D+01
 5695    56.940000    0.1000000003212766D+01
 5696    56.950000    0.1000000005054721D+01
 5697    56.960000    0.1000000005989055D+01
 5698    56.970000    0.1000000006004848D+01
 5699    56.980000    0.1000000005116262D+01
 5700    56.990000    0.1000000003362132D+01
 5701    57.000000    0.1000000000804895D+01
 5702    57.010000    0.9999999975288787D+00
 5703    57.020000    0.9999999936380057D+00
 5704    57.030000    0.9999999892529713D+00
 5705    57.040000    0.9999999845079708D+00
 5706    57.050000    0.9999999795470664D+00
 5707    57.060000    0.9999999745202903D+00
 5708    57.070000    0.9999999695795907D+00
 5709    57.080000    0.9999999648747299D+00
 5710    57.090000    0.9999999605492413D+00
 5711    57.100000    0.9999999567365617D+00
 5712    57.110000    0.9999999535564342D+00
 5713    57.120000    0.9999999511116853D+00
 5714    57.130000    0.9999999494854582D+00
 5715    57.140000    0.9999999487389795D+00
 5716    57.150000    0.9999999489099158D+00
 5717    57.160000    0.9999999500113687D+00
 5718    57.170000    0.9999999520315282D+00
 5719    57.180000    0.9999999549340013D+00
 5720    57.190000    0.9999999586587979D+00
 5721    57.200000    0.9999999631239538D+00
 5722    57.210000    0.9999999682277440D+00
 5723    57.220000    0.9999999738514243D+00
 5724    57.230000    0.9999999798624311D+00
 5725    57.240000    0.9999999861179489D+00
 5726    57.250000    0.9999999924687532D+00
 5727    57.260000    0.9999999987632187D+00
 5728    57.270000    0.1000000004851394D+01
 5729    57.280000    0.1000000010589025D+01
 5730    57.290000    0.1000000015841420D+01
 5731    57.300000    0.1000000020487058D+01
 5732    57.310000    0.1000000024420839D+01
 5733    57.320000    0.1000000027556885D+01
 5734    57.330000    0.1000000029830827D+01
 5735    57.340000    0.1000000031201507D+01
 5736    57.350000    0.1000000031652056D+01
 5737    57.360000    0.1000000031190316D+01
 5738    57.370000    0.1000000029848594D+01
 5739    57.380000    0.1000000027682765D+01
 5740    57.390000    0.1000000024770731D+01
 5741    57.400000    0.1000000021210299D+01
 5742    57.410000    0.1000000017116510D+01
 5743    57.420000    0.1000000012618526D+01
 5744    57.430000    0.1000000007856121D+01
 5745    57.440000    0.1000000002975900D+01
 5746    57.450000    0.9999999981273306D+00
 5747    57.460000    0.9999999934587092D+00
 5748    57.470000    0.9999999891131527D+00
 5749    57.480000    0.9999999852247385D+00
 5750    57.490000    0.9999999819148903D+00
 5751    57.500000    0.9999999792891066D+00
 5752    57.510000    0.9999999774341216D+00
 5753    57.520000    0.9999999764155735D+00
 5754    57.530000    0.9999999762762429D+00
 5755    57.540000    0.9999999770349087D+00
 5756    57.550000    0.9999999786858500D+00
 5757    57.560000    0.9999999811990100D+00
 5758    57.570000    0.9999999845208150D+00
 5759    57.580000    0.9999999885756242D+00
 5760    57.590000    0.9999999932677761D+00
 5761    57.600000    0.9999999984841690D+00
 5762    57.610000    0.1000000004097312D+01
 5763    57.620000    0.1000000009968761D+01
 5764    57.630000    0.1000000015952844D+01
 5765    57.640000    0.1000000021900584D+01
 5766    57.650000    0.1000000027663700D+01
 5767    57.660000    0.1000000033098599D+01
 5768    57.670000    0.1000000038070220D+01
 5769    57.680000    0.1000000042455667D+01
 5770    57.690000    0.1000000046147493D+01
 5771    57.700000    0.1000000049056579D+01
 5772    57.710000    0.1000000051114510D+01
 5773    57.720000    0.1000000052275394D+01
 5774    57.730000    0.1000000052517074D+01
 5775    57.740000    0.1000000051841702D+01
 5776    57.750000    0.1000000050275650D+01
 5777    57.760000    0.1000000047868780D+01
 5778    57.770000    0.1000000044693079D+01
 5779    57.780000    0.1000000040840693D+01
 5780    57.790000    0.1000000036421426D+01
 5781    57.800000    0.1000000031559771D+01
 5782    57.810000    0.1000000026391535D+01
 5783    57.820000    0.1000000021060172D+01
 5784    57.830000    0.1000000015712913D+01
 5785    57.840000    0.1000000010496792D+01
 5786    57.850000    0.1000000005554687D+01
 5787    57.860000    0.1000000001021473D+01
 5788    57.870000    0.9999999970203932D+00
 5789    57.880000    0.9999999936597501D+00
 5790    57.890000    0.9999999910299989D+00
 5791    57.900000    0.9999999892013246D+00
 5792    57.910000    0.9999999882217686D+00
 5793    57.920000    0.9999999881159526D+00
 5794    57.930000    0.9999999888844332D+00
 5795    57.940000    0.9999999905037077D+00
 5796    57.950000    0.9999999929268664D+00
 5797    57.960000    0.9999999960848760D+00
 5798    57.970000    0.9999999998884572D+00
 5799    57.980000    0.1000000004230507D+01
 5800    57.990000    0.1000000008989001D+01
 5801    58.000000    0.1000000014030289D+01
 5802    58.010000    0.1000000019212712D+01
 5803    58.020000    0.1000000024390423D+01
 5804    58.030000    0.1000000029417323D+01
 5805    58.040000    0.1000000034150998D+01
 5806    58.050000    0.1000000038456557D+01
 5807    58.060000    0.1000000042210263D+01
 5808    58.070000    0.1000000045302860D+01
 5809    58.080000    0.1000000047642512D+01
 5810    58.090000    0.1000000049157266D+01
 5811    58.100000    0.1000000049796983D+01
 5812    58.110000    0.1000000049534672D+01
 5813    58.120000    0.1000000048367213D+01
 5814    58.130000    0.1000000046315425D+01
 5815    58.140000    0.1000000043423496D+01
 5816    58.150000    0.1000000039757783D+01
 5817    58.160000    0.1000000035405016D+01
 5818    58.170000    0.1000000030469957D+01
 5819    58.180000    0.1000000025072572D+01
 5820    58.190000    0.1000000019344799D+01
 5821    58.200000    0.1000000013427001D+01
 5822    58.210000    0.1000000007464181D+01
 5823    58.220000    0.1000000001602094D+01
 5824    58.230000    0.9999999959833270D+00
 5825    58.240000    0.9999999907434759D+00
 5826    58.250000    0.9999999860075119D+00
 5827    58.260000    0.9999999818864368D+00
 5828    58.270000    0.9999999784743177D+00
 5829    58.280000    0.9999999758457802D+00
 5830    58.290000    0.9999999740540282D+00
 5831    58.300000    0.9999999731294408D+00
 5832    58.310000    0.9999999730787873D+00
 5833    58.320000    0.9999999738850767D+00
 5834    58.330000    0.9999999755080488D+00
 5835    58.340000    0.9999999778852913D+00
 5836    58.350000    0.9999999809339527D+00
 5837    58.360000    0.9999999845530037D+00
 5838    58.370000    0.9999999886259886D+00
 5839    58.380000    0.9999999930241872D+00
 5840    58.390000    0.9999999976101075D+00
 5841    58.400000    0.1000000002241209D+01
 5842    58.410000    0.1000000006773762D+01
 5843    58.420000    0.1000000011066735D+01
 5844    58.430000    0.1000000014985603D+01
 5845    58.440000    0.1000000018405985D+01
 5846    58.450000    0.1000000021217001D+01
 5847    58.460000    0.1000000023324257D+01
 5848    58.470000    0.1000000024652399D+01
 5849    58.480000    0.1000000025147137D+01
 5850    58.490000    0.1000000024776707D+01
 5851    58.500000    0.1000000023532728D+01
 5852    58.510000    0.1000000021430422D+01
 5853    58.520000    0.1000000018508202D+01
 5854    58.530000    0.1000000014826636D+01
 5855    58.540000    0.1000000010466816D+01
 5856    58.550000    0.1000000005528169D+01
 5857    58.560000    0.1000000000125786D+01
 5858    58.570000    0.9999999943873241D+00
 5859    58.580000    0.9999999884495724D+00
 5860    58.590000    0.9999999824547797D+00
 5861    58.600000    0.9999999765468327D+00
 5862    58.610000    0.9999999708673957D+00
 5863    58.620000    0.9999999655521118D+00
 5864    58.630000    0.9999999607269692D+00
 5865    58.640000    0.9999999565049308D+00
 5866    58.650000    0.9999999529829160D+00
 5867    58.660000    0.9999999502392167D+00
 5868    58.670000    0.9999999483314168D+00
 5869    58.680000    0.9999999472948716D+00
 5870    58.690000    0.9999999471417839D+00
 5871    58.700000    0.9999999478609072D+00
 5872    58.710000    0.9999999494178778D+00
 5873    58.720000    0.9999999517561703D+00
 5874    58.730000    0.9999999547986465D+00
 5875    58.740000    0.9999999584496606D+00
 5876    58.750000    0.9999999625976584D+00
 5877    58.760000    0.9999999671182032D+00
 5878    58.770000    0.9999999718773457D+00
 5879    58.780000    0.9999999767352475D+00
 5880    58.790000    0.9999999815499582D+00
 5881    58.800000    0.9999999861812474D+00
 5882    58.810000    0.9999999904943869D+00
 5883    58.820000    0.9999999943637796D+00
 5884    58.830000    0.9999999976763421D+00
 5885    58.840000    0.1000000000334543D+01
 5886    58.850000    0.1000000002259024D+01
 5887    58.860000    0.1000000003390725D+01
 5888    58.870000    0.1000000003692465D+01
 5889    58.880000    0.1000000003149926D+01
 5890    58.890000    0.1000000001772028D+01
 5891    58.900000    0.9999999995906672D+00
 5892    58.910000    0.9999999966598454D+00
 5893    58.920000    0.9999999930541983D+00
 5894    58.930000    0.9999999888669696D+00
 5895    58.940000    0.9999999842074876D+00
 5896    58.950000    0.9999999791982068D+00
 5897    58.960000    0.9999999739714005D+00
 5898    58.970000    0.9999999686655904D+00
 5899    58.980000    0.9999999634218089D+00
 5900    58.990000    0.9999999583797994D+00
 5901    59.000000    0.9999999536742500D+00
 5902    59.010000    0.9999999494311697D+00
 5903    59.020000    0.9999999457644968D+00
 5904    59.030000    0.9999999427730383D+00
 5905    59.040000    0.9999999405378168D+00
 5906    59.050000    0.9999999391198969D+00
 5907    59.060000    0.9999999385587539D+00
 5908    59.070000    0.9999999388712202D+00
 5909    59.080000    0.9999999400510460D+00
 5910    59.090000    0.9999999420690786D+00
 5911    59.100000    0.9999999448740599D+00
 5912    59.110000    0.9999999483940163D+00
 5913    59.120000    0.9999999525382066D+00
 5914    59.130000    0.9999999571995731D+00
 5915    59.140000    0.9999999622576282D+00
 5916    59.150000    0.9999999675817027D+00
 5917    59.160000    0.9999999730344636D+00
 5918    59.170000    0.9999999784756080D+00
 5919    59.180000    0.9999999837656355D+00
 5920    59.190000    0.9999999887695944D+00
 5921    59.200000    0.9999999933607020D+00
 5922    59.210000    0.9999999974237432D+00
 5923    59.220000    0.1000000000858154D+01
 5924    59.230000    0.1000000003580706D+01
 5925    59.240000    0.1000000005527726D+01
 5926    59.250000    0.1000000006656784D+01
 5927    59.260000    0.1000000006947805D+01
 5928    59.270000    0.1000000006403587D+01
 5929    59.280000    0.1000000005049692D+01
 5930    59.290000    0.1000000002933728D+01
 5931    59.300000    0.1000000000124044D+01
 5932    59.310000    0.9999999967078550D+00
 5933    59.320000    0.9999999927888716D+00
 5934    59.330000    0.9999999884844807D+00
 5935    59.340000    0.9999999839225633D+00
 5936    59.350000    0.9999999792380299D+00
 5937    59.360000    0.9999999745691712D+00
 5938    59.370000    0.9999999700539197D+00
 5939    59.380000    0.9999999658261237D+00
 5940    59.390000    0.9999999620119352D+00
 5941    59.400000    0.9999999587264060D+00
 5942    59.410000    0.9999999560703884D+00
 5943    59.420000    0.9999999541278172D+00
 5944    59.430000    0.9999999529634525D+00
 5945    59.440000    0.9999999526211387D+00
 5946    59.450000    0.9999999531226298D+00
 5947    59.460000    0.9999999544670081D+00
 5948    59.470000    0.9999999566307168D+00
 5949    59.480000    0.9999999595682004D+00
 5950    59.490000    0.9999999632131376D+00
 5951    59.500000    0.9999999674802331D+00
 5952    59.510000    0.9999999722675174D+00
 5953    59.520000    0.9999999774590965D+00
 5954    59.530000    0.9999999829282721D+00
 5955    59.540000    0.9999999885409513D+00
 5956    59.550000    0.9999999941592541D+00
 5957    59.560000    0.9999999996452182D+00
 5958    59.570000    0.1000000004864504D+01
 5959    59.580000    0.1000000009690000D+01
 5960    59.590000    0.1000000014005231D+01
 5961    59.600000    0.1000000017707474D+01
 5962    59.610000    0.1000000020710510D+01
 5963    59.620000    0.1000000022946915D+01
 5964    59.630000    0.1000000024369862D+01
 5965    59.640000    0.1000000024954348D+01
 5966    59.650000    0.1000000024697848D+01
 5967    59.660000    0.1000000023620354D+01
 5968    59.670000    0.1000000021763810D+01
 5969    59.680000    0.1000000019190961D+01
 5970    59.690000    0.1000000015983636D+01
 5971    59.700000    0.1000000012240522D+01
 5972    59.710000    0.1000000008074487D+01
 5973    59.720000    0.1000000003609523D+01
 5974    59.730000    0.9999999989773889D+00
 5975    59.740000    0.9999999943140514D+00
 5976    59.750000    0.9999999897560125D+00
 5977    59.760000    0.9999999854366270D+00
 5978    59.770000    0.9999999814825075D+00
 5979    59.780000    0.9999999780101136D+00
 5980    59.790000    0.9999999751226185D+00
 5981    59.800000    0.9999999729071335D+00
 5982    59.810000    0.9999999714323703D+00
 5983    59.820000    0.9999999707467986D+00
 5984    59.830000    0.9999999708773513D+00
 5985    59.840000    0.9999999718287104D+00
 5986    59.850000    0.9999999735831928D+00
 5987    59.860000    0.9999999761012398D+00
 5988    59.870000    0.9999999793224923D+00
 5989    59.880000    0.9999999831674288D+00
 5990    59.890000    0.9999999875395166D+00
 5991    59.900000    0.9999999923278197D+00
 5992    59.910000    0.9999999974099920D+00
 5993    59.920000    0.1000000002655577D+01
 5994    59.930000    0.1000000007929524D+01
 5995    59.940000    0.1000000013095819D+01
 5996    59.950000    0.1000000018021151D+01
 5997    59.960000    0.1000000022578491D+01
 5998    59.970000    0.1000000026650505D+01
 5999    59.980000    0.1000000030132701D+01
 6000    59.990000    0.1000000032936233D+01
 6001    60.000000    0.1000000034990275D+01
 6002    60.010000    0.1000000036243911D+01
 6003    60.020000    0.1000000036667487D+01
 6004    60.030000    0.1000000036253395D+01
 6005    60.040000    0.1000000035016251D+01
 6006    60.050000    0.1000000032992487D+01
 6007    60.060000    0.1000000030239350D+01
 6008    60.070000    0.1000000026833340D+01
 6009    60.080000    0.1000000022868138D+01
 6010    60.090000    0.1000000018452064D+01
 6011    60.100000    0.1000000013705149D+01
 6012    60.110000    0.1000000008755898D+01
 6013    60.120000    0.1000000003737816D+01
 6014    60.130000    0.9999999987858117D+00
 6015    60.140000    0.9999999940325663D+00
 6016    60.150000    0.9999999896049608D+00
 6017    60.160000    0.9999999856206654D+00
 6018    60.170000    0.9999999821849807D+00
 6019    60.180000    0.9999999793880125D+00
 6020    60.190000    0.9999999773022613D+00
 6021    60.200000    0.9999999759806854D+00
 6022    60.210000    0.9999999754552941D+00
 6023    60.220000    0.9999999757363059D+00
 6024    60.230000    0.9999999768118945D+00
 6025    60.240000    0.9999999786485290D+00
 6026    60.250000    0.9999999811918995D+00
 6027    60.260000    0.9999999843684009D+00
 6028    60.270000    0.9999999880871374D+00
 6029    60.280000    0.9999999922423889D+00
 6030    60.290000    0.9999999967164774D+00
 6031    60.300000    0.1000000001382954D+01
 6032    60.310000    0.1000000006110017D+01
 6033    60.320000    0.1000000010764075D+01
 6034    60.330000    0.1000000015213357D+01
 6035    60.340000    0.1000000019331465D+01
 6036    60.350000    0.1000000023000788D+01
 6037    60.360000    0.1000000026115671D+01
 6038    60.370000    0.1000000028585262D+01
 6039    60.380000    0.1000000030335960D+01
 6040    60.390000    0.1000000031313395D+01
 6041    60.400000    0.1000000031483891D+01
 6042    60.410000    0.1000000030835367D+01
 6043    60.420000    0.1000000029377662D+01
 6044    60.430000    0.1000000027142268D+01
 6045    60.440000    0.1000000024181476D+01
 6046    60.450000    0.1000000020566967D+01
 6047    60.460000    0.1000000016387887D+01
 6048    60.470000    0.1000000011748439D+01
 6049    60.480000    0.1000000006765089D+01
 6050    60.490000    0.1000000001563431D+01
 6051    60.500000    0.9999999962748172D+00
 6052    60.510000    0.9999999910328280D+00
 6053    60.520000    0.9999999859696935D+00
 6054    60.530000    0.9999999812127468D+00
 6055    60.540000    0.9999999768810167D+00
 6056    60.550000    0.9999999730820436D+00
 6057    60.560000    0.9999999699090083D+00
 6058    60.570000    0.9999999674382505D+00
 6059    60.580000    0.9999999657272399D+00
 6060    60.590000    0.9999999648130588D+00
 6061    60.600000    0.9999999647114345D+00
 6062    60.610000    0.9999999654163457D+00
 6063    60.620000    0.9999999669002155D+00
 6064    60.630000    0.9999999691146838D+00
 6065    60.640000    0.9999999719919382D+00
 6066    60.650000    0.9999999754465682D+00
 6067    60.660000    0.9999999793778884D+00
 6068    60.670000    0.9999999836726738D+00
 6069    60.680000    0.9999999882082281D+00
 6070    60.690000    0.9999999928557042D+00
 6071    60.700000    0.9999999974835874D+00
 6072    60.710000    0.1000000001961246D+01
 6073    60.720000    0.1000000006162456D+01
 6074    60.730000    0.1000000009968803D+01
 6075    60.740000    0.1000000013272869D+01
 6076    60.750000    0.1000000015981122D+01
 6077    60.760000    0.1000000018016426D+01
 6078    60.770000    0.1000000019320111D+01
 6079    60.780000    0.1000000019853538D+01
 6080    60.790000    0.1000000019599124D+01
 6081    60.800000    0.1000000018560804D+01
 6082    60.810000    0.1000000016763904D+01
 6083    60.820000    0.1000000014254440D+01
 6084    60.830000    0.1000000011097865D+01
 6085    60.840000    0.1000000007377287D+01
 6086    60.850000    0.1000000003191212D+01
 6087    60.860000    0.9999999986508741D+00
 6088    60.870000    0.9999999938772319D+00
 6089    60.880000    0.9999999889976913D+00
 6090    60.890000    0.9999999841426666D+00
 6091    60.900000    0.9999999794420595D+00
 6092    60.910000    0.9999999750217539D+00
 6093    60.920000    0.9999999710002212D+00
 6094    60.930000    0.9999999674853286D+00
 6095    60.940000    0.9999999645714336D+00
 6096    60.950000    0.9999999623368442D+00
 6097    60.960000    0.9999999608417145D+00
 6098    60.970000    0.9999999601264291D+00
 6099    60.980000    0.9999999602105205D+00
 6100    60.990000    0.9999999610921508D+00
 6101    61.000000    0.9999999627481664D+00
 6102    61.010000    0.9999999651347297D+00
 6103    61.020000    0.9999999681885033D+00
 6104    61.030000    0.9999999718283622D+00
 6105    61.040000    0.9999999759575814D+00
 6106    61.050000    0.9999999804664427D+00
 6107    61.060000    0.9999999852351900D+00
 6108    61.070000    0.9999999901372506D+00
 6109    61.080000    0.9999999950426408D+00
 6110    61.090000    0.9999999998214590D+00
 6111    61.100000    0.1000000004347374D+01
 6112    61.110000    0.1000000008501017D+01
 6113    61.120000    0.1000000012173178D+01
 6114    61.130000    0.1000000015267736D+01
 6115    61.140000    0.1000000017704226D+01
 6116    61.150000    0.1000000019419986D+01
 6117    61.160000    0.1000000020371826D+01
 6118    61.170000    0.1000000020537164D+01
 6119    61.180000    0.1000000019914620D+01
 6120    61.190000    0.1000000018524022D+01
 6121    61.200000    0.1000000016405855D+01
 6122    61.210000    0.1000000013620151D+01
 6123    61.220000    0.1000000010244847D+01
 6124    61.230000    0.1000000006373674D+01
 6125    61.240000    0.1000000002113611D+01
 6126    61.250000    0.9999999975819953D+00
 6127    61.260000    0.9999999929033503D+00
 6128    61.270000    0.9999999882060219D+00
 6129    61.280000    0.9999999836187179D+00
 6130    61.290000    0.9999999792670407D+00
 6131    61.300000    0.9999999752701032D+00
 6132    61.310000    0.9999999717373272D+00
 6133    61.320000    0.9999999687655009D+00
 6134    61.330000    0.9999999664361823D+00
 6135    61.340000    0.9999999648135133D+00
 6136    61.350000    0.9999999639425055D+00
 6137    61.360000    0.9999999638478416D+00
 6138    61.370000    0.9999999645332277D+00
 6139    61.380000    0.9999999659813077D+00
 6140    61.390000    0.9999999681541479D+00
 6141    61.400000    0.9999999709942744D+00
 6142    61.410000    0.9999999744262353D+00
 6143    61.420000    0.9999999783586477D+00
 6144    61.430000    0.9999999826866705D+00
 6145    61.440000    0.9999999872948376D+00
 6146    61.450000    0.9999999920601786D+00
 6147    61.460000    0.9999999968555329D+00
 6148    61.470000    0.1000000001552981D+01
 6149    61.480000    0.1000000006027287D+01
 6150    61.490000    0.1000000010159275D+01
 6151    61.500000    0.1000000013839027D+01
 6152    61.510000    0.1000000016968844D+01
 6153    61.520000    0.1000000019465861D+01
 6154    61.530000    0.1000000021264276D+01
 6155    61.540000    0.1000000022317102D+01
 6156    61.550000    0.1000000022597422D+01
 6157    61.560000    0.1000000022099101D+01
 6158    61.570000    0.1000000020836933D+01
 6159    61.580000    0.1000000018846231D+01
 6160    61.590000    0.1000000016181856D+01
 6161    61.600000    0.1000000012916733D+01
 6162    61.610000    0.1000000009139869D+01
 6163    61.620000    0.1000000004953945D+01
 6164    61.630000    0.1000000000472546D+01
 6165    61.640000    0.9999999958170911D+00
 6166    61.650000    0.9999999911135605D+00
 6167    61.660000    0.9999999864891012D+00
 6168    61.670000    0.9999999820686031D+00
 6169    61.680000    0.9999999779713389D+00
 6170    61.690000    0.9999999743077586D+00
 6171    61.700000    0.9999999711765221D+00
 6172    61.710000    0.9999999686618540D+00
 6173    61.720000    0.9999999668312876D+00
 6174    61.730000    0.9999999657338597D+00
 6175    61.740000    0.9999999653988071D+00
 6176    61.750000    0.9999999658347941D+00
 6177    61.760000    0.9999999670296971D+00
 6178    61.770000    0.9999999689509479D+00
 6179    61.780000    0.9999999715464275D+00
 6180    61.790000    0.9999999747458856D+00
 6181    61.800000    0.9999999784628477D+00
 6182    61.810000    0.9999999825969556D+00
 6183    61.820000    0.9999999870366831D+00
 6184    61.830000    0.9999999916623478D+00
 6185    61.840000    0.9999999963493409D+00
 6186    61.850000    0.1000000000971488D+01
 6187    61.860000    0.1000000005404446D+01
 6188    61.870000    0.1000000009529056D+01
 6189    61.880000    0.1000000013234541D+01
 6190    61.890000    0.1000000016421492D+01
 6191    61.900000    0.1000000019004529D+01
 6192    61.910000    0.1000000020914593D+01
 6193    61.920000    0.1000000022100795D+01
 6194    61.930000    0.1000000022531771D+01
 6195    61.940000    0.1000000022196512D+01
 6196    61.950000    0.1000000021104645D+01
 6197    61.960000    0.1000000019286163D+01
 6198    61.970000    0.1000000016790594D+01
 6199    61.980000    0.1000000013685660D+01
 6200    61.990000    0.1000000010055437D+01
 6201    62.000000    0.1000000005998079D+01
 6202    62.010000    0.1000000001623164D+01
 6203    62.020000    0.9999999970487368D+00
 6204    62.030000    0.9999999923981239D+00
 6205    62.040000    0.9999999877966078D+00
 6206    62.050000    0.9999999833680535D+00
 6207    62.060000    0.9999999792315750D+00
 6208    62.070000    0.9999999754983308D+00
 6209    62.080000    0.9999999722685379D+00
 6210    62.090000    0.9999999696287825D+00
 6211    62.100000    0.9999999676496990D+00
 6212    62.110000    0.9999999663840806D+00
 6213    62.120000    0.9999999658654712D+00
 6214    62.130000    0.9999999661072789D+00
 6215    62.140000    0.9999999671024296D+00
 6216    62.150000    0.9999999688235729D+00
 6217    62.160000    0.9999999712238364D+00
 6218    62.170000    0.9999999742381018D+00
 6219    62.180000    0.9999999777847723D+00
 6220    62.190000    0.9999999817679838D+00
 6221    62.200000    0.9999999860801960D+00
 6222    62.210000    0.9999999906050988D+00
 6223    62.220000    0.9999999952207497D+00
 6224    62.230000    0.9999999998028626D+00
 6225    62.240000    0.1000000004228156D+01
 6226    62.250000    0.1000000008377672D+01
 6227    62.260000    0.1000000012139977D+01
 6228    62.270000    0.1000000015414154D+01
 6229    62.280000    0.1000000018112515D+01
 6230    62.290000    0.1000000020162950D+01
 6231    62.300000    0.1000000021510858D+01
 6232    62.310000    0.1000000022120602D+01
 6233    62.320000    0.1000000021976456D+01
 6234    62.330000    0.1000000021083013D+01
 6235    62.340000    0.1000000019465043D+01
 6236    62.350000    0.1000000017166813D+01
 6237    62.360000    0.1000000014250880D+01
 6238    62.370000    0.1000000010796391D+01
 6239    62.380000    0.1000000006896940D+01
 6240    62.390000    0.1000000002658036D+01
 6241    62.400000    0.9999999981942551D+00
 6242    62.410000    0.9999999936261434D+00
 6243    62.420000    0.9999999890769716D+00
 6244    62.430000    0.9999999846694105D+00
 6245    62.440000    0.9999999805222294D+00
 6246    62.450000    0.9999999767471003D+00
 6247    62.460000    0.9999999734455969D+00
 6248    62.470000    0.9999999707064675D+00
 6249    62.480000    0.9999999686032534D+00
 6250    62.490000    0.9999999671923223D+00
 6251    62.500000    0.9999999665113624D+00
 6252    62.510000    0.9999999665783823D+00
 6253    62.520000    0.9999999673912403D+00
 6254    62.530000    0.9999999689277187D+00
 6255    62.540000    0.9999999711461357D+00
 6256    62.550000    0.9999999739864842D+00
 6257    62.560000    0.9999999773720604D+00
 6258    62.570000    0.9999999812115418D+00
 6259    62.580000    0.9999999854014576D+00
 6260    62.590000    0.9999999898289845D+00
 6261    62.600000    0.9999999943749898D+00
 6262    62.610000    0.9999999989172461D+00
 6263    62.620000    0.1000000003333723D+01
 6264    62.630000    0.1000000007505873D+01
 6265    62.640000    0.1000000011321821D+01
 6266    62.650000    0.1000000014679371D+01
 6267    62.660000    0.1000000017488751D+01
 6268    62.670000    0.1000000019675019D+01
 6269    62.680000    0.1000000021180070D+01
 6270    62.690000    0.1000000021964190D+01
 6271    62.700000    0.1000000022007106D+01
 6272    62.710000    0.1000000021308521D+01
 6273    62.720000    0.1000000019888105D+01
 6274    62.730000    0.1000000017784949D+01
 6275    62.740000    0.1000000015056500D+01
 6276    62.750000    0.1000000011776999D+01
 6277    62.760000    0.1000000008035465D+01
 6278    62.770000    0.1000000003933295D+01
 6279    62.780000    0.9999999995815168D+00
 6280    62.790000    0.9999999950977945D+00
 6281    62.800000    0.9999999906032572D+00
 6282    62.810000    0.9999999862192324D+00
 6283    62.820000    0.9999999820639801D+00
 6284    62.830000    0.9999999782495115D+00
 6285    62.840000    0.9999999748785771D+00
 6286    62.850000    0.9999999720419076D+00
 6287    62.860000    0.9999999698157809D+00
 6288    62.870000    0.9999999682599791D+00
 6289    62.880000    0.9999999674161921D+00
 6290    62.890000    0.9999999673069089D+00
 6291    62.900000    0.9999999679348276D+00
 6292    62.910000    0.9999999692827981D+00
 6293    62.920000    0.9999999713143003D+00
 6294    62.930000    0.9999999739744414D+00
 6295    62.940000    0.9999999771914495D+00
 6296    62.950000    0.9999999808786194D+00
 6297    62.960000    0.9999999849366592D+00
 6298    62.970000    0.9999999892563739D+00
 6299    62.980000    0.9999999937216137D+00
 6300    62.990000    0.9999999982124081D+00
 6301    63.000000    0.1000000002608199D+01
 6302    63.010000    0.1000000006791086D+01
 6303    63.020000    0.1000000010649006D+01
 6304    63.030000    0.1000000014078737D+01
 6305    63.040000    0.1000000016988681D+01
 6306    63.050000    0.1000000019301314D+01
 6307    63.060000    0.1000000020955270D+01
 6308    63.070000    0.1000000021906977D+01
 6309    63.080000    0.1000000022131819D+01
 6310    63.090000    0.1000000021624782D+01
 6311    63.100000    0.1000000020400582D+01
 6312    63.110000    0.1000000018493245D+01
 6313    63.120000    0.1000000015955182D+01
 6314    63.130000    0.1000000012855765D+01
 6315    63.140000    0.1000000009279442D+01
 6316    63.150000    0.1000000005323457D+01
 6317    63.160000    0.1000000001095220D+01
 6318    63.170000    0.9999999967094062D+00
 6319    63.180000    0.9999999922848671D+00
 6320    63.190000    0.9999999879414240D+00
 6321    63.200000    0.9999999837966427D+00
 6322    63.210000    0.9999999799626704D+00
 6323    63.220000    0.9999999765432198D+00
 6324    63.230000    0.9999999736307836D+00
 6325    63.240000    0.9999999713041526D+00
 6326    63.250000    0.9999999696263051D+00
 6327    63.260000    0.9999999686427238D+00
 6328    63.270000    0.9999999683801829D+00
 6329    63.280000    0.9999999688460438D+00
 6330    63.290000    0.9999999700280693D+00
 6331    63.300000    0.9999999718947695D+00
 6332    63.310000    0.9999999743962635D+00
 6333    63.320000    0.9999999774656362D+00
 6334    63.330000    0.9999999810207517D+00
 6335    63.340000    0.9999999849664782D+00
 6336    63.350000    0.9999999891972561D+00
 6337    63.360000    0.9999999935999488D+00
 6338    63.370000    0.9999999980568941D+00
 6339    63.380000    0.1000000002449074D+01
 6340    63.390000    0.1000000006659319D+01
 6341    63.400000    0.1000000010575462D+01
 6342    63.410000    0.1000000014093350D+01
 6343    63.420000    0.1000000017119646D+01
 6344    63.430000    0.1000000019574327D+01
 6345    63.440000    0.1000000021392830D+01
 6346    63.450000    0.1000000022527776D+01
 6347    63.460000    0.1000000022950230D+01
 6348    63.470000    0.1000000022650465D+01
 6349    63.480000    0.1000000021638208D+01
 6350    63.490000    0.1000000019942357D+01
 6351    63.500000    0.1000000017610193D+01
 6352    63.510000    0.1000000014706083D+01
 6353    63.520000    0.1000000011309738D+01
 6354    63.530000    0.1000000007514047D+01
 6355    63.540000    0.1000000003422569D+01
 6356    63.550000    0.9999999991467279D+00
 6357    63.560000    0.9999999948028093D+00
 6358    63.570000    0.9999999905088205D+00
 6359    63.580000    0.9999999863813085D+00
 6360    63.590000    0.9999999825322224D+00
 6361    63.600000    0.9999999790658980D+00
 6362    63.610000    0.9999999760762533D+00
 6363    63.620000    0.9999999736442640D+00
 6364    63.630000    0.9999999718357896D+00
 6365    63.640000    0.9999999706998108D+00
 6366    63.650000    0.9999999702671190D+00
 6367    63.660000    0.9999999705494995D+00
 6368    63.670000    0.9999999715394251D+00
 6369    63.680000    0.9999999732102711D+00
 6370    63.690000    0.9999999755170436D+00
 6371    63.700000    0.9999999783976021D+00
 6372    63.710000    0.9999999817743440D+00
 6373    63.720000    0.9999999855563011D+00
 6374    63.730000    0.9999999896415980D+00
 6375    63.740000    0.9999999939201991D+00
 6376    63.750000    0.9999999982768764D+00
 6377    63.760000    0.1000000002594311D+01
 6378    63.770000    0.1000000006756254D+01
 6379    63.780000    0.1000000010650649D+01
 6380    63.790000    0.1000000014172644D+01
 6381    63.800000    0.1000000017227411D+01
 6382    63.810000    0.1000000019732683D+01
 6383    63.820000    0.1000000021620958D+01
 6384    63.830000    0.1000000022841306D+01
 6385    63.840000    0.1000000023360720D+01
 6386    63.850000    0.1000000023164995D+01
 6387    63.860000    0.1000000022259087D+01
 6388    63.870000    0.1000000020666966D+01
 6389    63.880000    0.1000000018430955D+01
 6390    63.890000    0.1000000015610574D+01
 6391    63.900000    0.1000000012280917D+01
 6392    63.910000    0.1000000008530624D+01
 6393    63.920000    0.1000000004459481D+01
 6394    63.930000    0.1000000000175718D+01
 6395    63.940000    0.9999999957930923D+00
 6396    63.950000    0.9999999914278191D+00
 6397    63.960000    0.9999999871954391D+00
 6398    63.970000    0.9999999832077081D+00
 6399    63.980000    0.9999999795695895D+00
 6400    63.990000    0.9999999763764350D+00
 6401    64.000000    0.9999999737114229D+00
 6402    64.010000    0.9999999716433289D+00
 6403    64.020000    0.9999999702246869D+00
 6404    64.030000    0.9999999694903856D+00
 6405    64.040000    0.9999999694567467D+00
 6406    64.050000    0.9999999701210989D+00
 6407    64.060000    0.9999999714618669D+00
 6408    64.070000    0.9999999734391687D+00
 6409    64.080000    0.9999999759959065D+00
 6410    64.090000    0.9999999790593190D+00
 6411    64.100000    0.9999999825429559D+00
 6412    64.110000    0.9999999863490194D+00
 6413    64.120000    0.9999999903710098D+00
 6414    64.130000    0.9999999944966029D+00
 6415    64.140000    0.9999999986106847D+00
 6416    64.150000    0.1000000002598455D+01
 6417    64.160000    0.1000000006348525D+01
 6418    64.170000    0.1000000009755920D+01
 6419    64.180000    0.1000000012724902D+01
 6420    64.190000    0.1000000015171551D+01
 6421    64.200000    0.1000000017026019D+01
 6422    64.210000    0.1000000018234407D+01
 6423    64.220000    0.1000000018760210D+01
 6424    64.230000    0.1000000018585295D+01
 6425    64.240000    0.1000000017710379D+01
 6426    64.250000    0.1000000016155007D+01
 6427    64.260000    0.1000000013957016D+01
 6428    64.270000    0.1000000011171509D+01
 6429    64.280000    0.1000000007869371D+01
 6430    64.290000    0.1000000004135351D+01
 6431    64.300000    0.1000000000065779D+01
 6432    64.310000    0.9999999957659760D+00
 6433    64.320000    0.9999999913474148D+00
 6434    64.330000    0.9999999869247249D+00
 6435    64.340000    0.9999999826126119D+00
 6436    64.350000    0.9999999785227780D+00
 6437    64.360000    0.9999999747609252D+00
 6438    64.370000    0.9999999714239219D+00
 6439    64.380000    0.9999999685972117D+00
 6440    64.390000    0.9999999663525287D+00
 6441    64.400000    0.9999999647459862D+00
 6442    64.410000    0.9999999638165853D+00
 6443    64.420000    0.9999999635851864D+00
 6444    64.430000    0.9999999640539701D+00
 6445    64.440000    0.9999999652063997D+00
 6446    64.450000    0.9999999670076896D+00
 6447    64.460000    0.9999999694057617D+00
 6448    64.470000    0.9999999723326701D+00
 6449    64.480000    0.9999999757064469D+00
 6450    64.490000    0.9999999794333292D+00
 6451    64.500000    0.9999999834102968D+00
 6452    64.510000    0.9999999875278606D+00
 6453    64.520000    0.9999999916730192D+00
 6454    64.530000    0.9999999957323111D+00
 6455    64.540000    0.9999999995948738D+00
 6456    64.550000    0.1000000003155432D+01
 6457    64.560000    0.1000000006317129D+01
 6458    64.570000    0.1000000008994137D+01
 6459    64.580000    0.1000000011113957D+01
 6460    64.590000    0.1000000012619367D+01
 6461    64.600000    0.1000000013469951D+01
 6462    64.610000    0.1000000013643178D+01
 6463    64.620000    0.1000000013134997D+01
 6464    64.630000    0.1000000011959930D+01
 6465    64.640000    0.1000000010150668D+01
 6466    64.650000    0.1000000007757181D+01
 6467    64.660000    0.1000000004845355D+01
 6468    64.670000    0.1000000001495204D+01
 6469    64.680000    0.9999999977987113D+00
 6470    64.690000    0.9999999938573332D+00
 6471    64.700000    0.9999999897792641D+00
 6472    64.710000    0.9999999856765143D+00
 6473    64.720000    0.9999999816618893D+00
 6474    64.730000    0.9999999778459485D+00
 6475    64.740000    0.9999999743340282D+00
 6476    64.750000    0.9999999712234043D+00
 6477    64.760000    0.9999999686006776D+00
 6478    64.770000    0.9999999665394452D+00
 6479    64.780000    0.9999999650983248D+00
 6480    64.790000    0.9999999643193839D+00
 6481    64.800000    0.9999999642270148D+00
 6482    64.810000    0.9999999648272863D+00
 6483    64.820000    0.9999999661077901D+00
 6484    64.830000    0.9999999680379829D+00
 6485    64.840000    0.9999999705700171D+00
 6486    64.850000    0.9999999736400382D+00
 6487    64.860000    0.9999999771699087D+00
 6488    64.870000    0.9999999810693184D+00
 6489    64.880000    0.9999999852382186D+00
 6490    64.890000    0.9999999895695174D+00
 6491    64.900000    0.9999999939519630D+00
 6492    64.910000    0.9999999982731353D+00
 6493    64.920000    0.1000000002422468D+01
 6494    64.930000    0.1000000006294217D+01
 6495    64.940000    0.1000000009790298D+01
 6496    64.950000    0.1000000012822917D+01
 6497    64.960000    0.1000000015316916D+01
 6498    64.970000    0.1000000017211783D+01
 6499    64.980000    0.1000000018463266D+01
 6500    64.990000    0.1000000019044541D+01
 6501    65.000000    0.1000000018946916D+01
 6502    65.010000    0.1000000018180048D+01
 6503    65.020000    0.1000000016771660D+01
 6504    65.030000    0.1000000014766773D+01
 6505    65.040000    0.1000000012226480D+01
 6506    65.050000    0.1000000009226276D+01
 6507    65.060000    0.1000000005854015D+01
 6508    65.070000    0.1000000002207524D+01
 6509    65.080000    0.9999999983919570D+00
 6510    65.090000    0.9999999945169549D+00
 6511    65.100000    0.9999999906936808D+00
 6512    65.110000    0.9999999870318228D+00
 6513    65.120000    0.9999999836366349D+00
 6514    65.130000    0.9999999806061014D+00
 6515    65.140000    0.9999999780282991D+00
 6516    65.150000    0.9999999759790273D+00
 6517    65.160000    0.9999999745197721D+00
 6518    65.170000    0.9999999736960554D+00
 6519    65.180000    0.9999999735362177D+00
 6520    65.190000    0.9999999740506618D+00
 6521    65.200000    0.9999999752315816D+00
 6522    65.210000    0.9999999770531817D+00
 6523    65.220000    0.9999999794723793D+00
 6524    65.230000    0.9999999824299745D+00
 6525    65.240000    0.9999999858522490D+00
 6526    65.250000    0.9999999896529598D+00
 6527    65.260000    0.9999999937356627D+00
 6528    65.270000    0.9999999979963157D+00
 6529    65.280000    0.1000000002326077D+01
 6530    65.290000    0.1000000006614239D+01
 6531    65.300000    0.1000000010751200D+01
 6532    65.310000    0.1000000014631415D+01
 6533    65.320000    0.1000000018156227D+01
 6534    65.330000    0.1000000021236512D+01
 6535    65.340000    0.1000000023795069D+01
 6536    65.350000    0.1000000025768685D+01
 6537    65.360000    0.1000000027109818D+01
 6538    65.370000    0.1000000027787866D+01
 6539    65.380000    0.1000000027789969D+01
 6540    65.390000    0.1000000027121339D+01
 6541    65.400000    0.1000000025805102D+01
 6542    65.410000    0.1000000023881657D+01
 6543    65.420000    0.1000000021407570D+01
 6544    65.430000    0.1000000018454036D+01
 6545    65.440000    0.1000000015104947D+01
 6546    65.450000    0.1000000011454619D+01
 6547    65.460000    0.1000000007605240D+01
 6548    65.470000    0.1000000003664112D+01
 6549    65.480000    0.9999999997407507D+00
 6550    65.490000    0.9999999959439363D+00
 6551    65.500000    0.9999999923787785D+00
 6552    65.510000    0.9999999891438870D+00
 6553    65.520000    0.9999999863287208D+00
 6554    65.530000    0.9999999840111806D+00
 6555    65.540000    0.9999999822555202D+00
 6556    65.550000    0.9999999811106232D+00
 6557    65.560000    0.9999999806086967D+00
 6558    65.570000    0.9999999807644148D+00
 6559    65.580000    0.9999999815745352D+00
 6560    65.590000    0.9999999830179981D+00
 6561    65.600000    0.9999999850565044D+00
 6562    65.610000    0.9999999876355611D+00
 6563    65.620000    0.9999999906859564D+00
 6564    65.630000    0.9999999941256352D+00
 6565    65.640000    0.9999999978619170D+00
 6566    65.650000    0.1000000001793998D+01
 6567    65.660000    0.1000000005815672D+01
 6568    65.670000    0.1000000009818190D+01
 6569    65.680000    0.1000000013693195D+01
 6570    65.690000    0.1000000017335635D+01
 6571    65.700000    0.1000000020646590D+01
 6572    65.710000    0.1000000023535930D+01
 6573    65.720000    0.1000000025924740D+01
 6574    65.730000    0.1000000027747428D+01
 6575    65.740000    0.1000000028953489D+01
 6576    65.750000    0.1000000029508852D+01
 6577    65.760000    0.1000000029396783D+01
 6578    65.770000    0.1000000028618327D+01
 6579    65.780000    0.1000000027192267D+01
 6580    65.790000    0.1000000025154606D+01
 6581    65.800000    0.1000000022557583D+01
 6582    65.810000    0.1000000019468263D+01
 6583    65.820000    0.1000000015966716D+01
 6584    65.830000    0.1000000012143855D+01
 6585    65.840000    0.1000000008098986D+01
 6586    65.850000    0.1000000003937127D+01
 6587    65.860000    0.9999999997661768D+00
 6588    65.870000    0.9999999956940182D+00
 6589    65.880000    0.9999999918256103D+00
 6590    65.890000    0.9999999882601706D+00
 6591    65.900000    0.9999999850885117D+00
 6592    65.910000    0.9999999823906062D+00
 6593    65.920000    0.9999999802334461D+00
 6594    65.930000    0.9999999786692528D+00
 6595    65.940000    0.9999999777340873D+00
 6596    65.950000    0.9999999774468961D+00
 6597    65.960000    0.9999999778090172D+00
 6598    65.970000    0.9999999788041656D+00
 6599    65.980000    0.9999999803988867D+00
 6600    65.990000    0.9999999825434781D+00
 6601    66.000000    0.9999999851733430D+00
 6602    66.010000    0.9999999882107483D+00
 6603    66.020000    0.9999999915669312D+00
 6604    66.030000    0.9999999951445042D+00
 6605    66.040000    0.9999999988400889D+00
 6606    66.050000    0.1000000002547110D+01
 6607    66.060000    0.1000000006158672D+01
 6608    66.070000    0.1000000009570446D+01
 6609    66.080000    0.1000000012683480D+01
 6610    66.090000    0.1000000015406867D+01
 6611    66.100000    0.1000000017660189D+01
 6612    66.110000    0.1000000019375687D+01
 6613    66.120000    0.1000000020500077D+01
 6614    66.130000    0.1000000020995979D+01
 6615    66.140000    0.1000000020842923D+01
 6616    66.150000    0.1000000020037890D+01
 6617    66.160000    0.1000000018595386D+01
 6618    66.170000    0.1000000016547046D+01
 6619    66.180000    0.1000000013940777D+01
 6620    66.190000    0.1000000010839460D+01
 6621    66.200000    0.1000000007319255D+01
 6622    66.210000    0.1000000003467543D+01
 6623    66.220000    0.9999999993805768D+00
 6624    66.230000    0.9999999951608858D+00
 6625    66.240000    0.9999999909145186D+00
 6626    66.250000    0.9999999867481919D+00
 6627    66.260000    0.9999999827664242D+00
 6628    66.270000    0.9999999790687288D+00
 6629    66.280000    0.9999999757469468D+00
 6630    66.290000    0.9999999728827856D+00
 6631    66.300000    0.9999999705456346D+00
 6632    66.310000    0.9999999687907114D+00
 6633    66.320000    0.9999999676575949D+00
 6634    66.330000    0.9999999671691757D+00
 6635    66.340000    0.9999999673310604D+00
 6636    66.350000    0.9999999681314399D+00
 6637    66.360000    0.9999999695414263D+00
 6638    66.370000    0.9999999715158506D+00
 6639    66.380000    0.9999999739944965D+00
 6640    66.390000    0.9999999769037394D+00
 6641    66.400000    0.9999999801585440D+00
 6642    66.410000    0.9999999836647684D+00
 6643    66.420000    0.9999999873217112D+00
 6644    66.430000    0.9999999910248324D+00
 6645    66.440000    0.9999999946685758D+00
 6646    66.450000    0.9999999981492174D+00
 6647    66.460000    0.1000000001367660D+01
 6648    66.470000    0.1000000004232104D+01
 6649    66.480000    0.1000000006660515D+01
 6650    66.490000    0.1000000008582832D+01
 6651    66.500000    0.1000000009942844D+01
 6652    66.510000    0.1000000010699702D+01
 6653    66.520000    0.1000000010829006D+01
 6654    66.530000    0.1000000010323455D+01
 6655    66.540000    0.1000000009193033D+01
 6656    66.550000    0.1000000007464729D+01
 6657    66.560000    0.1000000005181799D+01
 6658    66.570000    0.1000000002402596D+01
 6659    66.580000    0.9999999991989843D+00
 6660    66.590000    0.9999999956543983D+00
 6661    66.600000    0.9999999918615904D+00
 6662    66.610000    0.9999999879201263D+00
 6663    66.620000    0.9999999839337019D+00
 6664    66.630000    0.9999999800073489D+00
 6665    66.640000    0.9999999762446073D+00
 6666    66.650000    0.9999999727447396D+00
 6667    66.660000    0.9999999696000619D+00
 6668    66.670000    0.9999999668934652D+00
 6669    66.680000    0.9999999646961900D+00
 6670    66.690000    0.9999999630659184D+00
 6671    66.700000    0.9999999620452310D+00
 6672    66.710000    0.9999999616604706D+00
 6673    66.720000    0.9999999619210470D+00
 6674    66.730000    0.9999999628191947D+00
 6675    66.740000    0.9999999643301943D+00
 6676    66.750000    0.9999999664130506D+00
 6677    66.760000    0.9999999690116063D+00
 6678    66.770000    0.9999999720560663D+00
 6679    66.780000    0.9999999754648833D+00
 6680    66.790000    0.9999999791469627D+00
 6681    66.800000    0.9999999830041192D+00
 6682    66.810000    0.9999999869337235D+00
 6683    66.820000    0.9999999908314682D+00
 6684    66.830000    0.9999999945941729D+00
 6685    66.840000    0.9999999981225605D+00
 6686    66.850000    0.1000000001323923D+01
 6687    66.860000    0.1000000004114610D+01
 6688    66.870000    0.1000000006422273D+01
 6689    66.880000    0.1000000008187796D+01
 6690    66.890000    0.1000000009366882D+01
 6691    66.900000    0.1000000009931223D+01
 6692    66.910000    0.1000000009869249D+01
 6693    66.920000    0.1000000009186428D+01
 6694    66.930000    0.1000000007905093D+01
 6695    66.940000    0.1000000006063834D+01
 6696    66.950000    0.1000000003716433D+01
 6697    66.960000    0.1000000000930408D+01
 6698    66.970000    0.9999999977851788D+00
 6699    66.980000    0.9999999943699120D+00
 6700    66.990000    0.9999999907811147D+00
 6701    67.000000    0.9999999871200215D+00
 6702    67.010000    0.9999999834898645D+00
 6703    67.020000    0.9999999799930865D+00
 6704    67.030000    0.9999999767285802D+00
 6705    67.040000    0.9999999737890235D+00
 6706    67.050000    0.9999999712583857D+00
 6707    67.060000    0.9999999692096689D+00
 6708    67.070000    0.9999999677029455D+00
 6709    67.080000    0.9999999667837489D+00
 6710    67.090000    0.9999999664818522D+00
 6711    67.100000    0.9999999668104755D+00
 6712    67.110000    0.9999999677659382D+00
 6713    67.120000    0.9999999693277664D+00
 6714    67.130000    0.9999999714592526D+00
 6715    67.140000    0.9999999741084526D+00
 6716    67.150000    0.9999999772095908D+00
 6717    67.160000    0.9999999806848373D+00
 6718    67.170000    0.9999999844464083D+00
 6719    67.180000    0.9999999883989327D+00
 6720    67.190000    0.9999999924420208D+00
 6721    67.200000    0.9999999964729669D+00
 6722    67.210000    0.1000000000389512D+01
 6723    67.220000    0.1000000004092592D+01
 6724    67.230000    0.1000000007488997D+01
 6725    67.240000    0.1000000010493872D+01
 6726    67.250000    0.1000000013032994D+01
 6727    67.260000    0.1000000015044751D+01
 6728    67.270000    0.1000000016481794D+01
 6729    67.280000    0.1000000017312290D+01
 6730    67.290000    0.1000000017520770D+01
 6731    67.300000    0.1000000017108520D+01
 6732    67.310000    0.1000000016093536D+01
 6733    67.320000    0.1000000014510020D+01
 6734    67.330000    0.1000000012407443D+01
 6735    67.340000    0.1000000009849196D+01
 6736    67.350000    0.1000000006910869D+01
 6737    67.360000    0.1000000003678205D+01
 6738    67.370000    0.1000000000244776D+01
 6739    67.380000    0.9999999967094564D+00
 6740    67.390000    0.9999999931737522D+00
 6741    67.400000    0.9999999897390622D+00
 6742    67.410000    0.9999999865039455D+00
 6743    67.420000    0.9999999835614652D+00
 6744    67.430000    0.9999999809966845D+00
 6745    67.440000    0.9999999788843790D+00
 6746    67.450000    0.9999999772870282D+00
 6747    67.460000    0.9999999762531385D+00
 6748    67.470000    0.9999999758159467D+00
 6749    67.480000    0.9999999759925321D+00
 6750    67.490000    0.9999999767833666D+00
 6751    67.500000    0.9999999781723117D+00
 6752    67.510000    0.9999999801270627D+00
 6753    67.520000    0.9999999826000280D+00
 6754    67.530000    0.9999999855296198D+00
 6755    67.540000    0.9999999888419197D+00
 6756    67.550000    0.9999999924526756D+00
 6757    67.560000    0.9999999962695754D+00
 6758    67.570000    0.1000000000194736D+01
 6759    67.580000    0.1000000004127341D+01
 6760    67.590000    0.1000000007966353D+01
 6761    67.600000    0.1000000011613234D+01
 6762    67.610000    0.1000000014974592D+01
 6763    67.620000    0.1000000017964690D+01
 6764    67.630000    0.1000000020507748D+01
 6765    67.640000    0.1000000022539969D+01
 6766    67.650000    0.1000000024011250D+01
 6767    67.660000    0.1000000024886516D+01
 6768    67.670000    0.1000000025146652D+01
 6769    67.680000    0.1000000024789001D+01
 6770    67.690000    0.1000000023827425D+01
 6771    67.700000    0.1000000022291915D+01
 6772    67.710000    0.1000000020227770D+01
 6773    67.720000    0.1000000017694364D+01
 6774    67.730000    0.1000000014763536D+01
 6775    67.740000    0.1000000011517645D+01
 6776    67.750000    0.1000000008047341D+01
 6777    67.760000    0.1000000004449121D+01
 6778    67.770000    0.1000000000822721D+01
 6779    67.780000    0.9999999972684332D+00
 6780    67.790000    0.9999999938843980D+00
 6781    67.800000    0.9999999907639673D+00
 6782    67.810000    0.9999999879931921D+00
 6783    67.820000    0.9999999856485120D+00
 6784    67.830000    0.9999999837947031D+00
 6785    67.840000    0.9999999824831439D+00
 6786    67.850000    0.9999999817504400D+00
 6787    67.860000    0.9999999816174522D+00
 6788    67.870000    0.9999999820887445D+00
 6789    67.880000    0.9999999831524758D+00
 6790    67.890000    0.9999999847807288D+00
 6791    67.900000    0.9999999869302769D+00
 6792    67.910000    0.9999999895437574D+00
 6793    67.920000    0.9999999925512277D+00
 6794    67.930000    0.9999999958720598D+00
 6795    67.940000    0.9999999994171165D+00
 6796    67.950000    0.1000000003091161D+01
 6797    67.960000    0.1000000006795423D+01
 6798    67.970000    0.1000000010430266D+01
 6799    67.980000    0.1000000013897865D+01
 6800    67.990000    0.1000000017104842D+01
 6801    68.000000    0.1000000019964779D+01
 6802    68.010000    0.1000000022400538D+01
 6803    68.020000    0.1000000024346331D+01
 6804    68.030000    0.1000000025749483D+01
 6805    68.040000    0.1000000026571843D+01
 6806    68.050000    0.1000000026790798D+01
 6807    68.060000    0.1000000026399876D+01
 6808    68.070000    0.1000000025408901D+01
 6809    68.080000    0.1000000023843724D+01
 6810    68.090000    0.1000000021745511D+01
 6811    68.100000    0.1000000019169628D+01
 6812    68.110000    0.1000000016184138D+01
 6813    68.120000    0.1000000012867964D+01
 6814    68.130000    0.1000000009308751D+01
 6815    68.140000    0.1000000005600507D+01
 6816    68.150000    0.1000000001841065D+01
 6817    68.160000    0.9999999981294527D+00
 6818    68.170000    0.9999999945632212D+00
 6819    68.180000    0.9999999912358258D+00
 6820    68.190000    0.9999999882341136D+00
 6821    68.200000    0.9999999856359931D+00
 6822    68.210000    0.9999999835083455D+00
 6823    68.220000    0.9999999819052349D+00
 6824    68.230000    0.9999999808664638D+00
 6825    68.240000    0.9999999804165168D+00
 6826    68.250000    0.9999999805639145D+00
 6827    68.260000    0.9999999813009984D+00
 6828    68.270000    0.9999999826041533D+00
 6829    68.280000    0.9999999844344567D+00
 6830    68.290000    0.9999999867387421D+00
 6831    68.300000    0.9999999894510437D+00
 6832    68.310000    0.9999999924943846D+00
 6833    68.320000    0.9999999957828609D+00
 6834    68.330000    0.9999999992239639D+00
 6835    68.340000    0.1000000002721079D+01
 6836    68.350000    0.1000000006176091D+01
 6837    68.360000    0.1000000009492034D+01
 6838    68.370000    0.1000000012575697D+01
 6839    68.380000    0.1000000015340142D+01
 6840    68.390000    0.1000000017707035D+01
 6841    68.400000    0.1000000019608755D+01
 6842    68.410000    0.1000000020990209D+01
 6843    68.420000    0.1000000021810309D+01
 6844    68.430000    0.1000000022043069D+01
 6845    68.440000    0.1000000021678297D+01
 6846    68.450000    0.1000000020721860D+01
 6847    68.460000    0.1000000019195517D+01
 6848    68.470000    0.1000000017136322D+01
 6849    68.480000    0.1000000014595622D+01
 6850    68.490000    0.1000000011637664D+01
 6851    68.500000    0.1000000008337856D+01
 6852    68.510000    0.1000000004780738D+01
 6853    68.520000    0.1000000001057695D+01
 6854    68.530000    0.9999999972645006D+00
 6855    68.540000    0.9999999934987325D+00
 6856    68.550000    0.9999999898571527D+00
 6857    68.560000    0.9999999864331026D+00
 6858    68.570000    0.9999999833139973D+00
 6859    68.580000    0.9999999805789800D+00
 6860    68.590000    0.9999999782968003D+00
 6861    68.600000    0.9999999765239745D+00
 6862    68.610000    0.9999999753032768D+00
 6863    68.620000    0.9999999746626016D+00
 6864    68.630000    0.9999999746142263D+00
 6865    68.640000    0.9999999751544968D+00
 6866    68.650000    0.9999999762639405D+00
 6867    68.660000    0.9999999779078059D+00
 6868    68.670000    0.9999999800370130D+00
 6869    68.680000    0.9999999825894880D+00
 6870    68.690000    0.9999999854918480D+00
 6871    68.700000    0.9999999886613878D+00
 6872    68.710000    0.9999999920083164D+00
 6873    68.720000    0.9999999954381817D+00
 6874    68.730000    0.9999999988544208D+00
 6875    68.740000    0.1000000002160963D+01
 6876    68.750000    0.1000000005264818D+01
 6877    68.760000    0.1000000008078580D+01
 6878    68.770000    0.1000000010522778D+01
 6879    68.780000    0.1000000012528012D+01
 6880    68.790000    0.1000000014036815D+01
 6881    68.800000    0.1000000015005196D+01
 6882    68.810000    0.1000000015403808D+01
 6883    68.820000    0.1000000015218739D+01
 6884    68.830000    0.1000000014451868D+01
 6885    68.840000    0.1000000013120810D+01
 6886    68.850000    0.1000000011258426D+01
 6887    68.860000    0.1000000008911931D+01
 6888    68.870000    0.1000000006141614D+01
 6889    68.880000    0.1000000003019205D+01
 6890    68.890000    0.9999999996259359D+00
 6891    68.900000    0.9999999960503481D+00
 6892    68.910000    0.9999999923859054D+00
 6893    68.920000    0.9999999887284737D+00
 6894    68.930000    0.9999999851737409D+00
 6895    68.940000    0.9999999818146407D+00
 6896    68.950000    0.9999999787388540D+00
 6897    68.960000    0.9999999760264547D+00
 6898    68.970000    0.9999999737477592D+00
 6899    68.980000    0.9999999719614431D+00
 6900    68.990000    0.9999999707129701D+00
 6901    69.000000    0.9999999700333804D+00
 6902    69.010000    0.9999999699384658D+00
 6903    69.020000    0.9999999704283580D+00
 6904    69.030000    0.9999999714875366D+00
 6905    69.040000    0.9999999730852612D+00
 6906    69.050000    0.9999999751764095D+00
 6907    69.060000    0.9999999777027049D+00
 6908    69.070000    0.9999999805942960D+00
 6909    69.080000    0.9999999837716449D+00
 6910    69.090000    0.9999999871476787D+00
 6911    69.100000    0.9999999906301374D+00
 6912    69.110000    0.9999999941240632D+00
 6913    69.120000    0.9999999975343581D+00
 6914    69.130000    0.1000000000768345D+01
 6915    69.140000    0.1000000003738262D+01
 6916    69.150000    0.1000000006363616D+01
 6917    69.160000    0.1000000008573352D+01
 6918    69.170000    0.1000000010307751D+01
 6919    69.180000    0.1000000011520033D+01
 6920    69.190000    0.1000000012177604D+01
 6921    69.200000    0.1000000012262923D+01
 6922    69.210000    0.1000000011773963D+01
 6923    69.220000    0.1000000010724249D+01
 6924    69.230000    0.1000000009142488D+01
 6925    69.240000    0.1000000007071776D+01
 6926    69.250000    0.1000000004568432D+01
 6927    69.260000    0.1000000001700468D+01
 6928    69.270000    0.9999999985457499D+00
 6929    69.280000    0.9999999951898897D+00
 6930    69.290000    0.9999999917239372D+00
 6931    69.300000    0.9999999882419218D+00
 6932    69.310000    0.9999999848383188D+00
 6933    69.320000    0.9999999816055035D+00
 6934    69.330000    0.9999999786312668D+00
 6935    69.340000    0.9999999759964521D+00
 6936    69.350000    0.9999999737727847D+00
 6937    69.360000    0.9999999720209466D+00
 6938    69.370000    0.9999999707889500D+00
 6939    69.380000    0.9999999701108528D+00
 6940    69.390000    0.9999999700058533D+00
 6941    69.400000    0.9999999704777816D+00
 6942    69.410000    0.9999999715150077D+00
 6943    69.420000    0.9999999730907664D+00
 6944    69.430000    0.9999999751638864D+00
 6945    69.440000    0.9999999776799102D+00
 6946    69.450000    0.9999999805725682D+00
 6947    69.460000    0.9999999837655702D+00
 6948    69.470000    0.9999999871746662D+00
 6949    69.480000    0.9999999907099187D+00
 6950    69.490000    0.9999999942781268D+00
 6951    69.500000    0.9999999977853362D+00
 6952    69.510000    0.1000000001139368D+01
 6953    69.520000    0.1000000004252295D+01
 6954    69.530000    0.1000000007042807D+01
 6955    69.540000    0.1000000009438392D+01
 6956    69.550000    0.1000000011377275D+01
 6957    69.560000    0.1000000012810078D+01
 6958    69.570000    0.1000000013701133D+01
 6959    69.580000    0.1000000014029430D+01
 6960    69.590000    0.1000000013789172D+01
 6961    69.600000    0.1000000012989914D+01
 6962    69.610000    0.1000000011656291D+01
 6963    69.620000    0.1000000009827347D+01
 6964    69.630000    0.1000000007555463D+01
 6965    69.640000    0.1000000004904939D+01
 6966    69.650000    0.1000000001950250D+01
 6967    69.660000    0.9999999987740305D+00
 6968    69.670000    0.9999999954648440D+00
 6969    69.680000    0.9999999921147885D+00
 6970    69.690000    0.9999999888170140D+00
 6971    69.700000    0.9999999856632120D+00
 6972    69.710000    0.9999999827411449D+00
 6973    69.720000    0.9999999801322854D+00
 6974    69.730000    0.9999999779096251D+00
 6975    69.740000    0.9999999761357151D+00
 6976    69.750000    0.9999999748609867D+00
 6977    69.760000    0.9999999741224013D+00
 6978    69.770000    0.9999999739424654D+00
 6979    69.780000    0.9999999743286319D+00
 6980    69.790000    0.9999999752731101D+00
 6981    69.800000    0.9999999767530859D+00
 6982    69.810000    0.9999999787313445D+00
 6983    69.820000    0.9999999811572821D+00
 6984    69.830000    0.9999999839682774D+00
 6985    69.840000    0.9999999870913840D+00
 6986    69.850000    0.9999999904453004D+00
 6987    69.860000    0.9999999939425641D+00
 6988    69.870000    0.9999999974919092D+00
 6989    69.880000    0.1000000001000723D+01
 6990    69.890000    0.1000000004377541D+01
 6991    69.900000    0.1000000007534503D+01
 6992    69.910000    0.1000000010389720D+01
 6993    69.920000    0.1000000012869466D+01
 6994    69.930000    0.1000000014910157D+01
 6995    69.940000    0.1000000016460053D+01
 6996    69.950000    0.1000000017480644D+01
 6997    69.960000    0.1000000017947668D+01
 6998    69.970000    0.1000000017851756D+01
 6999    69.980000    0.1000000017198671D+01
 7000    69.990000    0.1000000016009136D+01
 7001    70.000000    0.1000000014318269D+01
