# Supplementary material for: A Glimpse into Quantum Triplet Structures in Supercritical 3He
Source: Entropy (Basel). 2023 Feb 2;25(2):283. doi: 10.3390/e25020283 (PMC9955445; doi:10.3390/e25020283)
Supplement: Supplementary file 1 [file entropy-25-00283-s001.zip › k-space/sk3_etbhp70RM.sp4]

Helium-3  BHP-triplets/  S3ET(K1,K2,ANGLE(º)) instantaneous  (SP4)

  T=4.2 K  RHO= 0.02286713 A**-3  

  (SIGMA=SIG= 2.1634 A;   SIG6 = SIG**6)          

  R: 70 A --- 0.01 A      K: 70 A**-1 ---  0.01 A**-1  |||  dc(r)/d(rho)--->Richardson's extrapolation - Maximal Rz (RM)

K-ZERO COMPONENTS
                                 BHP (DC2K)                BHP(DC2K)               BHP(D2SK)
K1/A**-1    K2/A**-1           C3(K1,K2)/SIG6              S3(K1,K2)               S3(K1,K2)              S3(JF3)


  0.00000     0.00000        -691.084374585310         -0.021107892628         -0.021533167798          0.000585534958

  0.00000     0.10000        -643.524739468229         -0.020227434216         -0.020676031367          0.000603817715

  0.00000     0.20000        -521.884243576421         -0.017880025321         -0.018349428705          0.000662760352

  0.00000     0.30000        -375.425784000530         -0.014820867216         -0.015209552374          0.000774886319

  0.00000     0.40000        -251.232922154728         -0.011977169990         -0.012153917470          0.000960590491

  0.00000     0.50000        -170.583304864608         -0.010123731949         -0.010051547680          0.001242947595

  0.00000     0.60000        -127.184232646220         -0.009516297139         -0.009295985329          0.001635573984

  0.00000     0.70000        -102.921918056444         -0.009652475233         -0.009498305256          0.002136626259

  0.00000     0.80000         -84.564483156559         -0.009732091824         -0.009825256404          0.002754246657

  0.00000     0.90000         -69.037948449272         -0.009583673064         -0.009837197956          0.003548048128

  0.00000     1.00000         -58.159729188276         -0.009812148476         -0.009956656272          0.004632891017

  0.00000     1.10000         -52.093179155240         -0.011021479775         -0.010950124769          0.006147959012

  0.00000     1.20000         -48.178936449625         -0.013079274162         -0.013006420548          0.008263045305

  0.00000     1.30000         -43.967925008623         -0.015312228307         -0.015521089267          0.011282949940

  0.00000     1.40000         -39.362813920210         -0.017550586577         -0.017937400483          0.015808020949

  0.00000     1.50000         -35.446338889733         -0.020595628106         -0.020702543546          0.022877129495

  0.00000     1.60000         -32.101549909185         -0.024675710706         -0.024292207932          0.034226279782

  0.00000     1.70000         -27.560632960238         -0.025278737515         -0.024826817580          0.052937512103

  0.00000     1.80000         -20.282563336844         -0.007304567915         -0.007192133581          0.083629511234

  0.00000     1.90000         -10.855723417064          0.053103738779          0.052927590690          0.127034316053

  0.00000     2.00000          -1.845523938891          0.148902355991          0.148232226031          0.165252099444

  0.00000     2.10000           4.144864238069          0.209157148833          0.208959397260          0.171130933489

  0.00000     2.20000           6.257353472674          0.200763839688          0.201196684169          0.150333601075

  0.00000     2.30000           5.551801865653          0.163572407891          0.163811580466          0.126054634907

  0.00000     2.40000           3.811828034744          0.129885972551          0.129793634598          0.107847240242

  0.00000     2.50000           2.279058040251          0.107082597611          0.107008429523          0.095423737727

  0.00000     2.60000           1.262842344486          0.092818521114          0.092887412490          0.086933086884

  0.00000     2.70000           0.548253401853          0.083574477819          0.083666862983          0.081188213251

  0.00000     2.80000          -0.070416507916          0.077136184109          0.077153937418          0.077428477825

  0.00000     2.90000          -0.605530825291          0.072632315795          0.072608719427          0.075069243060

  0.00000     3.00000          -0.994711523444          0.069824348613          0.069823620279          0.073757566471

  0.00000     3.10000          -1.228704277171          0.068505783727          0.068530597169          0.073336503486

  0.00000     3.20000          -1.342938325441          0.068365191586          0.068377827468          0.073668964319

  0.00000     3.30000          -1.355991420494          0.069147858899          0.069132111950          0.074568580341

  0.00000     3.40000          -1.266922956664          0.070718464916          0.070692706950          0.075871627942

  0.00000     3.50000          -1.096539201420          0.072910021304          0.072894049641          0.077463747783

  0.00000     3.60000          -0.892025453153          0.075427370645          0.075420672662          0.079215563096

  0.00000     3.70000          -0.684959612644          0.077990474767          0.077982671333          0.080963499415

  0.00000     3.80000          -0.469892677619          0.080490790774          0.080478982719          0.082570820548

  0.00000     3.90000          -0.237616909892          0.082885950779          0.082877921032          0.083955425153

  0.00000     4.00000          -0.012834294813          0.084997316982          0.085003017854          0.085055839152

  0.00000     4.10000           0.160329500762          0.086563326305          0.086581583881          0.085825634874

  0.00000     4.20000           0.264003624125          0.087488250899          0.087503086861          0.086267293987

  0.00000     4.30000           0.318547539964          0.087903631675          0.087902134358          0.086427682518

  0.00000     4.40000           0.347367945987          0.087965769095          0.087955982161          0.086357589579

  0.00000     4.50000           0.348105982255          0.087711734984          0.087710539964          0.086104855148

  0.00000     4.60000           0.309214426739          0.087154534298          0.087162195549          0.085733339006

  0.00000     4.70000           0.241859095792          0.086416400212          0.086419212466          0.085310265573

  0.00000     4.80000           0.177013907334          0.085682079987          0.085677210247          0.084876627774

  0.00000     4.90000           0.131982726523          0.085050219280          0.085049837098          0.084452668597

  0.00000     5.00000           0.095383373135          0.084492597894          0.084502139227          0.084062744347

  0.00000     5.10000           0.050617212815          0.083958829981          0.083967471821          0.083731617606

  0.00000     5.20000           0.001963753416          0.083473888836          0.083472082595          0.083465101927

  0.00000     5.30000          -0.033023666937          0.083109490935          0.083102975073          0.083256888308

  0.00000     5.40000          -0.049874347075          0.082886853458          0.082885958124          0.083109066683

  0.00000     5.50000          -0.062119118579          0.082751240766          0.082755556360          0.083027739261

  0.00000     5.60000          -0.079381711433          0.082651519205          0.082653078653          0.083004757448

  0.00000     5.70000          -0.092893311177          0.082608387773          0.082604361805          0.083021835920

  0.00000     5.80000          -0.089474580001          0.082670263714          0.082665154077          0.083068720718

  0.00000     5.90000          -0.072111642291          0.082821195133          0.082819385369          0.083142615463

  0.00000     6.00000          -0.056816787491          0.082981388698          0.082982931653          0.083234917030


  K3-SPACE

|K1+K2|/A**-1  K1/A**-1   K2/A**-1   ANGLE(º)         C3K(BHP)/SIG6              S3K(BHP)                S3K(JF3)

KW = UK-VK =     0.100

  0.17321     0.10000     0.10000    60.000         -621.052431540160         -0.020425327004          0.000632470697
  0.38730     0.20000     0.20000    28.955         -503.750060373668         -0.021746152601          0.000836199272
  0.59161     0.30000     0.30000    19.188         -362.480841045633         -0.023598576505          0.001280267952
  0.79373     0.40000     0.40000    14.362         -242.563814239458         -0.024812264105          0.002067034086
  0.99499     0.50000     0.50000    11.478         -164.572480491491         -0.027162273799          0.003472237902
  1.19583     0.60000     0.60000     9.560         -122.588407924657         -0.034019976562          0.006105587704
  1.39642     0.70000     0.70000     8.192          -99.187680444604         -0.047629971157          0.011032012229
  1.59687     0.80000     0.80000     7.167          -81.544500242688         -0.070533252070          0.020919907821
  1.79722     0.90000     0.90000     6.369          -66.617627114263         -0.108346479279          0.042135892115
  1.99750     1.00000     1.00000     5.732          -56.115957454231         -0.156012714326          0.077681421327
  2.19773     1.10000     1.10000     5.211          -50.215796995748         -0.167006981682          0.098700426515
  2.39792     1.20000     1.20000     4.776          -46.407075374880         -0.167095567031          0.112304877893
  2.59808     1.30000     1.30000     4.408          -42.342057590465         -0.174727523802          0.137586177480
  2.79821     1.40000     1.40000     4.093          -37.896847820824         -0.187599034854          0.181844944673
  2.99833     1.50000     1.50000     3.820          -34.097519360070         -0.212608458763          0.256785422623
  3.19844     1.60000     1.60000     3.582          -30.848862639668         -0.250981633091          0.383880369453
  3.39853     1.70000     1.70000     3.371          -26.482905058665         -0.252900222409          0.602511309741
  3.59861     1.80000     1.80000     3.184          -19.534785281846         -0.045959888557          0.972569645082
  3.79868     1.90000     1.90000     3.016          -10.550228052348          0.655239132653          1.508362546588
  3.99875     2.00000     2.00000     2.865           -1.952820699811          1.783059522200          1.991556237961
  4.19881     2.10000     2.10000     2.729            3.785841099714          2.498716273708          2.077143014866
  4.39886     2.20000     2.20000     2.605            5.842086670759          2.397526147048          1.825722383424
  4.59891     2.30000     2.30000     2.491            5.212930031758          1.951626050547          1.525346361662
  4.79896     2.40000     2.40000     2.387            3.587783936641          1.548240626908          1.298488756981
  4.99900     2.50000     2.50000     2.292            2.147285561983          1.275002597118          1.143381572755
  5.19904     2.60000     2.60000     2.204            1.189268966865          1.104102254290          1.037927637282
  5.39907     2.70000     2.70000     2.122            0.513858802781          0.993906708323          0.967260732365
  5.59911     2.80000     2.80000     2.046           -0.070697473961          0.918388991222          0.921882999880
  5.79914     2.90000     2.90000     1.976           -0.574163373698          0.866612650352          0.894134826483
  5.99917     3.00000     3.00000     1.910           -0.936813277143          0.835223611511          0.879388602224
  6.19919     3.10000     3.10000     1.848           -1.150560803434          0.821404778310          0.875400670747
  6.39922     3.20000     3.20000     1.791           -1.251088961232          0.821286612486          0.880330976609
  6.59924     3.30000     3.30000     1.736           -1.258176040088          0.831576099874          0.891723356922
  6.79926     3.40000     3.40000     1.685           -1.171647563351          0.850681394342          0.907695378643
  6.99929     3.50000     3.50000     1.637           -1.010656185983          0.876599651284          0.926815523643
  7.19931     3.60000     3.60000     1.592           -0.819039655221          0.906080381774          0.947692181630
  7.39932     3.70000     3.70000     1.549           -0.626570421728          0.935825053538          0.968352319475
  7.59934     3.80000     3.80000     1.508           -0.429146272894          0.964616598502          0.987331593903
  7.79936     3.90000     3.90000     1.469           -0.218928772513          0.991853563579          1.003632932379
  7.99937     4.00000     4.00000     1.432           -0.017946778518          1.015642014204          1.016620128218
  8.19939     4.10000     4.10000     1.397            0.135146143669          1.033108364267          1.025677169903
  8.39940     4.20000     4.20000     1.364            0.225350194460          1.043401058243          1.030946216314
  8.59942     4.30000     4.30000     1.332            0.271316623675          1.047873505452          1.032850455096
  8.79943     4.40000     4.40000     1.302            0.294372868402          1.048367505974          1.032079969440
  8.99944     4.50000     4.50000     1.273            0.293669424784          1.045304096716          1.029102359630
  9.19946     4.60000     4.60000     1.246            0.260296862934          1.039012977802          1.024713646522
  9.39947     4.70000     4.70000     1.219            0.203857708999          1.030853812841          1.019709637491
  9.59948     4.80000     4.80000     1.194            0.149697783528          1.022700640776          1.014558534767
  9.79949     4.90000     4.90000     1.169            0.111604448600          1.015554653270          1.009514632968
  9.99950     5.00000     5.00000     1.146            0.080414994469          1.009181802486          1.004849861941
 10.19951     5.10000     5.10000     1.123            0.043250929456          1.003239325230          1.000918521337
 10.39952     5.20000     5.20000     1.102            0.003640262097          0.997911559647          0.997716851450
 10.59953     5.30000     5.30000     1.081           -0.025024189200          0.993887926560          0.995223060141
 10.79954     5.40000     5.40000     1.061           -0.039529113782          0.991341899619          0.993447161490
 10.99955     5.50000     5.50000     1.042           -0.049962722203          0.989795981228          0.992454262109
 11.19955     5.60000     5.60000     1.023           -0.063318249870          0.988798715607          0.992166604698
 11.39956     5.70000     5.70000     1.005           -0.073307039400          0.988458523538          0.992358469007
 11.59957     5.80000     5.80000     0.988           -0.070708050469          0.989149267038          0.992913048120
 11.79958     5.90000     5.90000     0.971           -0.057826500156          0.990716538117          0.993797377294
 11.99958     6.00000     6.00000     0.955           -0.046010612244          0.992450842931          0.994904895456

KW = UK-VK =     0.200

  0.00000     0.10000     0.10000   180.000         -559.137369519034         -0.017495768352          0.000603817715
  0.34641     0.20000     0.20000    60.000         -454.032424047355         -0.018643275902          0.000798749049
  0.56569     0.30000     0.30000    38.942         -327.190256662793         -0.020434373706          0.001235406464
  0.77460     0.40000     0.40000    28.955         -219.149548294630         -0.021690572994          0.002017996949
  0.97980     0.50000     0.50000    23.074         -148.557050206628         -0.023684351453          0.003400913151
  1.18322     0.60000     0.60000    19.188         -110.434281148306         -0.029477508881          0.005990924127
  1.38564     0.70000     0.70000    16.426          -89.314810466577         -0.041009672173          0.010825778091
  1.58745     0.80000     0.80000    14.362          -73.573809902077         -0.060396093967          0.020513040382
  1.78885     0.90000     0.90000    12.759          -60.246506876794         -0.092181175813          0.041340486809
  1.98997     1.00000     1.00000    11.478          -50.746271743432         -0.132822253882          0.077199887555
  2.19089     1.10000     1.10000    10.432          -45.294180972652         -0.141773861271          0.099266645833
  2.39165     1.20000     1.20000     9.560          -41.759581664266         -0.139729199809          0.112800980949
  2.59230     1.30000     1.30000     8.823          -38.069771259128         -0.143552542595          0.137910191076
  2.79285     1.40000     1.40000     8.192          -34.047955749567         -0.150235376331          0.182036306701
  2.99333     1.50000     1.50000     7.645          -30.557976036541         -0.163931534828          0.256862514698
  3.19374     1.60000     1.60000     7.167          -27.552228780649         -0.183101194268          0.383803807980
  3.39411     1.70000     1.70000     6.745          -23.634030822591         -0.160811963501          0.602256091056
  3.59444     1.80000     1.80000     6.369          -17.545055086970          0.057756149051          0.972114334010
  3.79473     1.90000     1.90000     6.034           -9.723236140368          0.721850553727          1.507816004243
  3.99500     2.00000     2.00000     5.732           -2.220795423290          1.754080796630          1.991138639277
  4.19524     2.10000     2.10000     5.459            2.843808636561          2.393667194307          2.077013877837
  4.39545     2.20000     2.20000     5.211            4.744598646985          2.290182380744          1.825781907508
  4.59565     2.30000     2.30000     4.984            4.314822609951          1.878329578051          1.525464074221
  4.79583     2.40000     2.40000     4.776            2.993637811749          1.507001025448          1.298592111756
  4.99600     2.50000     2.50000     4.585            1.797690510384          1.253655328798          1.143456067568
  5.19615     2.60000     2.60000     4.408            0.993328791627          1.093244504882          1.037970333775
  5.39630     2.70000     2.70000     4.245            0.419275714385          0.989021377111          0.967279552469
  5.59643     2.80000     2.80000     4.093           -0.082845403794          0.917788764652          0.921883148633
  5.79655     2.90000     2.90000     3.952           -0.518626555841          0.869266595259          0.894126413505
  5.99667     3.00000     3.00000     3.820           -0.835257234676          0.839999131053          0.879375805249
  6.19677     3.10000     3.10000     3.697           -1.024256376946          0.827320470937          0.875388203969
  6.39687     3.20000     3.20000     3.582           -1.114842527679          0.827707635195          0.880321358952
  6.59697     3.30000     3.30000     3.473           -1.123117598766          0.838027227812          0.891717656597
  6.79706     3.40000     3.40000     3.371           -1.048598971218          0.856666692429          0.907692818845
  6.99714     3.50000     3.50000     3.274           -0.907819504792          0.881709526095          0.926815828313
  7.19722     3.60000     3.60000     3.184           -0.738879078775          0.910154657939          0.947693920618
  7.39730     3.70000     3.70000     3.097           -0.567882005410          0.938874419325          0.968355066299
  7.59737     3.80000     3.80000     3.016           -0.391456166107          0.966613924308          0.987334008152
  7.79744     3.90000     3.90000     2.939           -0.202743978786          0.992726457238          1.003635032978
  7.99750     4.00000     4.00000     2.865           -0.021078276470          1.015472788748          1.016621573578
  8.19756     4.10000     4.10000     2.795            0.119023659596          1.032222615426          1.025677932889
  8.39762     4.20000     4.20000     2.729            0.203298850014          1.042182214730          1.030946125828
  8.59767     4.30000     4.30000     2.665            0.247344141540          1.046546067235          1.032850395990
  8.79773     4.40000     4.40000     2.605            0.269825415817          1.047008550852          1.032079226093
  8.99778     4.50000     4.50000     2.547            0.270184790622          1.044008286426          1.029102198534
  9.19783     4.60000     4.60000     2.491            0.240618749742          1.037931342476          1.024713030478
  9.39787     4.70000     4.70000     2.438            0.189688721031          1.030079018196          1.019709413266
  9.59792     4.80000     4.80000     2.387            0.140197955523          1.022183623102          1.014558217885
  9.79796     4.90000     4.90000     2.339            0.104846858164          1.015188944944          1.009514644617
  9.99800     5.00000     5.00000     2.292            0.075678783334          1.008926561075          1.004849759743
 10.19804     5.10000     5.10000     2.247            0.041120843522          1.003124909440          1.000918404198
 10.39808     5.20000     5.20000     2.204            0.004292292682          0.997946640586          0.997717056913
 10.59811     5.30000     5.30000     2.162           -0.022623042827          0.994015961079          0.995222984477
 10.79815     5.40000     5.40000     2.122           -0.036557676350          0.991500349744          0.993447357656
 10.99818     5.50000     5.50000     2.084           -0.046624958288          0.989973632670          0.992454327032
 11.19821     5.60000     5.60000     2.046           -0.059250926406          0.989015176439          0.992166725533
 11.39825     5.70000     5.70000     2.010           -0.068713060540          0.988702962569          0.992358507818
 11.59828     5.80000     5.80000     1.976           -0.066501580609          0.989373206037          0.992913077334
 11.79830     5.90000     5.90000     1.942           -0.054673475767          0.990884496692          0.993797351200
 11.99833     6.00000     6.00000     1.910           -0.043700771597          0.992574002522          0.994904855762

KW = UK-VK =     0.300

  0.26458     0.20000     0.20000    97.181         -384.826608611533         -0.014506413166          0.000738973879
  0.51962     0.30000     0.30000    60.000         -278.615893634891         -0.016160050580          0.001159544938
  0.74162     0.40000     0.40000    44.049         -187.555004451819         -0.017527005037          0.001935661495
  0.95394     0.50000     0.50000    34.915         -127.474717103539         -0.019160764918          0.003284386062
  1.16190     0.60000     0.60000    28.955          -94.695453506290         -0.023658001119          0.005803358225
  1.36748     0.70000     0.70000    24.747          -76.574537159961         -0.032577937342          0.010491594501
  1.57162     0.80000     0.80000    21.614          -63.288812756723         -0.047508489555          0.019853927994
  1.77482     0.90000     0.90000    19.188          -52.060269294109         -0.071697423934          0.040033377217
  1.97737     1.00000     1.00000    17.254          -43.893913787805         -0.103222736091          0.076283606802
  2.17945     1.10000     1.10000    15.675          -39.031188025683         -0.109457617348          0.100194202258
  2.38118     1.20000     1.20000    14.362          -35.835476950581         -0.104689616899          0.113653078791
  2.58263     1.30000     1.30000    13.252          -32.616602977461         -0.103651845884          0.138466486909
  2.78388     1.40000     1.40000    12.301          -29.141493882478         -0.102539093570          0.182366298877
  2.98496     1.50000     1.50000    11.478          -26.051172120856         -0.101925781108          0.256999976549
  3.18591     1.60000     1.60000    10.759          -23.342005520154         -0.096442833464          0.383683332835
  3.38674     1.70000     1.70000    10.124          -19.967334709116         -0.042396280004          0.601834898402
  3.58748     1.80000     1.80000     9.560          -14.951810626449          0.192751843963          0.971353932690
  3.78814     1.90000     1.90000     9.056           -8.610591929206          0.811294630072          1.506896395640
  3.98873     2.00000     2.00000     8.602           -2.520097847543          1.721518399855          1.990429319211
  4.18927     2.10000     2.10000     8.192            1.665155202751          2.262180784485          2.076788654138
  4.38976     2.20000     2.20000     7.819            3.355233452617          2.154302679407          1.825876084752
  4.59021     2.30000     2.30000     7.479            3.176328193365          1.785452196956          1.525659335168
  4.79062     2.40000     2.40000     7.167            2.243377342371          1.454963205545          1.298764634234
  4.99099     2.50000     2.50000     6.880            1.358984710775          1.226896635100          1.143581131159
  5.19134     2.60000     2.60000     6.615            0.748458169474          1.079693338205          1.038042205307
  5.39166     2.70000     2.70000     6.369            0.301692683371          0.982956615232          0.967311619243
  5.59196     2.80000     2.80000     6.142           -0.095412317384          0.917168281175          0.921883749997
  5.79224     2.90000     2.90000     5.930           -0.443124267473          0.872872239239          0.894112606746
  5.99250     3.00000     3.00000     5.732           -0.698487995522          0.846426363994          0.879354505031
  6.19274     3.10000     3.10000     5.547           -0.853445917950          0.835316656891          0.875367406730
  6.39296     3.20000     3.20000     5.373           -0.929465816958          0.836440922736          0.880305198442
  6.59318     3.30000     3.30000     5.211           -0.938315747443          0.846852565519          0.891708095057
  6.79338     3.40000     3.40000     5.057           -0.879381755665          0.864896844662          0.907688445322
  6.99357     3.50000     3.50000     4.913           -0.765708849578          0.888770961312          0.926816313589
  7.19375     3.60000     3.60000     4.776           -0.627537766489          0.915814178780          0.947696764756
  7.39392     3.70000     3.70000     4.647           -0.485912085519          0.943134227989          0.968359663058
  7.59408     3.80000     3.80000     4.525           -0.338503895022          0.969420668770          0.987338019913
  7.79423     3.90000     3.90000     4.408           -0.179885731570          0.993959836871          1.003638565911
  7.99437     4.00000     4.00000     4.298           -0.025612096036          1.015228090182          1.016623975512
  8.19451     4.10000     4.10000     4.193            0.095767127678          1.030945139708          1.025679243406
  8.39464     4.20000     4.20000     4.093            0.171248997799          1.040410692304          1.030945962627
  8.59477     4.30000     4.30000     3.998            0.212242349593          1.044602372478          1.032850320404
  8.79488     4.40000     4.40000     3.907            0.233670687978          1.045006859956          1.032077976467
  8.99500     4.50000     4.50000     3.820            0.235430750440          1.042090639484          1.029101934421
  9.19511     4.60000     4.60000     3.737            0.211356904287          1.036322813472          1.024712002987
  9.39521     4.70000     4.70000     3.658            0.168507616148          1.028920742227          1.019709036063
  9.59531     4.80000     4.80000     3.582            0.125931832114          1.021407153079          1.014557689788
  9.79541     4.90000     4.90000     3.508            0.094677711096          1.014638605200          1.009514657916
  9.99550     5.00000     5.00000     3.438            0.068541739065          1.008541926261          1.004849596714
 10.19559     5.10000     5.10000     3.371            0.037895439800          1.002951633334          1.000918200593
 10.39567     5.20000     5.20000     3.306            0.005260603951          0.997998778831          0.997717402587
 10.59575     5.30000     5.30000     3.244           -0.018997279409          0.994209282006          0.995222857324
 10.79583     5.40000     5.40000     3.184           -0.032049531127          0.991740771869          0.993447683177
 10.99591     5.50000     5.50000     3.126           -0.041546875263          0.990243922633          0.992454436366
 11.19598     5.60000     5.60000     3.070           -0.053050594876          0.989345172084          0.992166926920
 11.39605     5.70000     5.70000     3.016           -0.061694177489          0.989076433209          0.992358573030
 11.59612     5.80000     5.80000     2.964           -0.060058636397          0.989716212681          0.992913126978
 11.79619     5.90000     5.90000     2.914           -0.049831637953          0.991142413205          0.993797307610
 11.99625     6.00000     6.00000     2.865           -0.040145149477          0.992763582028          0.994904790115

KW = UK-VK =     0.400

  0.00000     0.20000     0.20000   180.000         -311.046239520160         -0.010388854685          0.000662760352
  0.44721     0.30000     0.30000    83.621         -227.574688725818         -0.011790412988          0.001052693265
  0.69282     0.40000     0.40000    60.000         -155.249735339673         -0.013312303739          0.001817898307
  0.91652     0.50000     0.50000    47.156         -106.701711152790         -0.014755428202          0.003125978818
  1.13137     0.60000     0.60000    38.942          -79.595305494667         -0.018124966803          0.005547741538
  1.34164     0.70000     0.70000    33.203          -64.419852916321         -0.024640495048          0.010042849925
  1.54919     0.80000     0.80000    28.955          -53.460753050095         -0.035397652288          0.018969590966
  1.75499     0.90000     0.90000    25.679          -44.270026214633         -0.052528525802          0.038249639772
  1.95959     1.00000     1.00000    23.074          -37.434071251177         -0.075282656663          0.074771706153
  2.16333     1.10000     1.10000    20.951          -33.155320543585         -0.078866009919          0.101441846306
  2.36643     1.20000     1.20000    19.188          -30.266270782652         -0.071533660761          0.114900766478
  2.56905     1.30000     1.30000    17.700          -27.478546298247         -0.065896376039          0.139280568561
  2.77128     1.40000     1.40000    16.426          -24.526482843402         -0.057572912779          0.182852359779
  2.97321     1.50000     1.50000    15.325          -21.823608336612         -0.043715554340          0.257211578359
  3.17490     1.60000     1.60000    14.362          -19.382717440669         -0.014997492827          0.383530188914
  3.37639     1.70000     1.70000    13.513          -16.486115452333          0.069855214877          0.601254338575
  3.57771     1.80000     1.80000    12.759          -12.447502932541          0.322806354414          0.970286698440
  3.77889     1.90000     1.90000    12.085           -7.487948937797          0.901205221240          1.505590816752
  3.97995     2.00000     2.00000    11.478           -2.738192990405          1.697375085526          1.989408303817
  4.18091     2.10000     2.10000    10.930            0.597890746366          2.143008124549          2.076452003545
  4.38178     2.20000     2.20000    10.432            2.072966360191          2.028922665348          1.825997164265
  4.58258     2.30000     2.30000     9.977            2.122816653859          1.699587299048          1.525930599793
  4.78330     2.40000     2.40000     9.560            1.553029597084          1.407158900603          1.299006691551
  4.98397     2.50000     2.50000     9.177            0.959500526825          1.202591461189          1.143758098269
  5.18459     2.60000     2.60000     8.823            0.527597901093          1.067507643314          1.038144329335
  5.38516     2.70000     2.70000     8.496            0.197331811804          0.977591586746          0.967357982989
  5.58570     2.80000     2.80000     8.192           -0.101787155953          0.916854816456          0.921885351374
  5.78619     2.90000     2.90000     7.909           -0.364917996448          0.876602410645          0.894093731467
  5.98665     3.00000     3.00000     7.645           -0.559569191075          0.852946416908          0.879324751128
  6.18708     3.10000     3.10000     7.398           -0.679288401580          0.843461476981          0.875338252252
  6.38749     3.20000     3.20000     7.167           -0.739015380175          0.845406858178          0.880282300168
  6.58787     3.30000     3.30000     6.949           -0.747022295063          0.855984240813          0.891694579062
  6.78823     3.40000     3.40000     6.745           -0.702989546747          0.873474158378          0.907682097517
  6.98856     3.50000     3.50000     6.552           -0.616530548163          0.896183710311          0.926816943625
  7.18888     3.60000     3.60000     6.369           -0.509783810040          0.921800530425          0.947700632955
  7.38918     3.70000     3.70000     6.197           -0.398512534896          0.947677786220          0.968366136172
  7.58947     3.80000     3.80000     6.034           -0.281545424125          0.972441045225          0.987343611696
  7.78974     3.90000     3.90000     5.879           -0.155097635684          0.995298528184          1.003643578538
  7.98999     4.00000     4.00000     5.732           -0.030713301083          1.014953412105          1.016627323820
  8.19024     4.10000     4.10000     5.592            0.069708506167          1.029514191139          1.025681159290
  8.39047     4.20000     4.20000     5.459            0.134901691620          1.038401564402          1.030945709205
  8.59069     4.30000     4.30000     5.332            0.171967132348          1.042372237785          1.032850261689
  8.79090     4.40000     4.40000     5.211            0.191811826061          1.042689041025          1.032076205851
  8.99111     4.50000     4.50000     5.095            0.194900234593          1.039854207075          1.029101572725
  9.19130     4.60000     4.60000     4.984            0.176975409500          1.034432626398          1.024710563799
  9.39149     4.70000     4.70000     4.878            0.143414339233          1.027548442816          1.019708500097
  9.59166     4.80000     4.80000     4.776            0.108909764135          1.020480575458          1.014556950941
  9.79183     4.90000     4.90000     4.679            0.082505591654          1.013979856932          1.009514663386
  9.99200     5.00000     5.00000     4.585            0.059981558197          1.008080577490          1.004849383830
 10.19215     5.10000     5.10000     4.495            0.033997170033          1.002742153046          1.000917898251
 10.39230     5.20000     5.20000     4.408            0.006393228155          0.998059850441          0.997717892858
 10.59245     5.30000     5.30000     4.325           -0.014636958853          0.994441741645          0.995222677548
 10.79259     5.40000     5.40000     4.245           -0.026586717946          0.992032165107          0.993448135593
 10.99272     5.50000     5.50000     4.168           -0.035365980503          0.990572934289          0.992454591991
 11.19285     5.60000     5.60000     4.093           -0.045480415694          0.989748110132          0.992167208724
 11.39298     5.70000     5.70000     4.022           -0.053094728984          0.989534017427          0.992358665515
 11.59310     5.80000     5.80000     3.952           -0.052133625693          0.990138131336          0.992913198425
 11.79322     5.90000     5.90000     3.885           -0.043851528129          0.991460956161          0.993797246403
 11.99333     6.00000     6.00000     3.820           -0.035736603124          0.992998628521          0.994904699307

KW = UK-VK =     0.500

  0.33166     0.30000     0.30000   112.885         -182.814622487189         -0.008092767897          0.000919564030
  0.62450     0.40000     0.40000    77.364         -127.711308579897         -0.009705035743          0.001659951163
  0.86603     0.50000     0.50000    60.000          -89.752376815631         -0.011165538033          0.002929351138
  1.09087     0.60000     0.60000    49.249          -67.708705520814         -0.013754973788          0.005230324600
  1.30767     0.70000     0.70000    41.850          -54.926808948343         -0.018466637518          0.009496290848
  1.51987     0.80000     0.80000    36.420          -45.742155996990         -0.025987758827          0.017895091554
  1.72916     0.90000     0.90000    32.255          -38.150210476953         -0.037678561880          0.036048259091
  1.93649     1.00000     1.00000    28.955          -32.403427501809         -0.053420369195          0.072469615227
  2.14243     1.10000     1.10000    26.273          -28.612084699298         -0.054943596885          0.102912129707
  2.34734     1.20000     1.20000    24.049          -25.956536362392         -0.045652740366          0.116602363146
  2.55147     1.30000     1.30000    22.175          -23.490273106991         -0.036404531432          0.140390492088
  2.75500     1.40000     1.40000    20.573          -20.948945967011         -0.022585716570          0.183520719626
  2.95804     1.50000     1.50000    19.188          -18.563297686373          0.001242552792          0.257517232907
  3.16070     1.60000     1.60000    17.979          -16.334581728480          0.047654167646          0.383361255428
  3.36303     1.70000     1.70000    16.913          -13.788056622301          0.156631704593          0.600524367004
  3.56511     1.80000     1.80000    15.967          -10.472318672326          0.424946108073          0.968911396411
  3.76696     1.90000     1.90000    15.122           -6.556216016204          0.975301011201          1.503881531690
  3.96863     2.00000     2.00000    14.362           -2.837353432765          1.685645801172          1.988047697602
  4.17013     2.10000     2.10000    13.674           -0.167893927127          2.057296328928          2.075981745819
  4.37150     2.20000     2.20000    13.050            1.125613632796          1.936329992805          1.826133890240
  4.57275     2.30000     2.30000    12.480            1.339679857076          1.635892451932          1.526275379292
  4.77389     2.40000     2.40000    11.958            1.042473454600          1.371933513334          1.299318740787
  4.97494     2.50000     2.50000    11.478            0.668226845762          1.184970483125          1.143988784085
  5.17591     2.60000     2.60000    11.035            0.369824957528          1.058863399476          1.038278239710
  5.37680     2.70000     2.70000    10.626            0.126068636099          0.973958436109          0.967420112075
  5.57763     2.80000     2.80000    10.245           -0.099072737150          0.916992354533          0.921888755254
  5.77841     2.90000     2.90000     9.891           -0.296589808898          0.879854420659          0.894070248034
  5.97913     3.00000     3.00000     9.560           -0.442634377436          0.858421557025          0.879286628818
  6.17981     3.10000     3.10000     9.251           -0.532863505221          0.850296243723          0.875300706617
  6.38044     3.20000     3.20000     8.962           -0.577944463364          0.852979101465          0.880252395654
  6.58103     3.30000     3.30000     8.690           -0.584073339211          0.863756729931          0.891676973870
  6.78159     3.40000     3.40000     8.433           -0.551590220553          0.880833057287          0.907673551764
  6.98212     3.50000     3.50000     8.192           -0.487427111374          0.902599106836          0.926817663513
  7.18262     3.60000     3.60000     7.964           -0.406949275161          0.927029822344          0.947705412466
  7.38309     3.70000     3.70000     7.749           -0.321419406088          0.951688231479          0.968374518950
  7.58353     3.80000     3.80000     7.544           -0.230734573738          0.975137589939          0.987350760261
  7.78396     3.90000     3.90000     7.351           -0.132734863211          0.996508270994          1.003650135854
  7.98436     4.00000     4.00000     7.167           -0.035535553197          1.014694866627          1.016631605018
  8.18474     4.10000     4.10000     6.992            0.045117064010          1.028164599407          1.025683760391
  8.38511     4.20000     4.20000     6.825            0.099987716866          1.036471542950          1.030945343352
  8.58545     4.30000     4.30000     6.666            0.132632172553          1.040194228093          1.032850264379
  8.78578     4.40000     4.40000     6.514            0.150418090751          1.040396422018          1.032073896421
  8.98610     4.50000     4.50000     6.369            0.154419943756          1.037620454107          1.029101118753
  9.18640     4.60000     4.60000     6.231            0.142276058595          1.032524569961          1.024708714326
  9.38669     4.70000     4.70000     6.098            0.117790034208          1.026146946463          1.019707796176
  9.58697     4.80000     4.80000     5.971            0.091350329615          1.019524561404          1.014556002792
  9.78724     4.90000     4.90000     5.849            0.069894823580          1.013297347244          1.009514647140
  9.98749     5.00000     5.00000     5.732            0.051089383910          1.007601309954          1.004849136491
 10.18774     5.10000     5.10000     5.619            0.029902630660          1.002522025741          1.000917480582
 10.38797     5.20000     5.20000     5.511            0.007522494959          0.998120892399          0.997718532937
 10.58820     5.30000     5.30000     5.407           -0.010096215155          0.994683774129          0.995222444431
 10.78842     5.40000     5.40000     5.307           -0.020833281151          0.992339159476          0.993448710808
 10.98863     5.50000     5.50000     5.211           -0.028813703505          0.990921754782          0.992454796919
 11.18883     5.60000     5.60000     5.117           -0.037420510302          0.990177176704          0.992167570491
 11.38903     5.70000     5.70000     5.028           -0.043894126053          0.990023611835          0.992358786659
 11.58922     5.80000     5.80000     4.941           -0.043606480459          0.990592125179          0.992913293500
 11.78940     5.90000     5.90000     4.857           -0.037378192163          0.991805759138          0.993797167475
 11.98958     6.00000     6.00000     4.776           -0.030937254315          0.993254495102          0.994904584498

KW = UK-VK =     0.600

  0.00000     0.30000     0.30000   180.000         -148.901981305602         -0.005410726658          0.000774886319
  0.52915     0.40000     0.40000    97.181         -107.153869101968         -0.006909598714          0.001456339065
  0.80000     0.50000     0.50000    73.740          -77.482520222023         -0.008501883875          0.002695738861
  1.03923     0.60000     0.60000    60.000          -59.374712914571         -0.010607597429          0.004859034031
  1.26491     0.70000     0.70000    50.754          -48.323286512293         -0.014108215361          0.008869731841
  1.48324     0.80000     0.80000    44.049          -40.313361574039         -0.019358608347          0.016671328797
  1.69706     0.90000     0.90000    38.942          -33.797063366108         -0.027207593711          0.033512907521
  1.90788     1.00000     1.00000    34.915          -28.825625092191         -0.037737566020          0.069200538607
  2.11660     1.10000     1.10000    31.653          -25.407340771568         -0.037801458967          0.104400060783
  2.32379     1.20000     1.20000    28.955          -22.928358678997         -0.027235373367          0.118835774947
  2.52982     1.30000     1.30000    26.685          -20.681061212409         -0.015420164225          0.141849687834
  2.73496     1.40000     1.40000    24.747          -18.426143286609          0.002245716118          0.184408444273
  2.93939     1.50000     1.50000    23.074          -16.280305689963          0.032814539416          0.257943708803
  3.14325     1.60000     1.60000    21.614          -14.224535496151          0.090981446582          0.383200229730
  3.34664     1.70000     1.70000    20.328          -11.930235474509          0.216130507620          0.599659030432
  3.54965     1.80000     1.80000    19.188           -9.099133295088          0.495411759133          0.967228583623
  3.75233     1.90000     1.90000    18.169           -5.874818866848          1.028774465156          1.501746372785
  3.95474     2.00000     2.00000    17.254           -2.844615695249          1.683400666588          1.986311851322
  4.15692     2.10000     2.10000    16.426           -0.630395684539          2.005210937526          2.075348144345
  4.35890     2.20000     2.20000    15.675            0.526188589567          1.877788156250          1.826271110651
  4.56070     2.30000     2.30000    14.989            0.835862570062          1.595101518660          1.526689882205
  4.76235     2.40000     2.40000    14.362            0.712477972405          1.349344416776          1.299701274817
  4.96387     2.50000     2.50000    13.784            0.481911426190          1.173837981407          1.144275419585
  5.16527     2.60000     2.60000    13.252            0.272573640317          1.053620373893          1.038445956430
  5.36656     2.70000     2.70000    12.759            0.086859856132          0.972005088410          0.967499886060
  5.56776     2.80000     2.80000    12.301           -0.088967690607          0.917498041847          0.921895058173
  5.76888     2.90000     2.90000    11.876           -0.242791979824          0.882405866318          0.894042755505
  5.96992     3.00000     3.00000    11.478           -0.356165900012          0.862452074823          0.879240276782
  6.17090     3.10000     3.10000    11.107           -0.426198291883          0.855256552305          0.875254731039
  6.37181     3.20000     3.20000    10.759           -0.460987034662          0.858462015773          0.880215149197
  6.57267     3.30000     3.30000    10.432           -0.465612071383          0.869398160241          0.891655097512
  6.77348     3.40000     3.40000    10.124           -0.441058701562          0.886200776821          0.907662523916
  6.97424     3.50000     3.50000     9.834           -0.392546515036          0.907314107760          0.926818393193
  7.17496     3.60000     3.60000     9.560           -0.330770372921          0.930905641144          0.947710960901
  7.37564     3.70000     3.70000     9.301           -0.263784126247          0.954690512714          0.968384846722
  7.57628     3.80000     3.80000     9.056           -0.192297165126          0.977180735941          0.987359438834
  7.77689     3.90000     3.90000     8.823           -0.115571633070          0.997439878703          1.003658318187
  7.97747     4.00000     4.00000     8.602           -0.039418501803          1.014488428495          1.016636804116
  8.17802     4.10000     4.10000     8.392            0.025150845275          1.027070113305          1.025687146447
  8.37854     4.20000     4.20000     8.192            0.070909766343          1.034863936033          1.030944841332
  8.57904     4.30000     4.30000     8.001            0.099119125742          1.038338697890          1.032850381358
  8.77952     4.40000     4.40000     7.819            0.114574055024          1.038410313556          1.032071030474
  8.97998     4.50000     4.50000     7.645            0.118916601100          1.035661190617          1.029100575167
  9.18041     4.60000     4.60000     7.479            0.111416324349          1.030827039404          1.024706459464
  9.38083     4.70000     4.70000     7.319            0.094631358463          1.024880056363          1.019706910655
  9.58123     4.80000     4.80000     7.167            0.075258124681          1.018648144932          1.014554848503
  9.78162     4.90000     4.90000     7.020            0.058273143910          1.012668326327          1.009514590416
  9.98198     5.00000     5.00000     6.880            0.042868923276          1.007158212900          1.004848874380
 10.18234     5.10000     5.10000     6.745            0.026058009967          1.002315173318          1.000916927421
 10.38268     5.20000     5.20000     6.615            0.008497232788          0.998173823950          0.997719327835
 10.58301     5.30000     5.30000     6.490           -0.005895652859          0.994907603839          0.995222158565
 10.78332     5.40000     5.40000     6.369           -0.015422105927          0.992628042149          0.993449402451
 10.98362     5.50000     5.50000     6.254           -0.022593387990          0.991252967049          0.992455055661
 11.18392     5.60000     5.60000     6.142           -0.029724189538          0.990586983356          0.992168011192
 11.38420     5.70000     5.70000     6.034           -0.035050774140          0.990494231208          0.992358938521
 11.58447     5.80000     5.80000     5.930           -0.035345793530          0.991031961296          0.992913414358
 11.78474     5.90000     5.90000     5.829           -0.031052866557          0.992142658765          0.993797070810
 11.98499     6.00000     6.00000     5.732           -0.026209348609          0.993506528689          0.994904447257

KW = UK-VK =     0.700

  0.38730     0.40000     0.40000   122.090          -93.059232226644         -0.004834408802          0.001211969104
  0.71414     0.50000     0.50000    88.854          -68.883498770954         -0.006511658701          0.002418145774
  0.97468     0.60000     0.60000    71.371          -53.487668729984         -0.008299439606          0.004444230524
  1.21244     0.70000     0.70000    60.000          -43.656071622556         -0.010963308270          0.008179170026
  1.43875     0.80000     0.80000    51.889          -36.432617372293         -0.014623970866          0.015342848992
  1.65831     0.90000     0.90000    45.771          -30.617082271126         -0.019718868876          0.030744632373
  1.87350     1.00000     1.00000    40.975          -26.173974345321         -0.026159373829          0.064882326441
  2.08567     1.10000     1.10000    37.106          -23.044659187083         -0.024841235462          0.105518880193
  2.29565     1.20000     1.20000    33.916          -20.721151236966         -0.013490635274          0.121694036574
  2.50400     1.30000     1.30000    31.237          -18.636108855309          0.000132481896          0.143731497018
  2.71109     1.40000     1.40000    28.955          -16.579822396118          0.020627341736          0.185566330879
  2.91719     1.50000     1.50000    26.987          -14.616211763078          0.055952122527          0.258525754373
  3.12250     1.60000     1.60000    25.271          -12.716839148580          0.121915963486          0.383079165288
  3.32716     1.70000     1.70000    23.762          -10.631836307836          0.257448857477          0.598677524144
  3.53129     1.80000     1.80000    22.425           -8.144648403190          0.543785617836          0.965242328711
  3.73497     1.90000     1.90000    21.230           -5.379840537621          1.066783488306          1.499159397635
  3.93827     2.00000     2.00000    20.157           -2.799865972124          1.686335063521          1.984157699242
  4.14126     2.10000     2.10000    19.188           -0.889461213394          1.975592231258          2.074512991961
  4.34396     2.20000     2.20000    18.308            0.162424031926          1.842292610310          1.826389286138
  4.54643     2.30000     2.30000    17.506            0.517532509897          1.569539526264          1.527168510979
  4.74868     2.40000     2.40000    16.771            0.497066147303          1.334800785377          1.300154752891
  4.95076     2.50000     2.50000    16.096            0.358435379141          1.166615184194          1.144620553026
  5.15267     2.60000     2.60000    15.473            0.210562494322          1.050374534333          1.038650029014
  5.35444     2.70000     2.70000    14.896            0.066414872346          0.971044707611          0.967599580205
  5.55608     2.80000     2.80000    14.362           -0.075722501721          0.918163256679          0.921905704292
  5.75760     2.90000     2.90000    13.864           -0.201582123092          0.884350604053          0.894011994514
  5.95903     3.00000     3.00000    13.400           -0.295150215683          0.865274600053          0.879185912318
  6.16036     3.10000     3.10000    12.965           -0.353756362354          0.858602274454          0.875200282954
  6.36160     3.20000     3.20000    12.559           -0.383501852153          0.862074343941          0.880170168818
  6.56277     3.30000     3.30000    12.177           -0.388417287357          0.873062347063          0.891628711440
  6.76387     3.40000     3.40000    11.817           -0.369657633021          0.889661550509          0.907648674563
  6.96491     3.50000     3.50000    11.478           -0.331450918957          0.910350351469          0.926819018088
  7.16589     3.60000     3.60000    11.158           -0.281789746220          0.933400236746          0.947717110031
  7.36682     3.70000     3.70000    10.856           -0.226746075771          0.956625493759          0.968397149583
  7.56769     3.80000     3.80000    10.569           -0.167465048984          0.978505243730          0.987369620672
  7.76853     3.90000     3.90000    10.298           -0.104298645275          0.998056276397          1.003668217612
  7.96932     4.00000     4.00000    10.040           -0.042013252074          1.014353099748          1.016642907434
  8.17007     4.10000     4.10000     9.794            0.011255789460          1.026310357395          1.025691433909
  8.37078     4.20000     4.20000     9.560            0.049907041362          1.033702480686          1.030944182268
  8.57146     4.30000     4.30000     9.338            0.074159709469          1.036956962026          1.032850670024
  8.77211     4.40000     4.40000     9.125            0.087333285726          1.036899653539          1.032067594680
  8.97274     4.50000     4.50000     8.922            0.091511145716          1.034148595172          1.029099938722
  9.17333     4.60000     4.60000     8.727            0.087158265122          1.029491777511          1.024703809922
  9.37390     4.70000     4.70000     8.541            0.076021379836          1.023861626795          1.019705824088
  9.57445     4.80000     4.80000     8.363            0.062077270720          1.017929877886          1.014553493843
  9.77497     4.90000     4.90000     8.192            0.048687415156          1.012149426064          1.009514469018
  9.97547     5.00000     5.00000     8.028            0.036066272417          1.006791502077          1.004848621201
 10.17595     5.10000     5.10000     7.870            0.022805529504          1.002139936343          1.000916216057
 10.37642     5.20000     5.20000     7.719            0.009209417674          0.998212870613          0.997720281007
 10.57686     5.30000     5.30000     7.573           -0.002436954838          0.995091802571          0.995221823015
 10.77729     5.40000     5.40000     7.432           -0.010853794981          0.992872142292          0.993450201056
 10.97770     5.50000     5.50000     7.297           -0.017269781760          0.991536529984          0.992455374677
 11.17810     5.60000     5.60000     7.167           -0.023086222345          0.990940573497          0.992168528902
 11.37849     5.70000     5.70000     7.041           -0.027357284422          0.990903711471          0.992359124058
 11.57886     5.80000     5.80000     6.919           -0.028080351446          0.991418848797          0.992913563326
 11.77922     5.90000     5.90000     6.802           -0.025419790548          0.992442659643          0.993796956604
 11.97957     6.00000     6.00000     6.688           -0.021949173119          0.993733594625          0.994904289564

KW = UK-VK =     0.800

  0.00000     0.40000     0.40000   180.000          -83.516459201953         -0.003340262821          0.000960590491
  0.60000     0.50000     0.50000   106.260          -62.478233750595         -0.004880642767          0.002077358737
  0.89443     0.60000     0.60000    83.621          -48.796540397195         -0.006459511597          0.003997288582
  1.14891     0.70000     0.70000    69.700          -39.878134700842         -0.008462057811          0.007436822955
  1.38564     0.80000     0.80000    60.000          -33.289857236915         -0.010950060884          0.013955114043
  1.61245     0.90000     0.90000    52.776          -28.010107309076         -0.013969052017          0.027848068395
  1.83303     1.00000     1.00000    47.156          -23.968299167571         -0.016982788530          0.059602119891
  2.04939     1.10000     1.10000    42.647          -21.083553198240         -0.013761495266          0.105625850929
  2.26274     1.20000     1.20000    38.942          -18.912962405896         -0.001743728364          0.125264831108
  2.47386     1.30000     1.30000    35.840          -16.969486430383          0.013191599964          0.146136474886
  2.68328     1.40000     1.40000    33.203          -15.066122358475          0.035973670720          0.187062757143
  2.89137     1.50000     1.50000    30.932          -13.248108176275          0.075140040734          0.259307969594
  3.09839     1.60000     1.60000    28.955          -11.491845429588          0.147058488265          0.383040282326
  3.30454     1.70000     1.70000    27.218           -9.595946157647          0.290175317655          0.597605732466
  3.50999     1.80000     1.80000    25.679           -7.386513063855          0.581639297404          0.962962336085
  3.71484     1.90000     1.90000    24.306           -4.967950273454          1.097636505555          1.496091993443
  3.91918     2.00000     2.00000    23.074           -2.719970568375          1.692593559765          1.981535306154
  4.12311     2.10000     2.10000    21.961           -1.039050703398          1.957931716688          2.073428553331
  4.32666     2.20000     2.20000    20.951           -0.079122214257          1.818716526424          1.826463887482
  4.52990     2.30000     2.30000    20.031            0.291871071321          1.551607402040          1.527703196559
  4.73286     2.40000     2.40000    19.188            0.335422071933          1.324068212841          1.300679506100
  4.93559     2.50000     2.50000    18.414            0.261619978591          1.161086369715          1.145026912089
  5.13809     2.60000     2.60000    17.700            0.161978786907          1.047914983400          1.038893592865
  5.34041     2.70000     2.70000    17.039            0.052356162064          0.970438045304          0.967721839833
  5.54256     2.80000     2.80000    16.426           -0.062969309557          0.918810352684          0.921922553733
  5.74456     2.90000     2.90000    15.856           -0.168419385035          0.885907176125          0.893978849790
  5.94643     3.00000     3.00000    15.325           -0.248999855992          0.867388585257          0.879123864802
  6.14817     3.10000     3.10000    14.827           -0.301568413284          0.860988948059          0.875137315400
  6.34980     3.20000     3.20000    14.362           -0.330244504017          0.864535127437          0.880117023164
  6.55134     3.30000     3.30000    13.924           -0.337576096726          0.875461918175          0.891597506551
  6.75278     3.40000     3.40000    13.513           -0.324208457978          0.891856296029          0.907631617962
  6.95414     3.50000     3.50000    13.125           -0.293633493802          0.912229722117          0.926819375382
  7.15542     3.60000     3.60000    12.759           -0.252356681252          0.934902114217          0.947723672469
  7.35663     3.70000     3.70000    12.413           -0.205216920300          0.957757327269          0.968411441565
  7.55778     3.80000     3.80000    12.085           -0.153357616361          0.979263556643          0.987381285006
  7.75887     3.90000     3.90000    11.774           -0.097814501103          0.998416818123          1.003679931901
  7.95990     4.00000     4.00000    11.478           -0.043306790784          1.014289583296          1.016649907725
  8.16088     4.10000     4.10000    11.197            0.003153307512          1.025870142526          1.025696750317
  8.36182     4.20000     4.20000    10.930            0.036938961046          1.032984922541          1.030943354993
  8.56271     4.30000     4.30000    10.675            0.058104058586          1.036068463806          1.032851186500
  8.76356     4.40000     4.40000    10.432            0.069394581308          1.035903100270          1.032063585976
  8.96437     4.50000     4.50000    10.199            0.073146119276          1.033134653763          1.029099196033
  9.16515     4.60000     4.60000     9.977            0.070514728125          1.028574442182          1.024700785041
  9.36590     4.70000     4.70000     9.764            0.062850880399          1.023140326401          1.019704509756
  9.56661     4.80000     4.80000     9.560            0.052493099723          1.017407044515          1.014551948081
  9.76729     4.90000     4.90000     9.365            0.041657660994          1.011768760039          1.009514252925
  9.96795     5.00000     5.00000     9.177            0.031065001320          1.006521867373          1.004848404055
 10.16858     5.10000     5.10000     8.997            0.020335273010          1.002006490708          1.000915322714
 10.36919     5.20000     5.20000     8.823            0.009609565090          0.998235385713          0.997721392610
 10.56977     5.30000     5.30000     8.657            0.000053559375          0.995224302305          0.995221444717
 10.77033     5.40000     5.40000     8.496           -0.007426767792          0.993055552942          0.993451093126
 10.97087     5.50000     5.50000     8.341           -0.013190538634          0.991753955467          0.992455762897
 11.17139     5.60000     5.60000     8.192           -0.017947096616          0.991214514373          0.992169120419
 11.37190     5.70000     5.70000     8.048           -0.021332669629          0.991224445152          0.992359347374
 11.57238     5.80000     5.80000     7.909           -0.022301323066          0.991726645117          0.992913742711
 11.77285     5.90000     5.90000     7.775           -0.020853969090          0.992685783082          0.993796825409
 11.97330     6.00000     6.00000     7.645           -0.018435054884          0.993920850297          0.994904113836

KW = UK-VK =     0.900

  0.43589     0.50000     0.50000   128.316          -57.201409463420         -0.003439276099          0.001664254382
  0.79373     0.60000     0.60000    97.181          -44.695373983388         -0.004913594972          0.003519488489
  1.07238     0.70000     0.70000    80.010          -36.523977825349         -0.006374313458          0.006653469500
  1.32288     0.80000     0.80000    68.458          -30.518432833924         -0.007982428849          0.012549264071
  1.55885     0.90000     0.90000    60.000          -25.727582551827         -0.009450225202          0.024918139754
  1.78606     1.00000     1.00000    53.487          -22.045721437038         -0.009754751362          0.053636744809
  2.00749     1.10000     1.10000    48.295          -19.385376305949         -0.004074929609          0.103829506590
  2.22486     1.20000     1.20000    44.049          -17.359623207597          0.008986172345          0.129569846643
  2.43926     1.30000     1.30000    40.504          -15.543513700146          0.024874531506          0.149203765328
  2.65141     1.40000     1.40000    37.499          -13.769223769972          0.049483728378          0.188988558016
  2.86182     1.50000     1.50000    34.915          -12.072314920464          0.091852213892          0.260348034583
  3.07083     1.60000     1.60000    32.670          -10.436585119046          0.168770944956          0.383137864955
  3.27872     1.70000     1.70000    30.699           -8.698533661383          0.318324652199          0.596478553244
  3.48569     1.80000     1.80000    28.955           -6.716583376921          0.614588260327          0.960406349445
  3.69188     1.90000     1.90000    27.400           -4.580101568609          1.126045095539          1.492514745501
  3.89744     2.00000     2.00000    26.006           -2.605812067500          1.702013482739          1.978388619061
  4.10244     2.10000     2.10000    24.747           -1.121137479522          1.947498880835          2.072036496225
  4.30697     2.20000     2.20000    23.606           -0.249806328346          1.802004499114          1.826464641403
  4.51110     2.30000     2.30000    22.566            0.120771097415          1.538177459230          1.528282569781
  4.71487     2.40000     2.40000    21.614            0.207389020281          1.315743287290          1.301275593178
  4.91833     2.50000     2.50000    20.740            0.182408077618          1.156698885209          1.145497225332
  5.12152     2.60000     2.60000    19.934            0.121481552265          1.045948202673          1.039180433044
  5.32447     2.70000     2.70000    19.188            0.040755263285          0.969984326314          0.967869645395
  5.52721     2.80000     2.80000    18.497           -0.051742416473          0.919390570967          0.921947963486
  5.72975     2.90000     2.90000    17.854           -0.139753864463          0.887246763716          0.893944354136
  5.93212     3.00000     3.00000    17.254           -0.209409580577          0.869185991742          0.879054617512
  6.13433     3.10000     3.10000    16.693           -0.257480194952          0.862986835065          0.875065774430
  6.33640     3.20000     3.20000    16.168           -0.286457386650          0.866540321986          0.880055265822
  6.53835     3.30000     3.30000    15.675           -0.297256107682          0.877353305764          0.891561083815
  6.74018     3.40000     3.40000    15.211           -0.289581671659          0.893520803477          0.907610935570
  6.94190     3.50000     3.50000    14.774           -0.266102072715          0.913597526952          0.926819235200
  7.14353     3.60000     3.60000    14.362           -0.232194253794          0.935933207367          0.947730451775
  7.34507     3.70000     3.70000    13.971           -0.191643545096          0.958478104555          0.968427705797
  7.54652     3.80000     3.80000    13.602           -0.145173783682          0.979709792460          0.987394425628
  7.74790     3.90000     3.90000    13.252           -0.094088021091          0.998630884270          1.003693555718
  7.94921     4.00000     4.00000    12.919           -0.043551094310          1.014284153792          1.016657811806
  8.15046     4.10000     4.10000    12.603           -0.000659879256          1.025666940920          1.025703226200
  8.35165     4.20000     4.20000    12.301            0.030229173515          1.032613092058          1.030942367198
  8.55278     4.30000     4.30000    12.014            0.049356657950          1.035584905637          1.032851978177
  8.75386     4.40000     4.40000    11.740            0.059417098843          1.035346477049          1.032059018770
  8.95489     4.50000     4.50000    11.478            0.062786218834          1.032562219639          1.029098318634
  9.15587     4.60000     4.60000    11.228            0.060841269069          1.028039660149          1.024697415943
  9.35682     4.70000     4.70000    10.988            0.054832836970          1.022700428438          1.019702932121
  9.55772     4.80000     4.80000    10.759            0.046414229597          1.017074687623          1.014550224845
  9.75859     4.90000     4.90000    10.539            0.037153789832          1.011524663568          1.009513906057
  9.95942     5.00000     5.00000    10.327            0.027864240462          1.006349291404          1.004848252443
 10.16022     5.10000     5.10000    10.124            0.018670515383          1.001916062349          1.000914224485
 10.36098     5.20000     5.20000     9.929            0.009708076969          0.998241920304          0.997722657374
 10.56172     5.30000     5.30000     9.741            0.001542686208          0.995303343988          0.995221036107
 10.76243     5.40000     5.40000     9.560           -0.005210502349          0.993174555117          0.993452060099
 10.96312     5.50000     5.50000     9.386           -0.010453012169          0.991900075649          0.992456232246
 11.16378     5.60000     5.60000     9.218           -0.014449275374          0.991401223422          0.992169780872
 11.36442     5.70000     5.70000     9.056           -0.017169248753          0.991446206360          0.992359614018
 11.56503     5.80000     5.80000     8.900           -0.018210924132          0.991944588337          0.992913954538
 11.76563     5.90000     5.90000     8.749           -0.017521418173          0.992863185346          0.993796678354
 11.96620     6.00000     6.00000     8.602           -0.015797638673          0.994061330335          0.994903922844

KW = UK-VK =     1.000

  0.00000     0.50000     0.50000   180.000          -52.441663471984         -0.002251459926          0.001242947595
  0.66332     0.60000     0.60000   112.885          -41.138670117995         -0.003589186672          0.002977500029
  0.97980     0.70000     0.70000    91.169          -33.653235676236         -0.004701158478          0.005846167911
  1.24900     0.80000     0.80000    77.364          -28.151405222427         -0.005678967688          0.011152911289
  1.49666     0.90000     0.90000    67.498          -23.793222104474         -0.006071828172          0.022035293904
  1.73205     1.00000     1.00000    60.000          -20.443233067375         -0.004546725217          0.047382522374
  1.95959     1.10000     1.10000    54.071          -17.990894678992          0.003523592663          0.099223871877
  2.18174     1.20000     1.20000    49.249          -16.091016516515          0.018464064797          0.134417400440
  2.40000     1.30000     1.30000    45.240          -14.379753512284          0.035081947528          0.153126644176
  2.61534     1.40000     1.40000    41.850          -12.713971864804          0.060963106171          0.191463208574
  2.82843     1.50000     1.50000    38.942          -11.119889426263          0.105700394794          0.261722205636
  3.03974     1.60000     1.60000    36.420           -9.579957634281          0.186512989638          0.383439991194
  3.24962     1.70000     1.70000    34.209           -7.958212351984          0.341347150083          0.595343436723
  3.45832     1.80000     1.80000    32.255           -6.144283858435          0.642174156410          0.957602609428
  3.66606     1.90000     1.90000    30.515           -4.223822047389          1.151369651485          1.488400540191
  3.87298     2.00000     2.00000    28.955           -2.467603581429          1.713433477184          1.974656343436
  4.07922     2.10000     2.10000    27.548           -1.146373790269          1.943034893608          2.070267051287
  4.28486     2.20000     2.20000    26.273           -0.355316948536          1.791565272595          1.826354540216
  4.48999     2.30000     2.30000    25.112            0.006106254611          1.529391486244          1.528890995897
  4.69468     2.40000     2.40000    24.049            0.120140362554          1.310327981709          1.301942557550
  4.89898     2.50000     2.50000    23.074            0.128766937245          1.153945282397          1.146034013479
  5.10294     2.60000     2.60000    22.175            0.094682044810          1.044791500567          1.039515040208
  5.30660     2.70000     2.70000    21.344            0.034405782634          0.969831824264          0.968046275016
  5.50999     2.80000     2.80000    20.573           -0.040784555538          0.919968997889          0.921984873839
  5.71314     2.90000     2.90000    19.856           -0.114242301837          0.888434941615          0.893909698875
  5.91608     3.00000     3.00000    19.188           -0.173685730498          0.870794455931          0.878978855832
  6.11882     3.10000     3.10000    18.564           -0.216676034545          0.864821797318          0.874985596051
  6.32139     3.20000     3.20000    17.979           -0.245023646885          0.868425280525          0.879984467263
  6.52380     3.30000     3.30000    17.429           -0.258601108510          0.879159306879          0.891518929914
  6.72607     3.40000     3.40000    16.913           -0.256329392977          0.895114353120          0.907586194070
  6.92820     3.50000     3.50000    16.426           -0.239960472691          0.914895468208          0.926818276805
  7.13022     3.60000     3.60000    15.967           -0.213598182232          0.936884756339          0.947737255964
  7.33212     3.70000     3.70000    15.533           -0.179803926680          0.959110779297          0.968445875536
  7.53392     3.80000     3.80000    15.122           -0.138583541328          0.980073168371          0.987409062206
  7.73563     3.90000     3.90000    14.732           -0.091162059142          0.998803860654          1.003709168767
  7.93725     4.00000     4.00000    14.362           -0.043131988204          1.014315815107          1.016666651090
  8.13880     4.10000     4.10000    14.009           -0.002145617493          1.025593000413          1.025710983996
  8.34026     4.20000     4.20000    13.674            0.027198224476          1.032444464106          1.030941257250
  8.54166     4.30000     4.30000    13.355            0.045253961398          1.035358834073          1.032853074360
  8.74300     4.40000     4.40000    13.050            0.054800068149          1.035085923542          1.032053933533
  8.94427     4.50000     4.50000    12.759            0.058067287570          1.032300812850          1.029097257482
  9.14549     4.60000     4.60000    12.480            0.056298957263          1.027786455291          1.024693748758
  9.34666     4.70000     4.70000    12.214            0.050775109831          1.022476716633          1.019701045493
  9.54777     4.80000     4.80000    11.958            0.043121313114          1.016893699876          1.014548342669
  9.74885     4.90000     4.90000    11.713            0.034688942175          1.011390745862          1.009513386501
  9.94987     5.00000     5.00000    11.478            0.026137345276          1.006256208161          1.004848196647
 10.15086     5.10000     5.10000    11.253            0.017686858370          1.001861956600          1.000912901867
 10.35181     5.20000     5.20000    11.035            0.009563259316          0.998235579787          0.997724062104
 10.55272     5.30000     5.30000    10.827            0.002168570863          0.995336317879          0.995220616840
 10.75360     5.40000     5.40000    10.626           -0.004064288089          0.993236618126          0.993453077361
 10.95445     5.50000     5.50000    10.432           -0.008919869714          0.991982212669          0.992456798093
 11.15527     5.60000     5.60000    10.245           -0.012450514028          0.991508259601          0.992170503350
 11.35606     5.70000     5.70000    10.065           -0.014740765810          0.991575719166          0.992359931269
 11.55682     5.80000     5.80000     9.891           -0.015724095840          0.992077207561          0.992914200276
 11.75755     5.90000     5.90000     9.723           -0.015377094280          0.992977268219          0.993796517411
 11.95826     6.00000     6.00000     9.560           -0.014016395126          0.994156132753          0.994903719614

KW = UK-VK =     1.100

  0.47958     0.60000     0.60000   132.887          -38.124828972243         -0.002420137386          0.002318439357
  0.86603     0.70000     0.70000   103.574          -31.376875248930         -0.003434792752          0.005035553059
  1.16190     0.80000     0.80000    86.865          -26.276133716417         -0.003993674001          0.009772642597
  1.42478     0.90000     0.90000    75.340          -22.242294394548         -0.003707512015          0.019269292947
  1.67033     1.00000     1.00000    66.734          -19.163603661965         -0.001127746139          0.041223063240
  1.90526     1.10000     1.10000    60.000          -16.893604752429          0.008623300999          0.091409486271
  2.13307     1.20000     1.20000    54.559          -15.101154207402          0.026490019220          0.139106347789
  2.35584     1.30000     1.30000    50.058          -13.473000296913          0.043924986158          0.158165693143
  2.57488     1.40000     1.40000    46.265          -11.896065670325          0.070510445931          0.194643572223
  2.79106     1.50000     1.50000    43.020          -10.391393002181          0.116724359765          0.263534094238
  3.00500     1.60000     1.60000    40.211           -8.932707683984          0.200125414803          0.384029992659
  3.21714     1.70000     1.70000    37.753           -7.397782814442          0.358583575262          0.594265583376
  3.42783     1.80000     1.80000    35.583           -5.700528714281          0.662864706258          0.954592134097
  3.63731     1.90000     1.90000    33.653           -3.930388404479          1.171096719774          1.483729465747
  3.84578     2.00000     2.00000    31.924           -2.329777142742          1.724187894109          1.970272825639
  4.05339     2.10000     2.10000    30.366           -1.129082432913          1.942860599434          2.068038770095
  4.26028     2.20000     2.20000    28.955           -0.400962537080          1.786835746619          1.826088478467
  4.46654     2.30000     2.30000    27.670           -0.051809950478          1.525259302400          1.529507542695
  4.67226     2.40000     2.40000    26.496            0.076417558840          1.308015729282          1.302679004000
  4.87750     2.50000     2.50000    25.418            0.104089350665          1.153037863938          1.146639374988
  5.08232     2.60000     2.60000    24.425            0.084954301485          1.044638745453          1.039902629533
  5.28678     2.70000     2.70000    23.507            0.036185421072          0.970133592471          0.968255280275
  5.49090     2.80000     2.80000    22.656           -0.028387863303          0.920633668166          0.922036886579
  5.69473     2.90000     2.90000    21.865           -0.091785306563          0.889477859121          0.893876260311
  5.89830     3.00000     3.00000    21.128           -0.143021646869          0.872158690352          0.878897517021
  6.10164     3.10000     3.10000    20.439           -0.180689185606          0.866421833069          0.874896706402
  6.30476     3.20000     3.20000    19.794           -0.206837965075          0.870147395398          0.879904252555
  6.50769     3.30000     3.30000    19.188           -0.221358454751          0.880891324555          0.891470390178
  6.71044     3.40000     3.40000    18.619           -0.223083009841          0.896703095243          0.907556966452
  6.91303     3.50000     3.50000    18.082           -0.213044467438          0.916230641248          0.926816061033
  7.11548     3.60000     3.60000    17.576           -0.193943043971          0.937889983088          0.947743913374
  7.31779     3.70000     3.70000    17.097           -0.166954009483          0.959797681726          0.968465811831
  7.51997     3.80000     3.80000    16.644           -0.131274957664          0.980476124377          0.987425253652
  7.72205     3.90000     3.90000    16.214           -0.087866134323          0.998998779167          1.003726821138
  7.92401     4.00000     4.00000    15.806           -0.042426834909          1.014364069726          1.016676494913
  8.12588     4.10000     4.10000    15.419           -0.002998772701          1.025555225584          1.025720124082
  8.32766     4.20000     4.20000    15.049            0.025418076030          1.032344927451          1.030940108413
  8.52936     4.30000     4.30000    14.697            0.043046556245          1.035238012068          1.032854475481
  8.73098     4.40000     4.40000    14.362            0.052634992558          1.034960590822          1.032048406180
  8.93252     4.50000     4.50000    14.041            0.056156002706          1.032194043868          1.029095937503
  9.13400     4.60000     4.60000    13.734            0.054521328397          1.027684890948          1.024689847439
  9.33542     4.70000     4.70000    13.440            0.049014041726          1.022378187945          1.019698793237
  9.53677     4.80000     4.80000    13.159            0.041529623670          1.016805106175          1.014546325042
  9.73807     4.90000     4.90000    12.889            0.033496482463          1.011325469639          1.009512647313
  9.93932     5.00000     5.00000    12.631            0.025350380602          1.006213883481          1.004848265441
 10.14051     5.10000     5.10000    12.382            0.017158075180          1.001832021252          1.000911341799
 10.34166     5.20000     5.20000    12.143            0.009259913638          0.998220876113          0.997725582967
 10.54277     5.30000     5.30000    11.913            0.002187266845          0.995336913971          0.995220215482
 10.74384     5.40000     5.40000    11.692           -0.003694217924          0.993257363474          0.993454113409
 10.94486     5.50000     5.50000    11.478           -0.008276964653          0.992017099863          0.992457479556
 11.14585     5.60000     5.60000    11.273           -0.011587758375          0.991554924427          0.992171278621
 11.34681     5.70000     5.70000    11.074           -0.013666135677          0.991633266593          0.992360308404
 11.54773     5.80000     5.80000    10.883           -0.014519520504          0.992141607071          0.992914480528
 11.74862     5.90000     5.90000    10.698           -0.014198610950          0.993039882994          0.993796345712
 11.94948     6.00000     6.00000    10.519           -0.012941467043          0.994213253527          0.994903507232

KW = UK-VK =     1.200

  0.00000     0.60000     0.60000   180.000          -35.446834929405         -0.001472504168          0.001635573984
  0.72111     0.70000     0.70000   117.995          -29.526092891612         -0.002444743416          0.004194188872
  1.05830     0.80000     0.80000    97.181          -24.780779467207         -0.002761382570          0.008406216995
  1.34164     0.90000     0.90000    83.621          -20.974826606804         -0.002075560713          0.016676999417
  1.60000     1.00000     1.00000    73.740          -18.090574713554          0.001068557553          0.035420567714
  1.84391     1.10000     1.10000    66.111          -15.968408644100          0.011655710992          0.080978070496
  2.07846     1.20000     1.20000    60.000          -14.274442822458          0.033334544165          0.142000295656
  2.30651     1.30000     1.30000    54.973          -12.723027831293          0.052339610293          0.164630927234
  2.52982     1.40000     1.40000    50.754          -11.224584312410          0.079148258860          0.198739057497
  2.74955     1.50000     1.50000    47.156           -9.801129192080          0.126199333216          0.265927281145
  2.96648     1.60000     1.60000    44.049           -8.420178687837          0.211213908263          0.385008238724
  3.18119     1.70000     1.70000    41.335           -6.964683668900          0.371798272978          0.593334920234
  3.39411     1.80000     1.80000    38.942           -5.361244239456          0.677975082732          0.951430857466
  3.60555     1.90000     1.90000    36.817           -3.701215967062          1.185130581386          1.478495946138
  3.81576     2.00000     2.00000    34.915           -2.209860023956          1.732355007886          1.965168918670
  4.02492     2.10000     2.10000    33.203           -1.093104861426          1.944232769101          2.065259329961
  4.23320     2.20000     2.20000    31.653           -0.410375186797          1.785447659038          1.825611357338
  4.44072     2.30000     2.30000    30.243           -0.073261427672          1.524095456662          1.530104991864
  4.64758     2.40000     2.40000    28.955            0.060585449453          1.307715555374          1.303481879498
  4.85386     2.50000     2.50000    27.773            0.097925348758          1.153337934354          1.147314807645
  5.05964     2.60000     2.60000    26.685            0.086892226370          1.045195311101          1.040349078158
  5.26498     2.70000     2.70000    25.679            0.044634203550          0.970817958636          0.968500500418
  5.46992     2.80000     2.80000    24.747           -0.014041064034          0.921414206141          0.922108312832
  5.67450     2.90000     2.90000    23.881           -0.072035672547          0.890393786858          0.893845656793
  5.87878     3.00000     3.00000    23.074           -0.118611291685          0.873223706790          0.878811832987
  6.08276     3.10000     3.10000    22.320           -0.152484760977          0.867647830674          0.874799032102
  6.28649     3.20000     3.20000    21.614           -0.176027093688          0.871511727053          0.879814340699
  6.48999     3.30000     3.30000    20.951           -0.189912010807          0.882339020327          0.891414643810
  6.69328     3.40000     3.40000    20.328           -0.193681923207          0.898099814398          0.907522852180
  6.89638     3.50000     3.50000    19.742           -0.188158642404          0.917463111384          0.926812002335
  7.09930     3.60000     3.60000    19.188           -0.174856617732          0.938866048373          0.947750288177
  7.30205     3.70000     3.70000    18.665           -0.153674477980          0.960508436564          0.968487279967
  7.50467     3.80000     3.80000    18.169           -0.123145835727          0.980924185144          0.987443111709
  7.70714     3.90000     3.90000    17.700           -0.083991399874          0.999226884436          1.003746517164
  7.90949     4.00000     4.00000    17.254           -0.041695644950          1.014414868542          1.016687465594
  8.11172     4.10000     4.10000    16.830           -0.004206838526          1.025499378023          1.025730708831
  8.31384     4.20000     4.20000    16.426            0.023269566266          1.032225137253          1.030939064438
  8.51587     4.30000     4.30000    16.042            0.040664419807          1.035107780556          1.032856141929
  8.71780     4.40000     4.40000    15.675            0.050526306127          1.034838056837          1.032042557271
  8.91964     4.50000     4.50000    15.325            0.054552563507          1.032103893348          1.029094253071
  9.12140     4.60000     4.60000    14.989            0.053283147055          1.027612809881          1.024685795492
  9.32309     4.70000     4.70000    14.669            0.047881159439          1.022313565821          1.019696107989
  9.52470     4.80000     4.80000    14.362            0.040490288738          1.016746447101          1.014544199630
  9.72625     4.90000     4.90000    14.067            0.032740959072          1.011283569905          1.009511638111
  9.92774     5.00000     5.00000    13.784            0.024907652171          1.006190251721          1.004848483050
 10.12917     5.10000     5.10000    13.513            0.016816304842          1.001811880070          1.000909541182
 10.33054     5.20000     5.20000    13.252            0.008884477426          0.998202395342          0.997727182721
 10.53186     5.30000     5.30000    13.000            0.001901898625          0.995321343961          0.995219870919
 10.73313     5.40000     5.40000    12.759           -0.003733571735          0.993256283321          0.993455129399
 10.93435     5.50000     5.50000    12.526           -0.008118666885          0.992026341719          0.992458299463
 11.13553     5.60000     5.60000    12.301           -0.011375438441          0.991567033674          0.992172095044
 11.33667     5.70000     5.70000    12.085           -0.013412765124          0.991647194096          0.992360756853
 11.53776     5.80000     5.80000    11.876           -0.014127204364          0.992162804024          0.992914794748
 11.73882     5.90000     5.90000    11.674           -0.013647368995          0.993069073975          0.993796167916
 11.93985     6.00000     6.00000    11.478           -0.012335451093          0.994245357815          0.994903288551

KW = UK-VK =     1.300

  0.51962     0.70000     0.70000   136.426          -27.753191210169         -0.001559762670          0.003197261461
  0.93274     0.80000     0.80000   108.682          -23.389353436657         -0.001796549901          0.007075850013
  1.24499     0.90000     0.90000    92.477          -19.804113762783         -0.000880887948          0.014278157777
  1.51987     1.00000     1.00000    81.083          -17.075646253801          0.002545890671          0.030101156231
  1.77482     1.10000     1.10000    72.443          -15.073198534019          0.013313847121          0.069368721434
  2.01742     1.20000     1.20000    65.594          -13.475311538773          0.038969369976          0.140384076081
  2.25167     1.30000     1.30000    60.000          -12.008900626498          0.061532693510          0.172745117038
  2.47992     1.40000     1.40000    55.328          -10.591997208534          0.088179483406          0.204041225808
  2.70370     1.50000     1.50000    51.359           -9.247279623590          0.135695558309          0.269101018637
  2.92404     1.60000     1.60000    47.939           -7.943349425799          0.221910234021          0.386496443458
  3.14166     1.70000     1.70000    44.959           -6.569679197983          0.383934716228          0.592674091714
  3.35708     1.80000     1.80000    42.337           -5.059187633172          0.691021708011          0.948192446334
  3.57071     1.90000     1.90000    40.010           -3.499646588270          1.196413435145          1.472717998503
  3.78286     2.00000     2.00000    37.931           -2.101428612402          1.738547002485          1.959273217930
  3.99375     2.10000     2.10000    36.061           -1.053869505941          1.945339134004          2.061827752014
  4.20357     2.20000     2.20000    34.370           -0.409358426673          1.784807963141          1.824855564081
  4.41248     2.30000     2.30000    32.832           -0.084810884973          1.523689616166          1.530649011121
  4.62061     2.40000     2.40000    31.428            0.050738473861          1.307893249691          1.304345326083
  4.82804     2.50000     2.50000    30.140            0.094672548479          1.153887956362          1.148061112931
  5.03488     2.60000     2.60000    28.955            0.090823412682          1.045928702288          1.040860724398
  5.24118     2.70000     2.70000    27.861            0.055048043504          0.971645147519          0.968786148000
  5.44702     2.80000     2.80000    26.847            0.001308325759          0.922268844839          0.922204162273
  5.65243     2.90000     2.90000    25.904           -0.053855073980          0.891239254144          0.893819855366
  5.85747     3.00000     3.00000    25.027           -0.099148811350          0.874052632665          0.878723353974
  6.06218     3.10000     3.10000    24.207           -0.132048295452          0.868500509363          0.874692531376
  6.26658     3.20000     3.20000    23.440           -0.154363533602          0.872434587582          0.879714577436
  6.47070     3.30000     3.30000    22.720           -0.167435941801          0.883349739615          0.891350689830
  6.67458     3.40000     3.40000    22.043           -0.171880959757          0.899121478066          0.907483489872
  6.87823     3.50000     3.50000    21.406           -0.168856549229          0.918415563648          0.926805346376
  7.08167     3.60000     3.60000    20.804           -0.159220587341          0.939666445996          0.947756290444
  7.28492     3.70000     3.70000    20.236           -0.141989889323          0.961137581795          0.968509928854
  7.48799     3.80000     3.80000    19.698           -0.115338472750          0.981357058441          0.987462811264
  7.69090     3.90000     3.90000    19.188           -0.079958031108          0.999465512865          1.003768200300
  7.89367     4.00000     4.00000    18.704           -0.041031392413          1.014463333679          1.016699753059
  8.09630     4.10000     4.10000    18.244           -0.005990467777          1.025413331629          1.025742746700
  8.29880     4.20000     4.20000    17.806            0.020143176650          1.032051625884          1.030938344548
  8.50118     4.30000     4.30000    17.389            0.037068776629          1.034910531491          1.032857984360
  8.70345     4.40000     4.40000    16.990            0.047064576335          1.034640514588          1.032036559379
  8.90562     4.50000     4.50000    16.610            0.051623946350          1.031940129482          1.029092065744
  9.10769     4.60000     4.60000    16.247            0.050995300397          1.027483020112          1.024681695696
  9.30967     4.70000     4.70000    15.899            0.046082564999          1.022212041972          1.019692913484
  9.51157     4.80000     4.80000    15.565            0.039054122048          1.016666126768          1.014541996331
  9.71339     4.90000     4.90000    15.246            0.031710489280          1.011226468457          1.009510307670
  9.91514     5.00000     5.00000    14.939            0.024288437038          1.006157277524          1.004848865312
 10.11682     5.10000     5.10000    14.645            0.016412241605          1.001788166324          1.000907510679
 10.31843     5.20000     5.20000    14.362            0.008503153277          0.998183625317          0.997728808207
 10.51998     5.30000     5.30000    14.089            0.001591478329          0.995304544167          0.995219633170
 10.72147     5.40000     5.40000    13.827           -0.003827842726          0.993252212295          0.993456079341
 10.92291     5.50000     5.50000    13.574           -0.008041180293          0.992031448360          0.992459283815
 11.12430     5.60000     5.60000    13.331           -0.011316091571          0.991571033589          0.992172938801
 11.32563     5.70000     5.70000    13.096           -0.013416649500          0.991647520393          0.992361290184
 11.52693     5.80000     5.80000    12.869           -0.014033660011          0.992168129404          0.992915141024
 11.72817     5.90000     5.90000    12.650           -0.013344108214          0.993085053648          0.993795990570
 11.92938     6.00000     6.00000    12.438           -0.011926377569          0.994266953824          0.994903065837

KW = UK-VK =     1.400

  0.00000     0.70000     0.70000   180.000          -25.847880414354         -0.000824096698          0.002136626259
  0.77460     0.80000     0.80000   122.090          -21.882198193596         -0.001001574787          0.005786088248
  1.13137     0.90000     0.90000   102.115          -18.584968450036          0.000044087456          0.012034707185
  1.42829     1.00000     1.00000    88.854          -16.037801583249          0.003550430204          0.025321059820
  1.69706     1.10000     1.10000    79.042          -14.152297524312          0.014012231601          0.058070233088
  1.94936     1.20000     1.20000    71.371          -12.649510708213          0.042362989356          0.131618435422
  2.19089     1.30000     1.30000    65.158          -11.276168022076          0.072048841447          0.182177628941
  2.42487     1.40000     1.40000    60.000           -9.949428579166          0.098444450601          0.210976648698
  2.65330     1.50000     1.50000    55.636           -8.686373929257          0.146045483926          0.273326994326
  2.87750     1.60000     1.60000    51.889           -7.458203269738          0.233254425426          0.388649114617
  3.09839     1.70000     1.70000    48.631           -6.164921254752          0.396641992741          0.592445328877
  3.31662     1.80000     1.80000    45.771           -4.747435253991          0.704469485882          0.944973964039
  3.53270     1.90000     1.90000    43.237           -3.289429378229          1.207845715329          1.466447386082
  3.74700     2.00000     2.00000    40.975           -1.985917161458          1.744641123314          1.952514928343
  3.95980     2.10000     2.10000    38.942           -1.009935674799          1.946232449300          2.057638035045
  4.17133     2.20000     2.20000    37.106           -0.406943885448          1.783950982970          1.823737987699
  4.38178     2.30000     2.30000    35.438           -0.098377094270          1.523022560202          1.531097533997
  4.59130     2.40000     2.40000    33.916            0.036576741199          1.307818452652          1.305259006588
  4.80000     2.50000     2.50000    32.520            0.086606143996          1.154212580517          1.148878408165
  5.00799     2.60000     2.60000    31.237            0.091001602326          1.046524741421          1.041443975053
  5.21536     2.70000     2.70000    30.052            0.063498368701          0.972416001305          0.969116995711
  5.42218     2.80000     2.80000    28.955            0.016173506646          0.923129758677          0.922330044453
  5.62850     2.90000     2.90000    27.936           -0.035920485989          0.892080162065          0.893801346786
  5.83438     3.00000     3.00000    26.987           -0.081252273338          0.874806681840          0.878633940108
  6.03987     3.10000     3.10000    26.101           -0.115475779922          0.869163070399          0.874577258728
  6.24500     3.20000     3.20000    25.271           -0.138769721596          0.873061201478          0.879604950828
  6.44981     3.30000     3.30000    24.493           -0.152269702885          0.884001725072          0.891277355773
  6.65432     3.40000     3.40000    23.762           -0.157348707048          0.899783914285          0.907438552668
  6.85857     3.50000     3.50000    23.074           -0.155727582134          0.919057788044          0.926795161735
  7.06258     3.60000     3.60000    22.425           -0.148119541205          0.940236018111          0.947761873446
  7.26636     3.70000     3.70000    21.811           -0.133119279863          0.961621342424          0.968533279588
  7.46994     3.80000     3.80000    21.230           -0.108845775754          0.981722420578          0.987484592087
  7.67333     3.90000     3.90000    20.680           -0.076237291428          0.999689179370          1.003791743241
  7.87655     4.00000     4.00000    20.157           -0.040371215751          1.014513158962          1.016713625383
  8.07960     4.10000     4.10000    19.661           -0.008054555549          1.025313254790          1.025756179589
  8.28251     4.20000     4.20000    19.188            0.016221219408          1.031834775621          1.030938254702
  8.48528     4.30000     4.30000    18.738            0.032171482517          1.034641238900          1.032859858182
  8.68792     4.40000     4.40000    18.308            0.041884188766          1.034347965492          1.032030640350
  8.89044     4.50000     4.50000    17.898            0.046769681581          1.031669455694          1.029089206150
  9.09285     4.60000     4.60000    17.506            0.046925164800          1.027255396094          1.024677666539
  9.29516     4.70000     4.70000    17.131            0.042910390899          1.022034839832          1.019689128674
  9.49737     4.80000     4.80000    16.771            0.036641051685          1.016532624361          1.014539743809
  9.69948     4.90000     4.90000    16.426            0.029948664941          1.011129416344          1.009508607614
  9.90152     5.00000     5.00000    16.096            0.023145068887          1.006096235118          1.004849415188
 10.10346     5.10000     5.10000    15.778            0.015762481353          1.001751067089          1.000905278466
 10.30534     5.20000     5.20000    15.473            0.008148263328          0.998166223995          0.997730388567
 10.50714     5.30000     5.30000    15.179            0.001455074923          0.995297196547          0.995219563160
 10.70887     5.40000     5.40000    14.896           -0.003706134078          0.993259526120          0.993456911252
 10.91055     5.50000     5.50000    14.624           -0.007724130872          0.992049493365          0.992460460517
 11.11216     5.60000     5.60000    14.362           -0.011000278106          0.991588687049          0.992173794584
 11.31371     5.70000     5.70000    14.108           -0.013194658740          0.991659963524          0.992361923788
 11.51521     5.80000     5.80000    13.864           -0.013783550484          0.992181817441          0.992915516011
 11.71665     5.90000     5.90000    13.628           -0.012943961954          0.993106204302          0.993795822428
 11.91805     6.00000     6.00000    13.400           -0.011461587554          0.994291518771          0.994902840342

KW = UK-VK =     1.500

  0.55678     0.80000     0.80000   139.272          -20.233731202860         -0.000367502481          0.004337515203
  0.99499     0.90000     0.90000   112.885          -17.279780589022          0.000729837085          0.009911654555
  1.32288     1.00000     1.00000    97.181          -14.960174848913          0.004179324267          0.021108992778
  1.60935     1.10000     1.10000    85.972          -13.213524880121          0.013980058506          0.047938406452
  1.87350     1.20000     1.20000    77.364          -11.809595278894          0.042457081743          0.115721609003
  2.12368     1.30000     1.30000    70.469          -10.528326733834          0.083165000228          0.190930038917
  2.36432     1.40000     1.40000    64.785           -9.294271609436          0.110466040207          0.220167720485
  2.59808     1.50000     1.50000    60.000           -8.118629157012          0.157550218251          0.278967540899
  2.82666     1.60000     1.60000    55.906           -6.970425062558          0.245314872819          0.391678556861
  3.05123     1.70000     1.70000    52.358           -5.757197181124          0.409873641122          0.592853181707
  3.27261     1.80000     1.80000    49.249           -4.429094378375          0.718258565758          0.941907925794
  3.49142     1.90000     1.90000    46.499           -3.069354126304          1.219575263924          1.459778090030
  3.70810     2.00000     2.00000    44.049           -1.860202643759          1.750882398814          1.944830874896
  3.92301     2.10000     2.10000    41.850           -0.958266941040          1.947137136406          2.052583501469
  4.13642     2.20000     2.20000    39.865           -0.400331968063          1.783050601014          1.822157231183
  4.34856     2.30000     2.30000    38.063           -0.110849552723          1.522299653765          1.531400188573
  4.55961     2.40000     2.40000    36.420            0.021309193088          1.307698103446          1.306205917569
  4.76970     2.50000     2.50000    34.915            0.075999489872          1.154450711727          1.149766198303
  4.97896     2.60000     2.60000    33.532            0.087921418263          1.047016610425          1.042104701404
  5.18748     2.70000     2.70000    32.255            0.068966124265          0.973083161293          0.969498671793
  5.39537     2.80000     2.80000    31.074            0.029474868561          0.923949635369          0.922491966952
  5.60268     2.90000     2.90000    29.976           -0.017609123407          0.892949638052          0.893793398480
  5.80948     3.00000     3.00000    28.955           -0.061713876023          0.875639070866          0.878545712306
  6.01581     3.10000     3.10000    28.002           -0.097422942903          0.869886357110          0.874453475043
  6.22174     3.20000     3.20000    27.110           -0.122997793754          0.873686348072          0.879485577858
  6.42729     3.30000     3.30000    26.273           -0.138483874490          0.884577039405          0.891193342820
  6.63250     3.40000     3.40000    25.487           -0.145270233106          0.900321061279          0.907387714864
  6.83740     3.50000     3.50000    24.747           -0.145389155585          0.919556766145          0.926780356478
  7.04202     3.60000     3.60000    24.049           -0.139562803159          0.940675877283          0.947767008874
  7.24638     3.70000     3.70000    23.390           -0.126207316554          0.962003524297          0.968556731052
  7.45050     3.80000     3.80000    22.766           -0.103524688720          0.982028131843          0.987508745107
  7.65441     3.90000     3.90000    22.175           -0.072872989017          0.999895330126          1.003816948975
  7.85812     4.00000     4.00000    21.614           -0.039550535400          1.014573661999          1.016729430071
  8.06164     4.10000     4.10000    21.081           -0.009966718348          1.025222794550          1.025770878172
  8.26499     4.20000     4.20000    20.573            0.012033540000          1.031604265914          1.030939190751
  8.46818     4.30000     4.30000    20.090            0.026460941949          1.034326748534          1.032861566141
  8.67122     4.40000     4.40000    19.628            0.035386953314          1.033982921772          1.032025079513
  8.87412     4.50000     4.50000    19.188            0.040251926689          1.031306143548          1.029085481869
  9.07689     4.60000     4.60000    18.767            0.041137117324          1.026933601788          1.024673834198
  9.27955     4.70000     4.70000    18.364            0.038263147515          1.021776333818          1.019684674940
  9.48209     4.80000     4.80000    17.979            0.033090026895          1.016337202968          1.014537464154
  9.68452     4.90000     4.90000    17.609            0.027304262323          1.010984188976          1.009506497255
  9.88686     5.00000     5.00000    17.254            0.021345360315          1.005999988683          1.004850117866
 10.08910     5.10000     5.10000    16.913            0.014775567699          1.001695724022          1.000902893438
 10.29126     5.20000     5.20000    16.585            0.007815574686          0.998149875881          0.997731834744
 10.49333     5.30000     5.30000    16.270            0.001582105445          0.995304141888          0.995219730960
 10.69533     5.40000     5.40000    15.967           -0.003225165814          0.993285800307          0.993457569646
 10.89725     5.50000     5.50000    15.675           -0.006984726679          0.992090229945          0.992461857164
 11.09910     5.60000     5.60000    15.393           -0.010176674723          0.991633346564          0.992174646894
 11.30088     5.70000     5.70000    15.122           -0.012427753286          0.991701513037          0.992362674174
 11.50261     5.80000     5.80000    14.859           -0.013058783943          0.992220795587          0.992915915104
 11.70427     5.90000     5.90000    14.606           -0.012197135679          0.993145845435          0.993795674647
 11.90588     6.00000     6.00000    14.362           -0.010752651171          0.994329102672          0.994902611888

KW = UK-VK =     1.600

  0.00000     0.80000     0.80000   180.000          -18.493814210033          0.000023549142          0.002754246657
  0.82462     0.90000     0.90000   125.468          -15.912218351722          0.001166238443          0.007936349028
  1.20000     1.00000     1.00000   106.260          -13.821752430738          0.004507922776          0.017403866231
  1.50997     1.10000     1.10000    93.316          -12.230976625914          0.013489240417          0.039178779570
  1.78885     1.20000     1.20000    83.621          -10.938680973198          0.039818518691          0.096277813336
  2.04939     1.30000     1.30000    75.960           -9.748275161941          0.092542544117          0.193848265101
  2.29783     1.40000     1.40000    69.700           -8.602510864723          0.125209270123          0.232376364822
  2.53772     1.50000     1.50000    64.462           -7.518867426846          0.171021402727          0.286508832553
  2.77128     1.60000     1.60000    60.000           -6.464804846222          0.258688548453          0.395897503213
  3.00000     1.70000     1.70000    56.145           -5.347535540760          0.423813297484          0.594142202941
  3.22490     1.80000     1.80000    52.776           -4.119405831241          0.731774092751          0.939184025284
  3.44674     1.90000     1.90000    49.802           -2.861301119626          1.229991893354          1.452850108989
  3.66606     2.00000     2.00000    47.156           -1.744599670197          1.755093704758          1.936180094651
  3.88330     2.10000     2.10000    44.785           -0.912406106272          1.946455106013          2.046560394672
  4.09878     2.20000     2.20000    42.647           -0.395213878786          1.781431576218          1.819992375724
  4.31277     2.30000     2.30000    40.709           -0.122126448430          1.521470308968          1.531497290944
  4.52548     2.40000     2.40000    38.942            0.007646188892          1.307695743305          1.307159924414
  4.73709     2.50000     2.50000    37.326            0.065636689540          1.154772450452          1.150723319181
  4.94773     2.60000     2.60000    35.840            0.083220126363          1.047500052399          1.042847476792
  5.15752     2.70000     2.70000    34.471            0.071735841178          0.973668150652          0.969938016504
  5.36656     2.80000     2.80000    33.203            0.040621870414          0.924705431127          0.922696047540
  5.57494     2.90000     2.90000    32.027            0.000714383793          0.893834601808          0.893800371060
  5.78273     3.00000     3.00000    30.932           -0.039352384748          0.876607702103          0.878460968278
  5.98999     3.10000     3.10000    29.910           -0.074430644709          0.870833077307          0.874321807352
  6.19677     3.20000     3.20000    28.955           -0.101588725245          0.874567544279          0.879356654573
  6.40312     3.30000     3.30000    28.059           -0.119611176475          0.885383307024          0.891097319353
  6.60908     3.40000     3.40000    27.218           -0.129300967596          0.901041145157          0.907330579630
  6.81469     3.50000     3.50000    26.426           -0.132459901013          0.920178669600          0.926759729658
  7.01997     3.60000     3.60000    25.679           -0.129534081937          0.941190022544          0.947771630818
  7.22496     3.70000     3.70000    24.974           -0.118659274699          0.962418164422          0.968579590991
  7.42967     3.80000     3.80000    24.306           -0.098023004734          0.982346081442          0.987535575687
  7.63413     3.90000     3.90000    23.674           -0.069352598305          1.000111299058          1.003843569037
  7.83837     4.00000     4.00000    23.074           -0.038373289053          1.014655942444          1.016747580073
  8.04239     4.10000     4.10000    22.504           -0.011462286647          1.025156314303          1.025786650986
  8.24621     4.20000     4.20000    21.961            0.008031753867          1.031385531941          1.030941628265
  8.44985     4.30000     4.30000    21.444            0.020554401715          1.034001002725          1.032862872962
  8.65332     4.40000     4.40000    20.951            0.028310862728          1.033586531895          1.032020193575
  8.85664     4.50000     4.50000    20.481            0.032821839415          1.030891436192          1.029080694001
  9.05980     4.60000     4.60000    20.031            0.034231389791          1.026550730491          1.024670318717
  9.26283     4.70000     4.70000    19.600            0.032508115998          1.021456537136          1.019679486688
  9.46573     4.80000     4.80000    19.188            0.028598874887          1.016090630961          1.014535165662
  9.66851     4.90000     4.90000    18.793            0.023900508020          1.010797428577          1.009503949440
  9.87117     5.00000     5.00000    18.414            0.018958082302          1.005872205285          1.004850935885
 10.07373     5.10000     5.10000    18.050            0.013454201097          1.001622353851          1.000900427219
 10.27619     5.20000     5.20000    17.700            0.007472269990          0.998132719750          0.997733040885
 10.47855     5.30000     5.30000    17.363            0.001952412191          0.995324380181          0.995220212026
 10.68082     5.40000     5.40000    17.039           -0.002379414402          0.993331274231          0.993457999689
 10.88301     5.50000     5.50000    16.727           -0.005795953891          0.992155119396          0.992463497645
 11.08513     5.60000     5.60000    16.426           -0.008780953553          0.991708420194          0.992175482097
 11.28716     5.70000     5.70000    16.136           -0.011001370876          0.991778280162          0.992363557740
 11.48913     5.80000     5.80000    15.856           -0.011721847452          0.992292378355          0.992916332959
 11.69102     5.90000     5.90000    15.586           -0.010985008879          0.993210310331          0.993795560757
 11.89285     6.00000     6.00000    15.325           -0.009703760207          0.994384813645          0.994902378525

KW = UK-VK =     1.700

  0.59161     0.90000     0.90000   141.624          -14.462851995082          0.001316913778          0.005862088672
  1.05357     1.00000     1.00000   116.423          -12.564478357440          0.004584663619          0.014045260333
  1.39642     1.10000     1.10000   101.199          -11.114623475731          0.012829113445          0.031743670057
  1.69411     1.20000     1.20000    90.199           -9.947481203243          0.036185444908          0.077531807678
  1.96723     1.30000     1.30000    81.664           -8.859382428881          0.096480247669          0.183754335176
  2.22486     1.40000     1.40000    74.766           -7.802829529034          0.144189702174          0.247879900772
  2.47184     1.50000     1.50000    69.036           -6.813994278495          0.188283741800          0.296648550631
  2.71109     1.60000     1.60000    64.180           -5.871433333187          0.275308744246          0.401773579319
  2.94449     1.70000     1.70000    60.000           -4.882658651323          0.440432804708          0.596597114458
  3.17333     1.80000     1.80000    56.357           -3.792228269527          0.746570521326          0.937079353315
  3.39853     1.90000     1.90000    53.150           -2.666314179899          1.239177882988          1.445848305030
  3.62077     2.00000     2.00000    50.301           -1.657915453771          1.755334071695          1.926568508889
  3.84057     2.10000     2.10000    47.752           -0.896726444211          1.941425164999          2.039469253514
  4.05832     2.20000     2.20000    45.457           -0.412804901835          1.776891936620          1.817105187913
  4.27434     2.30000     2.30000    43.378           -0.147062503011          1.519244699415          1.531317596550
  4.48888     2.40000     2.40000    41.485           -0.013558191232          1.307132745126          1.308083528340
  4.70213     2.50000     2.50000    39.754            0.050288353253          1.154852426553          1.151747374257
  4.91426     2.60000     2.60000    38.164            0.074205585979          1.047826715975          1.043674823670
  5.12543     2.70000     2.70000    36.699            0.070644421756          0.974118665284          0.970443369086
  5.33573     2.80000     2.80000    35.344            0.048916750031          0.925368571265          0.922948215519
  5.54527     2.90000     2.90000    34.088            0.018081336635          0.894694463765          0.893828043140
  5.75413     3.00000     3.00000    32.918           -0.015169408603          0.877667769105          0.878382095006
  5.96238     3.10000     3.10000    31.828           -0.046595423824          0.871999759515          0.874183445154
  6.17009     3.20000     3.20000    30.808           -0.073044522512          0.875775439638          0.879218373527
  6.37730     3.30000     3.30000    29.853           -0.092637480851          0.886563172013          0.890988066278
  6.58407     3.40000     3.40000    28.955           -0.105555753056          0.902132502619          0.907266564375
  6.79043     3.50000     3.50000    28.110           -0.112939895497          0.921120991080          0.926732063117
  6.99643     3.60000     3.60000    27.314           -0.114482215997          0.941958693587          0.947775542703
  7.20208     3.70000     3.70000    26.562           -0.107714646966          0.963007891235          0.968601138402
  7.40743     3.80000     3.80000    25.851           -0.090565276044          0.982770523429          0.987565338122
  7.61249     3.90000     3.90000    25.177           -0.064867346335          1.000380355711          1.003871344571
  7.81729     4.00000     4.00000    24.538           -0.036674323307          1.014769446486          1.016768518660
  8.02185     4.10000     4.10000    23.930           -0.012548803921          1.025113174934          1.025803272805
  8.22618     4.20000     4.20000    23.352            0.004368735669          1.031187548799          1.030946093912
  8.43030     4.30000     4.30000    22.802            0.014877915543          1.033687350787          1.032863536521
  8.63423     4.40000     4.40000    22.277            0.021340138703          1.033196978027          1.032016309267
  8.83799     4.50000     4.50000    21.776            0.025314386857          1.030471220286          1.029074663587
  9.04157     4.60000     4.60000    21.297            0.027005906505          1.026150708021          1.024667213749
  9.24500     4.70000     4.70000    20.839            0.026257418960          1.021108874625          1.019673525823
  9.44828     4.80000     4.80000    20.400            0.023590861211          1.015815915097          1.014532833795
  9.65142     4.90000     4.90000    19.979            0.020045741196          1.010585815451          1.009500956872
  9.85444     5.00000     5.00000    19.576            0.016194474167          1.005724199943          1.004851804995
 10.05734     5.10000     5.10000    19.188            0.011876921829          1.001535265438          1.000897974149
 10.26012     5.20000     5.20000    18.816            0.007072424398          0.998112180631          0.997733888497
 10.46279     5.30000     5.30000    18.458            0.002462374805          0.995352457533          0.995221080938
 10.66536     5.40000     5.40000    18.113           -0.001279104761          0.993390029175          0.993458153148
 10.86784     5.50000     5.50000    17.781           -0.004268802595          0.992238272143          0.992465397550
 11.07023     5.60000     5.60000    17.461           -0.006921696934          0.991808123592          0.992176291304
 11.27253     5.70000     5.70000    17.152           -0.008999103369          0.991885832328          0.992364588926
 11.47475     5.80000     5.80000    16.854           -0.009818278184          0.992394136729          0.992916764460
 11.67690     5.90000     5.90000    16.567           -0.009326928749          0.993298583762          0.993795496302
 11.87897     6.00000     6.00000    16.289           -0.008319644905          0.994458395515          0.994902136382

KW = UK-VK =     1.800

  0.00000     0.90000     0.90000   180.000          -12.840514328403          0.001105651477          0.003548048128
  0.87178     1.00000     1.00000   128.316          -11.129272874857          0.004436542287          0.010998915667
  1.26491     1.10000     1.10000   109.806           -9.792247718540          0.012123906331          0.025521893487
  1.58745     1.20000     1.20000    97.181           -8.751373053076          0.032668667905          0.061541395209
  1.87617     1.30000     1.30000    87.626           -7.785369562529          0.092552141203          0.158852940743
  2.14476     1.40000     1.40000    80.010           -6.833168577788          0.167428652984          0.264218439578
  2.40000     1.50000     1.50000    73.740           -5.944277431868          0.211536899172          0.310477143519
  2.64575     1.60000     1.60000    68.458           -5.121709777916          0.297408809065          0.409978088286
  2.88444     1.70000     1.70000    63.931           -4.288485652583          0.462494474164          0.600568003375
  3.11769     1.80000     1.80000    60.000           -3.383031118459          0.766232382451          0.935986277477
  3.34664     1.90000     1.90000    56.547           -2.443534968880          1.250497872610          1.439003681305
  3.57211     2.00000     2.00000    53.487           -1.586947427723          1.753069039868          1.916081495716
  3.79473     2.10000     2.10000    50.754           -0.919261923009          1.931113405094          2.031214622573
  4.01497     2.20000     2.20000    48.295           -0.471440235419          1.767517128467          1.813347346124
  4.23320     2.30000     2.30000    46.071           -0.204949053731          1.513954992214          1.530774035119
  4.44972     2.40000     2.40000    44.049           -0.057588632714          1.304885487423          1.308926556931
  4.66476     2.50000     2.50000    42.200            0.019777096094          1.154055415057          1.152833127909
  4.87852     2.60000     2.60000    40.504            0.055017384784          1.047667725267          1.044586746342
  5.09117     2.70000     2.70000    38.942            0.062918291068          0.974299859680          0.971024557266
  5.30283     2.80000     2.80000    37.499            0.053229232943          0.925888650592          0.923254044447
  5.51362     2.90000     2.90000    36.160            0.033396512982          0.895484229696          0.893883837290
  5.72364     3.00000     3.00000    34.915            0.008747945914          0.878723452308          0.878311545514
  5.93296     3.10000     3.10000    33.755           -0.016848927736          0.873250842940          0.874040335454
  6.14166     3.20000     3.20000    32.670           -0.040249529860          0.877174000674          0.879070833062
  6.34980     3.30000     3.30000    31.653           -0.059609651466          0.888017758900          0.890864661362
  6.55744     3.40000     3.40000    30.699           -0.074948867191          0.903549650644          0.907194754252
  6.76461     3.50000     3.50000    29.801           -0.086724139701          0.922387791681          0.926696247846
  6.97137     3.60000     3.60000    28.955           -0.093584798220          0.943023226348          0.947778290041
  7.17774     3.70000     3.70000    28.156           -0.092204433058          0.963832763921          0.968620716373
  7.38377     3.80000     3.80000    27.400           -0.080064502917          0.983359129311          0.987598140364
  7.58947     3.90000     3.90000    26.685           -0.058787243504          1.000736207631          1.003900071989
  7.79487     4.00000     4.00000    26.006           -0.034360344963          1.014919675414          1.016792659949
  8.00000     4.10000     4.10000    25.361           -0.013404470343          1.025083370083          1.025820536126
  8.20488     4.20000     4.20000    24.747            0.000938666321          1.031004993996          1.030953114658
  8.40952     4.30000     4.30000    24.163            0.009577314149          1.033393669212          1.032863357916
  8.61394     4.40000     4.40000    23.606            0.014892942934          1.032837689269          1.032013721411
  8.81816     4.50000     4.50000    23.074            0.018357511744          1.030080017916          1.029067268845
  9.02219     4.60000     4.60000    22.566            0.020164618401          1.025772244294          1.024664560002
  9.22605     4.70000     4.70000    22.079            0.020140515389          1.020767763169          1.019666799134
  9.42974     4.80000     4.80000    21.614            0.018557770759          1.015539755745          1.014530421163
  9.63328     4.90000     4.90000    21.168            0.016118893395          1.010369876239          1.009497538300
  9.83667     5.00000     5.00000    20.740            0.013327887520          1.005570604363          1.004852631604
 10.03992     5.10000     5.10000    20.328            0.010166893979          1.001441181886          1.000895648455
 10.24305     5.20000     5.20000    19.934            0.006575037978          0.998085941601          0.997734253705
 10.44605     5.30000     5.30000    19.554            0.002967427802          0.995380725536          0.995222402329
 10.64894     5.40000     5.40000    19.188           -0.000104910212          0.993452408961          0.993457996384
 10.85173     5.50000     5.50000    18.836           -0.002606405784          0.992328881958          0.992467558379
 11.05441     5.60000     5.60000    18.497           -0.004830934168          0.991920114518          0.992177073961
 11.25700     5.70000     5.70000    18.169           -0.006655807088          0.992011685248          0.992365777789
 11.45949     5.80000     5.80000    17.854           -0.007541799949          0.992515755418          0.992917206210
 11.66190     5.90000     5.90000    17.549           -0.007359045296          0.993403428783          0.993795498026
 11.86423     6.00000     6.00000    17.254           -0.006693245281          0.994544885564          0.994901879851

KW = UK-VK =     1.900

  0.62450     1.00000     1.00000   143.610           -9.528584536304          0.003916271761          0.008005880660
  1.10905     1.10000     1.10000   119.455           -8.307273416161          0.011195484679          0.020184822929
  1.46629     1.20000     1.20000   104.683           -7.385809332976          0.029259618432          0.048439214593
  1.77482     1.30000     1.30000    93.902           -6.550949926267          0.082597984794          0.127307909796
  2.05670     1.40000     1.40000    85.464           -5.722323012242          0.188446625613          0.271839572648
  2.32164     1.50000     1.50000    78.593           -4.942295194151          0.242267143916          0.329595211123
  2.57488     1.60000     1.60000    72.847           -4.234656943857          0.325754925077          0.421426906125
  2.81957     1.70000     1.70000    67.949           -3.554851688522          0.490959597943          0.606553483202
  3.05778     1.80000     1.80000    63.711           -2.853457904342          0.793171351830          0.936418400430
  3.29090     1.90000     1.90000    60.000           -2.142458537121          1.268069381815          1.432614945238
  3.51994     2.00000     2.00000    56.719           -1.487892990278          1.752967131063          1.904913844070
  3.74566     2.10000     2.10000    53.793           -0.953602569098          1.918353834929          2.021708534941
  3.96863     2.20000     2.20000    51.166           -0.561852253526          1.754096667721          1.808572299509
  4.18927     2.30000     2.30000    48.792           -0.296834720166          1.505414119523          1.529757538509
  4.40795     2.40000     2.40000    46.636           -0.128634997811          1.300594961814          1.309626272783
  4.62493     2.50000     2.50000    44.667           -0.029378980407          1.152151848126          1.153969351677
  4.84045     2.60000     2.60000    42.863            0.023489050879          1.046897480992          1.045580840041
  5.05470     2.70000     2.70000    41.201            0.047168636546          0.974149429568          0.971692309595
  5.26783     2.80000     2.80000    39.667            0.052580246905          0.926222419462          0.923618906709
  5.47996     2.90000     2.90000    38.245            0.045575093674          0.896161025134          0.893976796529
  5.69122     3.00000     3.00000    36.923            0.030272026185          0.879677275311          0.878251979851
  5.90169     3.10000     3.10000    35.691            0.011005377965          0.874410903809          0.873895308872
  6.11146     3.20000     3.20000    34.540           -0.008386643477          0.878518822890          0.878913988217
  6.32060     3.30000     3.30000    33.462           -0.026140597979          0.889478408089          0.890726665766
  6.52917     3.40000     3.40000    32.450           -0.042552363435          0.905044426251          0.907113756058
  6.73721     3.50000     3.50000    31.499           -0.057726917387          0.923783687032          0.926651422167
  6.94478     3.60000     3.60000    30.602           -0.069387439834          0.944253423472          0.947779016893
  7.15192     3.70000     3.70000    29.755           -0.073405200707          0.964826021700          0.968637843034
  7.35867     3.80000     3.80000    28.955           -0.066877716915          0.984092862348          0.987633827633
  7.56505     3.90000     3.90000    28.197           -0.051070226564          1.001181063698          1.003929687832
  7.77110     4.00000     4.00000    27.478           -0.031427298813          1.015107156762          1.016820307350
  7.97684     4.10000     4.10000    26.795           -0.014172022436          1.025058934682          1.025838325034
  8.18230     4.20000     4.20000    26.146           -0.002404873018          1.030830228446          1.030963145151
  8.38749     4.30000     4.30000    25.527            0.004637020646          1.033119008703          1.032862249684
  8.59244     4.40000     4.40000    24.938            0.009120129110          1.032517217853          1.032012637570
  8.79716     4.50000     4.50000    24.375            0.012267360983          1.029735252435          1.029058491192
  9.00167     4.60000     4.60000    23.837            0.014153843569          1.025439812861          1.024662314595
  9.20598     4.70000     4.70000    23.323            0.014639764241          1.020459641385          1.019659377028
  9.41010     4.80000     4.80000    22.830            0.013926191395          1.015285264513          1.014527837829
  9.61405     4.90000     4.90000    22.358            0.012464053687          1.010168282504          1.009493743268
  9.81784     5.00000     5.00000    21.906            0.010615760917          1.005425163838          1.004853292853
 10.02148     5.10000     5.10000    21.471            0.008457275729          1.001347375846          1.000893577753
 10.22497     5.20000     5.20000    21.053            0.005959306906          0.998052771656          0.997734018270
 10.42833     5.30000     5.30000    20.652            0.003328369290          0.995401800303          0.995224219213
 10.63156     5.40000     5.40000    20.265            0.000947322564          0.993507973243          0.993457519725
 10.83467     5.50000     5.50000    19.893           -0.001043469858          0.992414441956          0.992469960946
 11.03766     5.60000     5.60000    19.534           -0.002793868566          0.992029234841          0.992177842012
 11.24055     5.70000     5.70000    19.188           -0.004284297887          0.992139199782          0.992367127060
 11.44334     5.80000     5.80000    18.854           -0.005172978616          0.992642300178          0.992917658491
 11.64603     5.90000     5.90000    18.532           -0.005291973108          0.993513641083          0.993795582556
 11.84863     6.00000     6.00000    18.220           -0.004977264564          0.994636132440          0.994901602245

KW = UK-VK =     2.000

  0.00000     1.00000     1.00000   180.000           -7.914910800867          0.002667077202          0.004632891017
  0.91652     1.10000     1.10000   130.760           -6.826433762525          0.009803433684          0.015461946845
  1.32665     1.20000     1.20000   112.885           -6.025878580296          0.025645701875          0.037883977100
  1.66132     1.30000     1.30000   100.570           -5.311043580302          0.070396595599          0.098418791679
  1.95959     1.40000     1.40000    91.169           -4.607973136642          0.192105103068          0.255130693319
  2.23607     1.50000     1.50000    83.621           -3.941433018275          0.280124376065          0.355172043467
  2.49800     1.60000     1.60000    77.364           -3.334745849836          0.359202362827          0.437398281651
  2.74955     1.70000     1.70000    72.064           -2.775578569957          0.523790240083          0.615353804207
  2.99333     1.80000     1.80000    67.498           -2.247575152855          0.825844942477          0.938985223779
  3.23110     1.90000     1.90000    63.514           -1.757198606607          1.292672382502          1.427110603544
  3.46410     2.00000     2.00000    60.000           -1.322829058932          1.759108059290          1.893380172924
  3.69324     2.10000     2.10000    56.874           -0.952964411304          1.908156416915          2.010889210970
  3.91918     2.20000     2.20000    54.071           -0.644500578484          1.740363544763          1.802647828586
  4.14246     2.30000     2.30000    51.543           -0.395544375990          1.495727004784          1.528131115438
  4.36348     2.40000     2.40000    49.249           -0.209678347046          1.295381857111          1.310108546876
  4.58258     2.50000     2.50000    47.156           -0.086513980007          1.149776543663          1.155134053198
  4.80000     2.60000     2.60000    45.240           -0.013950681550          1.045870268671          1.046653053579
  5.01597     2.70000     2.70000    43.477            0.026282946765          0.973827100268          0.972456885371
  5.23068     2.80000     2.80000    41.850            0.047227521780          0.926388168680          0.924048608353
  5.44426     2.90000     2.90000    40.343            0.053537645793          0.896683408553          0.894117164382
  5.65685     3.00000     3.00000    38.942            0.047520702920          0.880443975031          0.878206676875
  5.86856     3.10000     3.10000    37.638            0.033855884717          0.875337921208          0.873752054614
  6.07947     3.20000     3.20000    36.420            0.017830898045          0.879587720526          0.878747715858
  6.28967     3.30000     3.30000    35.279            0.001821946496          0.890661237819          0.890574251686
  6.49923     3.40000     3.40000    34.209           -0.014662571060          0.906308637132          0.907021608415
  6.70820     3.50000     3.50000    33.203           -0.031701497251          0.925022314137          0.926597076308
  6.91665     3.60000     3.60000    32.255           -0.046499555080          0.945413694353          0.947776341875
  7.12461     3.70000     3.70000    31.361           -0.054498880894          0.965822224879          0.968652311821
  7.33212     3.80000     3.80000    30.515           -0.052763658288          0.984878088912          0.987671866674
  7.53923     3.90000     3.90000    29.714           -0.042373178884          1.001679742118          1.003960356635
  7.74597     4.00000     4.00000    28.955           -0.027959286629          1.015327410424          1.016851561159
  7.95236     4.10000     4.10000    28.234           -0.014792102128          1.025043197064          1.025856703271
  8.15843     4.20000     4.20000    27.548           -0.005615461097          1.030666110959          1.030976480042
  8.36421     4.30000     4.30000    26.895            0.000086819954          1.032865123255          1.032860315909
  8.56971     4.40000     4.40000    26.273            0.004049355334          1.032237150015          1.032013115269
  8.77496     4.50000     4.50000    25.679            0.007113239678          1.029440881573          1.029048464816
  8.97998     4.60000     4.60000    25.112            0.009145384548          1.025162693463          1.024660320609
  9.18477     4.70000     4.70000    24.569            0.010021329476          1.020199209374          1.019651410243
  9.38936     4.80000     4.80000    24.049            0.009977486989          1.015067604766          1.014524944312
  9.59375     4.90000     4.90000    23.551            0.009319594187          1.009994016839          1.009489653922
  9.79796     5.00000     5.00000    23.074            0.008243404469          1.005297712755          1.004853640445
 10.00200     5.10000     5.10000    22.615            0.006861874370          1.001260084205          1.000891892324
 10.20588     5.20000     5.20000    22.175            0.005232933856          0.998012984607          0.997733083966
 10.40961     5.30000     5.30000    21.751            0.003449297996          0.995410572792          0.995226539270
 10.61320     5.40000     5.40000    21.344            0.001717593069          0.993548225048          0.993456747710
 10.81665     5.50000     5.50000    20.951            0.000213628923          0.992483925134          0.992472558737
 11.01998     5.60000     5.60000    20.573           -0.001075575927          0.992121413538          0.992178623969
 11.22319     5.70000     5.70000    20.208           -0.002194154752          0.992251898481          0.992368629037
 11.42629     5.80000     5.80000    19.856           -0.003006805514          0.992758074930          0.992918127647
 11.62927     5.90000     5.90000    19.517           -0.003357781365          0.993616871339          0.993795764538
 11.83216     6.00000     6.00000    19.188           -0.003346586981          0.994722801883          0.994901297020

KW = UK-VK =     2.100

  0.65574     1.10000     1.10000   145.317           -5.559319138560          0.007777667398          0.011079835655
  1.16190     1.20000     1.20000   122.090           -4.879800660706          0.021649005698          0.029319011181
  1.53297     1.30000     1.30000   107.742           -4.263476239788          0.058035283714          0.075230213931
  1.85203     1.40000     1.40000    97.181           -3.663140788115          0.170238946002          0.211840180958
  2.14243     1.50000     1.50000    88.854           -3.099134609136          0.319321514631          0.382945643135
  2.41454     1.60000     1.60000    82.029           -2.576098943993          0.396402198280          0.459918922443
  2.67395     1.70000     1.70000    76.289           -2.094025145718          0.557712995696          0.628239325644
  2.92404     1.80000     1.80000    71.371           -1.674551630441          0.859597940595          0.944376919309
  3.16702     1.90000     1.90000    67.095           -1.343695324293          1.320631281339          1.423148114380
  3.40441     2.00000     2.00000    63.336           -1.094734181769          1.771451565948          1.881897279905
  3.63731     2.10000     2.10000    60.000           -0.885143891117          1.903920788803          1.998767076544
  3.86652     2.20000     2.20000    57.015           -0.674815287621          1.730508617873          1.795462564028
  4.09268     2.30000     2.30000    54.326           -0.460650288208          1.488050493506          1.525728941492
  4.31625     2.40000     2.40000    51.889           -0.270964374579          1.291254592021          1.310288296891
  4.53762     2.50000     2.50000    49.669           -0.132015992261          1.148105474069          1.156288938311
  4.75710     2.60000     2.60000    47.638           -0.045174293342          1.045261099392          1.047798642758
  4.97494     2.70000     2.70000    45.771            0.006718404800          0.973676569489          0.973326004316
  5.19134     2.80000     2.80000    44.049            0.039161734951          0.926491538170          0.924550487692
  5.40648     2.90000     2.90000    42.455            0.056551934910          0.897026849301          0.894315518490
  5.62050     3.00000     3.00000    40.975            0.058827803937          0.880949827182          0.878180268415
  5.83352     3.10000     3.10000    39.597            0.049756249443          0.875945182892          0.873614882362
  6.04566     3.20000     3.20000    38.310            0.035832746563          0.880259791909          0.878572066601
  6.25700     3.30000     3.30000    37.106            0.020748215737          0.891398605443          0.890408197354
  6.46761     3.40000     3.40000    35.977            0.004402510516          0.907129870881          0.906915822644
  6.67757     3.50000     3.50000    34.915           -0.013236714709          0.925875577129          0.926533061454
  6.88694     3.60000     3.60000    33.916           -0.029211595287          0.946284076764          0.947768308562
  7.09577     3.70000     3.70000    32.972           -0.038988779331          0.966639552560          0.968664236220
  7.30411     3.80000     3.80000    32.081           -0.040074293704          0.985589292626          0.987711267115
  7.51199     3.90000     3.90000    31.237           -0.033802918932          1.002173129107          1.003992532332
  7.71946     4.00000     4.00000    30.437           -0.024115359089          1.015571586603          1.016886237302
  7.92654     4.10000     4.10000    29.677           -0.014982953806          1.025051980239          1.025875998021
  8.13327     4.20000     4.20000    28.955           -0.008357674374          1.030531226696          1.030993166629
  8.33966     4.30000     4.30000    28.267           -0.003850029731          1.032644749129          1.032857930350
  8.54576     4.40000     4.40000    27.612           -0.000245334334          1.032001430084          1.032015003483
  8.75157     4.50000     4.50000    26.987            0.002869904866          1.029195842837          1.029037520211
  8.95712     4.60000     4.60000    26.389            0.005127024303          1.024939920597          1.024658284248
  9.16242     4.70000     4.70000    25.818            0.006355050772          1.019990524834          1.019643139483
  9.36750     4.80000     4.80000    25.271            0.006829509544          1.014892995902          1.014521550432
  9.57236     4.90000     4.90000    24.747            0.006792714830          1.009852992271          1.009485381954
  9.77701     5.00000     5.00000    24.245            0.006299685385          1.005192873305          1.004853509213
  9.98148     5.10000     5.10000    23.762            0.005456895379          1.001183513871          1.000890710172
 10.18577     5.20000     5.20000    23.299            0.004431504134          0.997968422812          0.997731389672
 10.38990     5.30000     5.30000    22.853            0.003298528564          0.995405310298          0.995229320422
 10.59387     5.40000     5.40000    22.425            0.002116869529          0.993568490821          0.993455748520
 10.79768     5.50000     5.50000    22.012            0.001032429857          0.992530204330          0.992475272443
 11.00136     5.60000     5.60000    21.614            0.000138581023          0.992186839343          0.992179468142
 11.20491     5.70000     5.70000    21.230           -0.000621158983          0.992337216661          0.992370262805
 11.40833     5.80000     5.80000    20.860           -0.001285597831          0.992850195895          0.992918628499
 11.61163     5.90000     5.90000    20.503           -0.001758139120          0.993702385626          0.993796054388
 11.81482     6.00000     6.00000    20.157           -0.001959834500          0.994796429014          0.994900959633

KW = UK-VK =     2.200

  0.00000     1.10000     1.10000   180.000           -4.660489214196          0.004611904090          0.006147959012
  0.95917     1.20000     1.20000   132.887           -4.059307943071          0.017202846397          0.021987804497
  1.38564     1.30000     1.30000   115.592           -3.519392047087          0.046381911762          0.057168029148
  1.73205     1.40000     1.40000   103.574           -2.989431092482          0.135764732924          0.161675270053
  2.03961     1.50000     1.50000    94.333           -2.502009422206          0.339589545938          0.392195628647
  2.32379     1.60000     1.60000    86.865           -2.043695765566          0.438298899864          0.492228510379
  2.59230     1.70000     1.70000    80.640           -1.604870610158          0.591379043964          0.647049082715
  2.84956     1.80000     1.80000    75.340           -1.231095898423          0.890549587248          0.953478008905
  3.09839     1.90000     1.90000    70.753           -0.979625870490          1.347029098115          1.421692938755
  3.34066     2.00000     2.00000    66.734           -0.845391001848          1.786169846335          1.870964289617
  3.57771     2.10000     2.10000    63.176           -0.755033215272          1.905128802220          1.985496100670
  3.81051     2.20000     2.20000    60.000           -0.633708087315          1.726215598840          1.786922670194
  4.03980     2.30000     2.30000    57.144           -0.465685632487          1.484359851327          1.522366208770
  4.26615     2.40000     2.40000    54.559           -0.289966784996          1.289701150421          1.310066214162
  4.48999     2.50000     2.50000    52.208           -0.150707792538          1.148024166930          1.157375081952
  4.71169     2.60000     2.60000    50.058           -0.060723936264          1.045597120942          1.049012073513
  4.93153     2.70000     2.70000    48.084           -0.005619494841          0.974009128861          0.974302647330
  5.14976     2.80000     2.80000    46.265            0.031348860168          0.926689406037          0.925134618820
  5.36656     2.90000     2.90000    44.582            0.054947796795          0.897216835277          0.894581629506
  5.58211     3.00000     3.00000    43.020            0.063190523788          0.881154652582          0.878179702901
  5.79655     3.10000     3.10000    41.567            0.057822888112          0.876195994908          0.873488291190
  6.00999     3.20000     3.20000    40.211            0.045259180699          0.880518998286          0.878387734407
  6.22254     3.30000     3.30000    38.942            0.030340089716          0.891677676548          0.890229694389
  6.43428     3.40000     3.40000    37.753            0.013877969864          0.907468273617          0.906793623389
  6.64530     3.50000     3.50000    36.635           -0.003754869466          0.926272944106          0.926459438391
  6.85565     3.60000     3.60000    35.583           -0.019472696875          0.946763085986          0.947752470943
  7.06541     3.70000     3.70000    34.591           -0.029008748268          0.967167547888          0.968673984629
  7.27461     3.80000     3.80000    33.653           -0.030643519195          0.986127917264          0.987750587275
  7.48331     3.90000     3.90000    32.765           -0.026441427375          1.002603725772          1.004026953977
  7.69155     4.00000     4.00000    31.924           -0.020107667833          1.015827618823          1.016923830441
  7.89937     4.10000     4.10000    31.125           -0.014381348579          1.025105904028          1.025896851393
  8.10679     4.20000     4.20000    30.366           -0.010112564845          1.030453996954          1.031012942772
  8.31384     4.30000     4.30000    29.644           -0.006764983110          1.032481205610          1.032855790866
  8.52056     4.40000     4.40000    28.955           -0.003559513389          1.031820971675          1.032017906326
  8.72697     4.50000     4.50000    28.298           -0.000445743998          1.029001617756          1.029026207625
  8.93308     4.60000     4.60000    27.670            0.002028275515          1.024767186213          1.024655769790
  9.13893     4.70000     4.70000    27.070            0.003587807780          1.019831009741          1.019634891437
  9.34452     4.80000     4.80000    26.496            0.004467407128          1.014760397547          1.014517423820
  9.54987     4.90000     4.90000    25.946            0.004874971885          1.009744882881          1.009481058721
  9.75500     5.00000     5.00000    25.418            0.004783923044          1.005110440810          1.004852731045
  9.95992     5.10000     5.10000    24.912            0.004275662008          1.001119539888          1.000890118427
 10.16464     5.20000     5.20000    24.425            0.003609620357          0.997922001019          0.997728929432
 10.36919     5.30000     5.30000    23.957            0.002909260250          0.995387679312          0.995232457990
 10.57355     5.40000     5.40000    23.507            0.002139856281          0.993568607002          0.993454640578
 10.77775     5.50000     5.50000    23.074            0.001376767651          0.992551240360          0.992477987294
 10.98180     5.60000     5.60000    22.656            0.000776838966          0.992221764339          0.992180443804
 11.18571     5.70000     5.70000    22.254            0.000318191336          0.992388920670          0.992371992613
 11.38947     5.80000     5.80000    21.865           -0.000151014524          0.992911147818          0.992919186353
 11.59310     5.90000     5.90000    21.490           -0.000624235041          0.993763198370          0.993796455890
 11.79661     6.00000     6.00000    21.128           -0.000927885806          0.994851099791          0.994900589910

KW = UK-VK =     2.300

  0.68557     1.20000     1.20000   146.804           -3.538863855005          0.012551367225          0.015490118821
  1.21244     1.30000     1.30000   124.408           -3.047746927556          0.036134898234          0.043192002141
  1.59687     1.40000     1.40000   110.456           -2.566293358186          0.103550932147          0.120069980036
  1.92614     1.50000     1.50000   100.111           -2.129018170069          0.312035176607          0.352238344235
  2.22486     1.60000     1.60000    91.903           -1.717157752376          0.487284200086          0.536690004606
  2.50400     1.70000     1.70000    85.137           -1.303533930228          0.627235697223          0.674361572391
  2.76948     1.80000     1.80000    79.418           -0.939146115068          0.919004996006          0.967727609022
  3.02490     1.90000     1.90000    74.496           -0.707639390680          1.369967554075          1.423988573841
  3.27261     2.00000     2.00000    70.199           -0.620490987079          1.799300034267          1.861212147762
  3.51426     2.10000     2.10000    66.408           -0.595577117226          1.908492732723          1.971438347131
  3.75100     2.20000     2.20000    63.031           -0.536671831344          1.725823758971          1.776948111490
  3.98372     2.30000     2.30000    60.000           -0.413822571674          1.484187818967          1.517861500053
  4.21307     2.40000     2.40000    57.262           -0.265302445874          1.290697501202          1.309319711806
  4.43959     2.50000     2.50000    54.774           -0.141285045104          1.149538853252          1.158312216381
  4.66369     2.60000     2.60000    52.502           -0.059784573691          1.046917863169          1.050284065272
  4.88569     2.70000     2.70000    50.419           -0.009110568607          0.974907395091          0.975383788002
  5.10588     2.80000     2.80000    48.499            0.026214128799          0.927115423167          0.925814344344
  5.32447     2.90000     2.90000    46.726            0.050530075936          0.897347786237          0.894923520925
  5.54166     3.00000     3.00000    45.081            0.061174543032          0.881095279664          0.878215124271
  5.75760     3.10000     3.10000    43.551            0.058333063294          0.876107757619          0.873376513205
  5.97244     3.20000     3.20000    42.124            0.047162688091          0.880417093445          0.878196676091
  6.18628     3.30000     3.30000    40.789            0.032507459368          0.891591067438          0.890039978086
  6.39922     3.40000     3.40000    39.539            0.015917637256          0.907426097963          0.906652413813
  6.61135     3.50000     3.50000    38.364           -0.001512208900          0.926301030767          0.926376131369
  6.82276     3.60000     3.60000    37.259           -0.016331136631          0.946896415030          0.947726157947
  7.03349     3.70000     3.70000    36.216           -0.024467720685          0.967411330339          0.968681960031
  7.24362     3.80000     3.80000    35.231           -0.024986440709          0.986464908258          0.987788068509
  7.45319     3.90000     3.90000    34.300           -0.020895801082          1.002939761018          1.004064534131
  7.66225     4.00000     4.00000    33.417           -0.016171540006          1.016081898248          1.016963558058
  7.87083     4.10000     4.10000    32.579           -0.012764228834          1.025218179965          1.025920204739
  8.07899     4.20000     4.20000    31.782           -0.010431760311          1.030458630719          1.031035231703
  8.28674     4.30000     4.30000    31.024           -0.008231194858          1.032399151741          1.032854922523
  8.49412     4.40000     4.40000    30.302           -0.005609780230          1.031710822326          1.032021191611
  8.70115     4.50000     4.50000    29.613           -0.002728749509          1.028864751034          1.029015283359
  8.90786     4.60000     4.60000    28.955           -0.000188966312          1.024641843998          1.024652224185
  9.11427     4.70000     4.70000    28.326            0.001624231124          1.019715837711          1.019627053968
  9.32041     4.80000     4.80000    27.724            0.002798379866          1.014664509734          1.014512311973
  9.52628     4.90000     4.90000    27.147            0.003483149865          1.009665317551          1.009476816931
  9.73191     5.00000     5.00000    26.594            0.003634473837          1.005046942766          1.004851154096
  9.93730     5.10000     5.10000    26.063            0.003314433672          1.001067997064          1.000890152734
 10.14248     5.20000     5.20000    25.554            0.002826824708          0.997876969655          0.997725768767
 10.34746     5.30000     5.30000    25.064            0.002362529282          0.995361827719          0.995235776383
 10.55225     5.40000     5.40000    24.592            0.001855227385          0.993552400957          0.993453593663
 10.75686     5.50000     5.50000    24.138            0.001303501473          0.992549910284          0.992480555279
 10.96130     5.60000     5.60000    23.701            0.000884360958          0.992228678609          0.992181638857
 11.16557     5.70000     5.70000    23.279            0.000639642460          0.992407797966          0.992373768367
 11.36970     5.80000     5.80000    22.872            0.000376391332          0.992939873283          0.992919837881
 11.57368     5.90000     5.90000    22.480            0.000004252268          0.993797190701          0.993796964152
 11.77752     6.00000     6.00000    22.100           -0.000295168757          0.994884451423          0.994900194666

KW = UK-VK =     2.400

  0.00000     1.20000     1.20000   180.000           -3.236072522142          0.006829528945          0.008263045305
  1.00000     1.30000     1.30000   134.760           -2.730568136652          0.027091571902          0.031737468940
  1.44222     1.40000     1.40000   117.995           -2.292390664488          0.077731040342          0.088622237379
  1.80000     1.50000     1.50000   106.260           -1.891504319361          0.245679980265          0.273404019608
  2.11660     1.60000     1.60000    97.181           -1.513412680844          0.534049823890          0.581205190608
  2.40832     1.70000     1.70000    89.802           -1.118011628085          0.671530013915          0.714345293262
  2.68328     1.80000     1.80000    83.621           -0.752403207055          0.949704515183          0.989622103867
  2.94618     1.90000     1.90000    78.333           -0.516513135947          1.391798613292          1.431435302229
  3.20000     2.00000     2.00000    73.740           -0.438959355756          1.809966905576          1.853586481297
  3.44674     2.10000     2.10000    69.700           -0.440500996208          1.910949881356          1.957168764280
  3.68782     2.20000     2.20000    66.111           -0.417216522822          1.726007760195          1.765496440437
  3.92428     2.30000     2.30000    62.898           -0.330694052758          1.485256881435          1.512063415397
  4.15692     2.40000     2.40000    60.000           -0.214006247336          1.292885564645          1.307890778980
  4.38634     2.50000     2.50000    57.371           -0.114430469462          1.151892495316          1.159002507238
  4.61303     2.60000     2.60000    54.973           -0.048684217107          1.048849803783          1.051594414374
  4.83735     2.70000     2.70000    52.776           -0.006340675628          0.976229169977          0.976561124998
  5.05964     2.80000     2.80000    50.754            0.024591988806          0.927826754590          0.926605144438
  5.28015     2.90000     2.90000    48.887            0.045974812245          0.897554204677          0.895347440960
  5.49909     3.00000     3.00000    47.156            0.055279690095          0.880903008381          0.878300136309
  5.71664     3.10000     3.10000    45.548            0.053044713950          0.875766740309          0.873283369481
  5.93296     3.20000     3.20000    44.049            0.043333707295          0.880042374100          0.878002675684
  6.14817     3.30000     3.30000    42.647            0.029741476644          0.891258695704          0.889839903876
  6.36239     3.40000     3.40000    41.335            0.013647656484          0.907153630860          0.906490398718
  6.57571     3.50000     3.50000    40.102           -0.003252668666          0.926120904483          0.926282424936
  6.78823     3.60000     3.60000    38.942           -0.016967504345          0.946824868285          0.947686907701
  7.00000     3.70000     3.70000    37.849           -0.023426732503          0.967471638660          0.968688216803
  7.21110     3.80000     3.80000    36.817           -0.022219548533          0.986645237693          0.987821917124
  7.42159     3.90000     3.90000    35.840           -0.017100358552          1.003185603879          1.004106115133
  7.63151     4.00000     4.00000    34.915           -0.012528308487          1.016321453077          1.017004514240
  7.84092     4.10000     4.10000    34.037           -0.010222556273          1.025384935738          1.025947184862
  8.04984     4.20000     4.20000    33.203           -0.009201851606          1.030550592910          1.031059224244
  8.25833     4.30000     4.30000    32.409           -0.008040116641          1.032411410091          1.032856601375
  8.46640     4.40000     4.40000    31.653           -0.006189909364          1.031681599792          1.032024066523
  8.67410     4.50000     4.50000    30.932           -0.003847508028          1.028793395456          1.029005642458
  8.88144     4.60000     4.60000    30.243           -0.001514172729          1.024563866867          1.024647042092
  9.08845     4.70000     4.70000    29.585            0.000377554109          1.019640662172          1.019620024446
  9.29516     4.80000     4.80000    28.955            0.001703825777          1.014598647256          1.014505980477
  9.50158     4.90000     4.90000    28.352            0.002505643703          1.009608362868          1.009472763335
  9.70773     5.00000     5.00000    27.773            0.002765011404          1.004997616598          1.004848666134
  9.91363     5.10000     5.10000    27.218            0.002544915777          1.001027331217          1.000890777233
 10.11929     5.20000     5.20000    26.685            0.002132692482          0.997836128505          0.997722055709
 10.32473     5.30000     5.30000    26.172            0.001759490746          0.995332905783          0.995239028900
 10.52996     5.40000     5.40000    25.679            0.001378847023          0.993526257362          0.993452821600
 10.73499     5.50000     5.50000    25.205            0.000937580312          0.992532689973          0.992482804310
 10.93984     5.60000     5.60000    24.747            0.000598788649          0.992215002600          0.992183152582
 11.14451     5.70000     5.70000    24.306            0.000472281799          0.992400655211          0.992375529317
 11.34901     5.80000     5.80000    23.881            0.000388470469          0.992941308423          0.992920630028
 11.55335     5.90000     5.90000    23.471            0.000178501796          0.993807074652          0.993797564559
 11.75755     6.00000     6.00000    23.074           -0.000036462563          0.994897845315          0.994899790096

KW = UK-VK =     2.500

  0.71414     1.30000     1.30000   148.115           -2.469813311256          0.019044463765          0.021950899481
  1.26095     1.40000     1.40000   126.469           -2.070988277712          0.057976438115          0.065217196208
  1.65831     1.50000     1.50000   112.885           -1.705365142364          0.180111917048          0.198235455273
  1.99750     1.60000     1.60000   102.750           -1.355819084882          0.532171931085          0.573884870239
  2.30434     1.70000     1.70000    94.664           -0.976903017874          0.733316909423          0.773844366094
  2.59037     1.80000     1.80000    87.966           -0.611190756747          0.989486687185          1.023006329224
  2.86182     1.90000     1.90000    82.279           -0.369708330428          1.417032027596          1.445685505074
  3.12250     2.00000     2.00000    77.364           -0.293291736405          1.820509795666          1.849591504537
  3.37491     2.10000     2.10000    73.059           -0.306279277542          1.911497920189          1.943407849367
  3.62077     2.20000     2.20000    69.247           -0.303473314337          1.724129269324          1.752643280382
  3.86135     2.30000     2.30000    65.841           -0.244199833356          1.485162908106          1.504863843409
  4.09756     2.40000     2.40000    62.776           -0.157121433339          1.294583766472          1.305581002040
  4.33013     2.50000     2.50000    60.000           -0.083148325225          1.154167851326          1.159335666548
  4.55961     2.60000     2.60000    57.471           -0.034451310117          1.050956787835          1.052901421176
  4.78644     2.70000     2.70000    55.157           -0.000741788308          0.977784968031          0.977823853280
  5.01099     2.80000     2.80000    53.030            0.025899767912          0.928809079983          0.927521233765
  5.23355     2.90000     2.90000    51.066            0.043360695829          0.897941821438          0.895859343810
  5.45436     3.00000     3.00000    49.249            0.048894258656          0.880753502950          0.878450896960
  5.67362     3.10000     3.10000    47.560            0.045005047900          0.875319669351          0.873212858123
  5.89152     3.20000     3.20000    45.987            0.036051292186          0.879508082529          0.877811533589
  6.10819     3.30000     3.30000    44.517            0.024099848313          0.890779109461          0.889629718268
  6.32376     3.40000     3.40000    43.141            0.009432179433          0.906765458999          0.906307178109
  6.53835     3.50000     3.50000    41.850           -0.006209866246          0.925868115588          0.926176448762
  6.75204     3.60000     3.60000    40.635           -0.018491650529          0.946693553412          0.947632974090
  6.96491     3.70000     3.70000    39.490           -0.023365429165          0.967478578262          0.968691977559
  7.17705     3.80000     3.80000    38.410           -0.020687470108          0.986755121599          0.987850698757
  7.38850     3.90000     3.90000    37.388           -0.014453824764          1.003374023656          1.004152107797
  7.59934     4.00000     4.00000    36.420           -0.009345673990          1.016536373051          1.017045933215
  7.80961     4.10000     4.10000    35.502           -0.007182852763          1.025583805239          1.025978880339
  8.01935     4.20000     4.20000    34.629           -0.006770675331          1.030709808288          1.031084065637
  8.22861     4.30000     4.30000    33.799           -0.006376096678          1.032509127520          1.032862181851
  8.43742     4.40000     4.40000    33.009           -0.005341215310          1.031730222637          1.032025734477
  8.64581     4.50000     4.50000    32.255           -0.003768806740          1.028790284017          1.028998187972
  8.85381     4.60000     4.60000    31.536           -0.001941740619          1.024533015499          1.024639676747
  9.06146     4.70000     4.70000    30.848           -0.000224294582          1.019601869276          1.019614129514
  9.26876     4.80000     4.80000    30.190            0.001070717280          1.014556500524          1.014498267359
  9.47576     4.90000     4.90000    29.559            0.001837643134          1.009568392534          1.009468943994
  9.68246     5.00000     5.00000    28.955            0.002095177804          1.004958085813          1.004845219502
  9.88888     5.10000     5.10000    28.375            0.001928275328          1.000995335513          1.000891868841
 10.09505     5.20000     5.20000    27.818            0.001555502884          0.997801222389          0.997718022469
 10.30097     5.30000     5.30000    27.283            0.001192219350          0.995305519758          0.995241909216
 10.50666     5.40000     5.40000    26.769            0.000839202246          0.993497258901          0.993452563994
 10.71214     5.50000     5.50000    26.273            0.000434277704          0.992507662552          0.992484555977
 10.91742     5.60000     5.60000    25.796            0.000107114977          0.992190779906          0.992185082368
 11.12250     5.70000     5.70000    25.336            0.000015714265          0.992378047840          0.992377211823
 11.32740     5.80000     5.80000    24.892            0.000056645295          0.992924631393          0.992921616145
 11.53213     5.90000     5.90000    24.463            0.000020456511          0.993799323363          0.993798233495
 11.73669     6.00000     6.00000    24.049           -0.000068505370          0.994895749422          0.994899403250

KW = UK-VK =     2.600

  0.00000     1.30000     1.30000   180.000           -2.276209812850          0.009906123409          0.011282949940
  1.03923     1.40000     1.40000   136.426           -1.865645067704          0.042266045276          0.046963153293
  1.49666     1.50000     1.50000   120.147           -1.533675757322          0.130397550514          0.142079321885
  1.86548     1.60000     1.60000   108.682           -1.211348232596          0.441009197867          0.471637401190
  2.19089     1.70000     1.70000    99.762           -0.848649618549          0.815856332192          0.854743705142
  2.48998     1.80000     1.80000    92.477           -0.485064495769          1.045503652987          1.073417020843
  2.77128     1.90000     1.90000    86.347           -0.242524562336          1.450308949220          1.469413820841
  3.03974     2.00000     2.00000    81.083           -0.170799988051          1.834381813885          1.851333652350
  3.29848     2.10000     2.10000    76.493           -0.194558900728          1.910851801475          1.930992567288
  3.54965     2.20000     2.20000    72.443           -0.207594494384          1.719353672375          1.738703884469
  3.79473     2.30000     2.30000    68.835           -0.169696496537          1.482576401594          1.496187816232
  4.03485     2.40000     2.40000    65.594           -0.107112502077          1.294690296335          1.302167709180
  4.27083     2.50000     2.50000    62.665           -0.054645623321          1.155792048524          1.159187937720
  4.50333     2.60000     2.60000    60.000           -0.020081054652          1.052997420957          1.054132238098
  4.73286     2.70000     2.70000    57.564            0.006313892260          0.979492743672          0.979161310719
  4.95984     2.80000     2.80000    55.328            0.029098788528          0.930019080419          0.928570528460
  5.18459     2.90000     2.90000    53.266            0.042949228472          0.898531869197          0.896467752190
  5.40740     3.00000     3.00000    51.359            0.044293692200          0.880770362571          0.878683860565
  5.62850     3.10000     3.10000    49.588            0.037351705214          0.874919180271          0.873170727623
  5.84808     3.20000     3.20000    47.939            0.027824132627          0.878939700828          0.877630586250
  6.06630     3.30000     3.30000    46.400            0.017117053534          0.890225488515          0.889409329160
  6.28331     3.40000     3.40000    44.959            0.004353675034          0.906315510961          0.906104026559
  6.49923     3.50000     3.50000    43.607           -0.009170636576          0.925599621689          0.926054903702
  6.71416     3.60000     3.60000    42.337           -0.019326762487          0.946581932382          0.947563707003
  6.92820     3.70000     3.70000    41.140           -0.022514591706          0.967521989598          0.968691202786
  7.14143     3.80000     3.80000    40.010           -0.018889562753          0.986873348072          0.987873734100
  7.35391     3.90000     3.90000    38.942           -0.012192169217          1.003545722743          1.004202089196
  7.56571     4.00000     4.00000    37.931           -0.006705375787          1.016721897799          1.017087514241
  7.77689     4.10000     4.10000    36.972           -0.004254102527          1.025782039184          1.026016034074
  7.98749     4.20000     4.20000    36.061           -0.003856556821          1.030895952832          1.031109133904
  8.19756     4.30000     4.30000    35.195           -0.003824691260          1.032661053069          1.032872834322
  8.40714     4.40000     4.40000    34.370           -0.003435642267          1.031835545054          1.032025627798
  8.61626     4.50000     4.50000    33.583           -0.002668774803          1.028846421718          1.028993642424
  8.82496     4.60000     4.60000    32.832           -0.001553260233          1.024544469968          1.024629790878
  9.03327     4.70000     4.70000    32.114           -0.000267318165          1.019594910099          1.019609521997
  9.24121     4.80000     4.80000    31.428            0.000797629781          1.014532528435          1.014489148086
  9.44881     4.90000     4.90000    30.770            0.001396682990          1.009540891009          1.009465306375
  9.65609     5.00000     5.00000    30.140            0.001567164375          1.004925275481          1.004840853389
  9.86306     5.10000     5.10000    29.536            0.001426400608          1.000969747506          1.000893210137
 10.06976     5.20000     5.20000    28.955            0.001097626775          0.997772682875          0.997713973830
 10.27619     5.30000     5.30000    28.397            0.000721583998          0.995282577210          0.995244077206
 10.48237     5.40000     5.40000    27.861            0.000345187052          0.993471439856          0.993453055598
 10.68831     5.50000     5.50000    27.344           -0.000060390264          0.992482439159          0.992485652342
 10.89404     5.60000     5.60000    26.847           -0.000403473396          0.992166043065          0.992187504212
 11.09955     5.70000     5.70000    26.367           -0.000513921263          0.992351420252          0.992378761499
 11.30487     5.80000     5.80000    25.904           -0.000415054649          0.992900755257          0.992922848784
 11.51000     5.90000     5.90000    25.458           -0.000310440067          0.993782402115          0.993798941546
 11.71495     6.00000     6.00000    25.027           -0.000272640383          0.994884530138          0.994899071781

KW = UK-VK =     2.700

  0.74162     1.40000     1.40000   149.282           -1.704298491598          0.028943902010          0.031854341431
  1.30767     1.50000     1.50000   128.316           -1.378531633330          0.094163705036          0.101677995638
  1.71756     1.60000     1.60000   115.077           -1.079333685217          0.319055151589          0.338650439490
  2.06640     1.70000     1.70000   105.144           -0.732928219051          0.874835896330          0.910615948477
  2.38118     1.80000     1.80000    97.181           -0.372020822107          1.127331225747          1.150272215537
  2.67395     1.90000     1.90000    90.556           -0.131029277551          1.496997923509          1.507587906567
  2.95127     2.00000     2.00000    84.908           -0.067280125895          1.854523837800          1.861237086972
  3.21714     2.10000     2.10000    80.010           -0.103023876428          1.910470232384          1.921080534059
  3.47419     2.20000     2.20000    75.706           -0.130093918591          1.712277967760          1.724303797583
  3.72424     2.30000     2.30000    71.883           -0.109340610944          1.477274842761          1.485985286486
  3.96863     2.40000     2.40000    68.458           -0.065771408545          1.292869901699          1.297444682258
  4.20833     2.50000     2.50000    65.367           -0.029426592253          1.156581171439          1.158408623644
  4.44410     2.60000     2.60000    62.561           -0.005085071722          1.054892993525          1.055180646039
  4.67654     2.70000     2.70000    60.000            0.015213704657          0.981360815597          0.980561066239
  4.90612     2.80000     2.80000    57.651            0.033345859578          0.931412468677          0.929750386248
  5.13323     2.90000     2.90000    55.487            0.043296457035          0.899269045389          0.897186572298
  5.35817     3.00000     3.00000    53.487            0.041335304266          0.880960713191          0.879012840218
  5.58122     3.10000     3.10000    51.632            0.031702082482          0.874650742830          0.873166758691
  5.80259     3.20000     3.20000    49.906            0.020703795807          0.878441464269          0.877467539729
  6.02246     3.30000     3.30000    48.295            0.010081664791          0.889659845698          0.889179265520
  6.24099     3.40000     3.40000    46.789           -0.001202694462          0.905825183999          0.905883591951
  6.45833     3.50000     3.50000    45.376           -0.012177981063          0.925308826353          0.925913317436
  6.67458     3.60000     3.60000    44.049           -0.019434731323          0.946492375091          0.947479546704
  6.88985     3.70000     3.70000    42.799           -0.020484933169          0.967618638898          0.968682439550
  7.10422     3.80000     3.80000    41.619           -0.016165300743          0.987035185860          0.987891310957
  7.31779     3.90000     3.90000    40.504           -0.009779453453          1.003727999216          1.004254504394
  7.53060     4.00000     4.00000    39.449           -0.004589959889          1.016879417516          1.017129699448
  7.74274     4.10000     4.10000    38.449           -0.001973315996          1.025950183801          1.026058729627
  7.95424     4.20000     4.20000    37.499           -0.001274125356          1.031063920173          1.031134352443
  8.16517     4.30000     4.30000    36.595           -0.001193114446          1.032823170704          1.032889237026
  8.37556     4.40000     4.40000    35.735           -0.001112192041          1.031962146769          1.032023680567
  8.58545     4.50000     4.50000    34.915           -0.000958805335          1.028939438298          1.028992329916
  8.79488     4.60000     4.60000    34.133           -0.000573884120          1.024585901498          1.024617424692
  9.00389     4.70000     4.70000    33.385            0.000112070240          1.019612198342          1.019606072483
  9.21249     4.80000     4.80000    32.670            0.000783606904          1.014521416645          1.014478799387
  9.42072     4.90000     4.90000    31.985            0.001119853051          1.009522269890          1.009461666748
  9.62860     5.00000     5.00000    31.329            0.001146669575          1.004897477547          1.004835707544
  9.83616     5.10000     5.10000    30.699            0.001008192437          1.000948592642          1.000894495290
 10.04341     5.20000     5.20000    30.094            0.000738632862          0.997749766890          0.997710259591
 10.25037     5.30000     5.30000    29.514            0.000367735693          0.995264820437          0.995245199933
 10.45706     5.40000     5.40000    28.955           -0.000035504847          0.993452593368          0.993454484318
 10.66349     5.50000     5.50000    28.417           -0.000440867847          0.992462533054          0.992485990303
 10.86968     5.60000     5.60000    27.900           -0.000787999257          0.992148533773          0.992190448353
 11.07565     5.70000     5.70000    27.400           -0.000934950625          0.992330408435          0.992380149035
 11.28140     5.80000     5.80000    26.919           -0.000838793142          0.992879719890          0.992924369258
 11.48695     5.90000     5.90000    26.454           -0.000655050339          0.993764760199          0.993799659585
 11.69231     6.00000     6.00000    26.006           -0.000522678798          0.994870963474          0.994898841247

KW = UK-VK =     2.800

  0.00000     1.40000     1.40000   180.000           -1.622407319902          0.014433087512          0.015808020949
  1.07703     1.50000     1.50000   137.921           -1.256620908295          0.066884615327          0.071715916463
  1.54919     1.60000     1.60000   122.090           -0.961124043310          0.223583839291          0.235729986688
  1.92873     1.70000     1.70000   110.879           -0.631685962612          0.790679084357          0.818393628491
  2.26274     1.80000     1.80000   102.115           -0.274312752864          1.249149688574          1.267793678269
  2.56905     1.90000     1.90000    94.926           -0.036326855678          1.565100826250          1.568154769803
  2.85657     2.00000     2.00000    88.854            0.017708744675          1.883856937292          1.882070170544
  3.13050     2.10000     2.10000    83.621           -0.029596755763          1.912537876707          1.915577278109
  3.39411     2.20000     2.20000    79.042           -0.067794324399          1.704089661955          1.710305666819
  3.64966     2.30000     2.30000    74.990           -0.059793775927          1.469561891596          1.474287769706
  3.89872     2.40000     2.40000    71.371           -0.030239613533          1.289171743004          1.291265064396
  4.14246     2.50000     2.50000    68.112           -0.005692352252          1.156446834261          1.156799850159
  4.38178     2.60000     2.60000    65.158            0.011000484123          1.056538146472          1.055915437373
  4.61736     2.70000     2.70000    62.466            0.025688979007          0.983350640319          0.981998250690
  4.84974     2.80000     2.80000    60.000            0.037813592777          0.932934813796          0.931047413518
  5.07937     2.90000     2.90000    57.731            0.042619791061          0.900087114734          0.898035248836
  5.30660     3.00000     3.00000    55.636            0.038131909114          0.881244889762          0.879447084957
  5.53173     3.10000     3.10000    53.694            0.027478687257          0.874503046904          0.873216687630
  5.75500     3.20000     3.20000    51.889            0.015440950617          0.878055381777          0.877329140611
  5.97662     3.30000     3.30000    50.205            0.004016212382          0.889133562100          0.888942165397
  6.19677     3.40000     3.40000    48.631           -0.006756944415          0.905320899126          0.905648960057
  6.41561     3.50000     3.50000    47.156           -0.015466034013          0.924979435914          0.925747001596
  6.63325     3.60000     3.60000    45.771           -0.019496571877          0.946391214973          0.947381425170
  6.84982     3.70000     3.70000    44.467           -0.017941597344          0.967729467515          0.968661170035
  7.06541     3.80000     3.80000    43.237           -0.012787336009          0.987227269405          0.987904504283
  7.28011     3.90000     3.90000    42.074           -0.007108185632          1.003923947496          1.004306657114
  7.49400     4.00000     4.00000    40.975           -0.002896619201          1.017015795030          1.017173749100
  7.70714     4.10000     4.10000    39.932           -0.000580183115          1.026074282290          1.026106197792
  7.91960     4.20000     4.20000    38.942            0.000392657714          1.031182138470          1.031160432228
  8.13142     4.30000     4.30000    38.002            0.000782538237          1.032954641489          1.032911309076
  8.34266     4.40000     4.40000    37.106            0.000919002862          1.032071415101          1.032020569956
  8.55336     4.50000     4.50000    36.252            0.000801678020          1.029038209444          1.028993985539
  8.76356     4.60000     4.60000    35.438            0.000637654862          1.024638163829          1.024603138225
  8.97329     4.70000     4.70000    34.660            0.000711801393          1.019642193646          1.019603286055
  9.18259     4.80000     4.80000    33.916            0.000914962926          1.014517402442          1.014467641801
  9.39149     4.90000     4.90000    33.203            0.000951357111          1.009509179191          1.009457694754
  9.60000     5.00000     5.00000    32.520            0.000812925205          1.004873811591          1.004830020329
  9.80816     5.10000     5.10000    31.866            0.000650985245          1.000930283159          1.000895352716
 10.01599     5.20000     5.20000    31.237            0.000444764386          0.997731019642          0.997707230576
 10.22350     5.30000     5.30000    30.633            0.000114401168          0.995251108965          0.995245005102
 10.43072     5.40000     5.40000    30.052           -0.000283050763          0.993441866784          0.993456941795
 10.63767     5.50000     5.50000    29.493           -0.000658048043          0.992450546463          0.992485559201
 10.84435     5.60000     5.60000    28.955           -0.000969617466          0.992142298231          0.992193873470
 11.05079     5.70000     5.70000    28.436           -0.001136170900          0.992320941663          0.992381387521
 11.25700     5.80000     5.80000    27.936           -0.001081999170          0.992868599582          0.992926195031
 11.46298     5.90000     5.90000    27.453           -0.000888004244          0.993753056943          0.993800367544
 11.66876     6.00000     6.00000    26.987           -0.000711495363          0.994860810963          0.994898759517

KW = UK-VK =     2.900

  0.76811     1.50000     1.50000   150.330           -1.184557713155          0.044642440994          0.047669650411
  1.35277     1.60000     1.60000   129.984           -0.851684418698          0.156429083859          0.163913134747
  1.77482     1.70000     1.70000   117.066           -0.534731909018          0.580182269247          0.597305141939
  2.13307     1.80000     1.80000   107.328           -0.184315635323          1.393970914648          1.407882378273
  2.45561     1.90000     1.90000    99.487            0.047779458233          1.667344587893          1.663084683436
  2.75500     2.00000     2.00000    92.938            0.089395997156          1.927662381818          1.918468118590
  3.03809     2.10000     2.10000    87.336            0.029978257853          1.920385327387          1.917303973089
  3.30908     2.20000     2.20000    82.461           -0.017119964136          1.696134370892          1.697692509744
  3.57071     2.30000     2.30000    78.164           -0.018242719273          1.459931290160          1.461360484240
  3.82492     2.40000     2.40000    74.338            0.001059267568          1.283621644743          1.283548755688
  4.07308     2.50000     2.50000    70.901            0.016596817988          1.155140289182          1.154113414151
  4.31625     2.60000     2.60000    67.793            0.026594778171          1.057697986182          1.056192129733
  4.55522     2.70000     2.70000    64.964            0.035578654959          0.985292919343          0.983417183868
  4.79062     2.80000     2.80000    62.377            0.041283973425          0.934506376722          0.932442670359
  5.02295     2.90000     2.90000    60.000            0.040169052629          0.900969952209          0.899033922835
  5.25262     3.00000     3.00000    57.807            0.033163118161          0.881556941362          0.879992430550
  5.47996     3.10000     3.10000    55.776            0.022924111510          0.874415427820          0.873342127656
  5.70526     3.20000     3.20000    53.889            0.011272934021          0.877750912782          0.877220773304
  5.92874     3.30000     3.30000    52.130           -0.000702149376          0.888670678994          0.888704131679
  6.15061     3.40000     3.40000    50.488           -0.011539096045          0.904842349954          0.905402439830
  6.37103     3.50000     3.50000    48.949           -0.018648490218          0.924627254369          0.925552568173
  6.59014     3.60000     3.60000    47.504           -0.019839824785          0.946262065387          0.947269590087
  6.80808     3.70000     3.70000    46.145           -0.015700751920          0.967807437130          0.968622740779
  7.02496     3.80000     3.80000    44.863           -0.009495569361          0.987411571252          0.987914474723
  7.24086     3.90000     3.90000    43.653           -0.004426466133          1.004116804424          1.004355139919
  7.45587     4.00000     4.00000    42.508           -0.001476865082          1.017140924834          1.017221462791
  7.67007     4.10000     4.10000    41.423            0.000061679762          1.026160279495          1.026156886363
  7.88353     4.20000     4.20000    40.393            0.001009116256          1.031244696608          1.031188910803
  8.09630     4.30000     4.30000    39.414            0.001707881307          1.033032677767          1.032938102787
  8.30843     4.40000     4.40000    38.482            0.002122031460          1.032135229614          1.032017825507
  8.51998     4.50000     4.50000    37.595            0.002076217786          1.029112205228          1.028997671981
  8.73098     4.60000     4.60000    36.748            0.001671782309          1.024679895772          1.024588068160
  8.94148     4.70000     4.70000    35.939            0.001286922116          1.019670629306          1.019600285399
  9.15150     4.80000     4.80000    35.166            0.001063972377          1.014514199224          1.014456335286
  9.36109     4.90000     4.90000    34.425            0.000831639867          1.009497935394          1.009452929889
  9.57027     5.00000     5.00000    33.716            0.000545923096          1.004853512058          1.004824104038
  9.77906     5.10000     5.10000    33.036            0.000338929830          1.000913572255          1.000895386022
  9.98749     5.20000     5.20000    32.383            0.000181582880          0.997714893691          0.997705181406
 10.19559     5.30000     5.30000    31.755           -0.000076134645          0.995239278601          0.995243340750
 10.40336     5.40000     5.40000    31.152           -0.000417627987          0.993438132170          0.993460374711
 10.61084     5.50000     5.50000    30.572           -0.000718026853          0.992446270207          0.992484474193
 10.81804     5.60000     5.60000    30.013           -0.000944570458          0.992147401990          0.992197645136
 11.02497     5.70000     5.70000    29.474           -0.001090746975          0.992324517951          0.992382547262
 11.23165     5.80000     5.80000    28.955           -0.001088534560          0.992870363823          0.992928307278
 11.43809     5.90000     5.90000    28.454           -0.000939689653          0.993751000370          0.993801064673
 11.64431     6.00000     6.00000    27.970           -0.000770667636          0.994857763931          0.994898868522

KW = UK-VK =     3.000

  0.00000     1.50000     1.50000   180.000           -1.133597884350          0.021486841314          0.022877129495
  1.11355     1.60000     1.60000   139.272           -0.757686713359          0.108514429440          0.113108847635
  1.60000     1.70000     1.70000   123.855           -0.432311636370          0.395351342190          0.404731457124
  1.98997     1.80000     1.80000   112.885           -0.090197234526          1.386816615855          1.393555091115
  2.33238     1.90000     1.90000   104.273            0.130851962533          1.826892734919          1.814166449899
  2.64575     2.00000     2.00000    97.181            0.155679661122          1.995986028178          1.979465493957
  2.93939     2.10000     2.10000    91.169            0.081645509475          1.937977309530          1.929531748471
  3.21870     2.20000     2.20000    85.972            0.025385511037          1.690043428194          1.687746552912
  3.48712     2.30000     2.30000    81.411            0.016499531788          1.449124699398          1.447844028109
  3.74700     2.40000     2.40000    77.364            0.027372019082          1.276125050369          1.274255197128
  4.00000     2.50000     2.50000    73.740            0.035377941703          1.152271926353          1.150090658937
  4.24735     2.60000     2.60000    70.469            0.039085069683          1.058063144448          1.055850774720
  4.48999     2.70000     2.70000    67.498            0.042243560364          0.986945359124          0.984715304629
  4.72864     2.80000     2.80000    64.785            0.042427705716          0.936042300188          0.933918065004
  4.96387     2.90000     2.90000    62.295            0.036412133619          0.901951362653          0.900194140848
  5.19615     3.00000     3.00000    60.000            0.026790044213          0.881921051910          0.880656245309
  5.42586     3.10000     3.10000    57.877            0.016993184374          0.874363076966          0.873567255975
  5.65332     3.20000     3.20000    55.906            0.006772020912          0.877466595200          0.877148149407
  5.87878     3.30000     3.30000    54.071           -0.004545874813          0.888258433555          0.888474958001
  6.10246     3.40000     3.40000    52.358           -0.014941738544          0.904419815471          0.905144858022
  6.32456     3.50000     3.50000    50.754           -0.020782030004          0.924298502236          0.925329430905
  6.54523     3.60000     3.60000    49.249           -0.019955417536          0.946128982229          0.947142240829
  6.76461     3.70000     3.70000    47.833           -0.013949738509          0.967839327254          0.968563660654
  6.98284     3.80000     3.80000    46.499           -0.006841117468          0.987559009728          0.987921330876
  7.20000     3.90000     3.90000    45.240           -0.002074053856          1.004285030843          1.004396709346
  7.41620     4.00000     4.00000    44.049           -0.000190054686          1.017264120313          1.017274485115
  7.63151     4.10000     4.10000    42.920            0.000356280620          1.026228488615          1.026208887886
  7.84602     4.20000     4.20000    41.850            0.000892045569          1.031271190763          1.031221875264
  8.05978     4.30000     4.30000    40.832            0.001649619039          1.033059321057          1.032967969745
  8.27285     4.40000     4.40000    39.865            0.002317854434          1.032145940953          1.032017702704
  8.48528     4.50000     4.50000    38.942            0.002532440551          1.029141588944          1.029001887884
  8.69713     4.60000     4.60000    38.063            0.002192518859          1.024694264666          1.024573835723
  8.90842     4.70000     4.70000    37.223            0.001606731543          1.019683727990          1.019595903492
  9.11921     4.80000     4.80000    36.420            0.001105449015          1.014505821039          1.014445702032
  9.32952     4.90000     4.90000    35.651            0.000696521973          1.009484536486          1.009446843326
  9.53939     5.00000     5.00000    34.915            0.000318658638          1.004835458050          1.004818292509
  9.74885     5.10000     5.10000    34.209            0.000060793460          1.000897493689          1.000894231649
  9.95791     5.20000     5.20000    33.532           -0.000074245750          0.997700315978          0.997704287141
 10.16661     5.30000     5.30000    32.881           -0.000243467258          0.995227239944          0.995240230052
 10.37497     5.40000     5.40000    32.255           -0.000481521770          0.993438902634          0.993464548217
 10.58301     5.50000     5.50000    31.653           -0.000666476165          0.992447534225          0.992482995306
 10.79074     5.60000     5.60000    31.074           -0.000767604908          0.992160696300          0.992201526538
 10.99818     5.70000     5.70000    30.515           -0.000847120926          0.992338694607          0.992383762716
 11.20536     5.80000     5.80000    29.976           -0.000878846228          0.992883860639          0.992930642347
 11.41227     5.90000     5.90000    29.457           -0.000802902707          0.993759002369          0.993801779039
 11.61895     6.00000     6.00000    28.955           -0.000679465326          0.994862954280          0.994899194486

KW = UK-VK =     3.100

  0.79373     1.60000     1.60000   151.277           -0.694798875557          0.070906078067          0.073649372562
  1.39642     1.70000     1.70000   131.501           -0.336244110561          0.268404440428          0.273331509607
  1.83030     1.80000     1.80000   118.883            0.009931053172          1.070052096487          1.069482701885
  2.19773     1.90000     1.90000   109.331            0.216800759763          2.063135078359          2.039431484717
  2.52784     2.00000     2.00000   101.610            0.219464087472          2.104051973568          2.079584768316
  2.83373     2.10000     2.10000    95.139            0.127869136402          1.969463647151          1.956054812779
  3.12250     2.20000     2.20000    89.586            0.061277497370          1.688143063485          1.682615545164
  3.39853     2.30000     2.30000    84.740            0.044557319232          1.438125084947          1.434698008256
  3.66470     2.40000     2.40000    80.456            0.047568042191          1.266630068505          1.263408233812
  3.92301     2.50000     2.50000    76.632            0.048735083547          1.147524404235          1.144534104468
  4.17493     2.60000     2.60000    73.190            0.046886089499          1.057341279752          1.054690258430
  4.42154     2.70000     2.70000    70.070            0.044736390359          0.988107814898          0.985743696505
  4.66369     2.80000     2.80000    67.225            0.040727952037          0.937496401606          0.935453914877
  4.90204     2.90000     2.90000    64.618            0.032111030333          0.903062284796          0.901510365121
  5.13712     3.00000     3.00000    62.218            0.020670496709          0.882430394489          0.881453619227
  5.36936     3.10000     3.10000    60.000            0.010340951995          0.874397446863          0.873912970068
  5.59911     3.20000     3.20000    57.943            0.001186099654          0.877177056321          0.877121283181
  5.82666     3.30000     3.30000    56.029           -0.008399043361          0.887866561391          0.888266522157
  6.05227     3.40000     3.40000    54.243           -0.016997600793          0.904051698390          0.904876256165
  6.27615     3.50000     3.50000    52.573           -0.021097455671          0.924034119136          0.925080413395
  6.49846     3.60000     3.60000    51.006           -0.018888890953          0.946035779025          0.946994734179
  6.71937     3.70000     3.70000    49.533           -0.012121741359          0.967853337342          0.968482700265
  6.93902     3.80000     3.80000    48.145           -0.004790063718          0.987669257323          0.987922950413
  7.15751     3.90000     3.90000    46.836           -0.000214802460          1.004417794233          1.004429360759
  7.37496     4.00000     4.00000    45.598            0.001048032363          1.017390482418          1.017333323732
  7.59144     4.10000     4.10000    44.426            0.000738783822          1.026301332058          1.026260685915
  7.80705     4.20000     4.20000    43.314            0.000597607442          1.031294386719          1.031261347558
  8.02185     4.30000     4.30000    42.258            0.001046557133          1.033057010635          1.032999053469
  8.23590     4.40000     4.40000    41.253            0.001717791517          1.032117799015          1.032022759545
  8.44926     4.50000     4.50000    40.296            0.002150316281          1.029123544613          1.029004922934
  8.66199     4.60000     4.60000    39.383            0.002049408531          1.024674830265          1.024562263245
  8.87412     4.70000     4.70000    38.512            0.001523757734          1.019672202613          1.019588914063
  9.08570     4.80000     4.80000    37.679            0.000946524334          1.014488036494          1.014436560949
  9.29677     4.90000     4.90000    36.882            0.000488378015          1.009465380503          1.009438951521
  9.50737     5.00000     5.00000    36.118            0.000098648165          1.004818175306          1.004812861343
  9.71751     5.10000     5.10000    35.387           -0.000190920032          1.000881382731          1.000891627044
  9.92724     5.20000     5.20000    34.684           -0.000327618280          0.997687021831          0.997704545069
 10.13657     5.30000     5.30000    34.010           -0.000411904433          0.995213930547          0.995235907465
 10.34553     5.40000     5.40000    33.361           -0.000518134352          0.993441439735          0.993469035409
 10.55415     5.50000     5.50000    32.737           -0.000565096171          0.992451453759          0.992481520687
 10.76243     5.60000     5.60000    32.137           -0.000524279418          0.992177302399          0.992205189835
 10.97041     5.70000     5.70000    31.558           -0.000501990542          0.992358518496          0.992385225188
 11.17810     5.80000     5.80000    31.000           -0.000531403207          0.992904804520          0.992933091621
 11.38552     5.90000     5.90000    30.462           -0.000524198644          0.993774644892          0.993802572921
 11.59267     6.00000     6.00000    29.942           -0.000462179857          0.994875087913          0.994899738916

KW = UK-VK =     3.200

  0.00000     1.60000     1.60000   180.000           -0.660967031626          0.033013494919          0.034226279782
  1.14891     1.70000     1.70000   140.500           -0.273109299473          0.181558567167          0.184256326291
  1.64924     1.80000     1.80000   125.468            0.100809603859          0.714266704060          0.710427282378
  2.04939     1.90000     1.90000   114.726            0.301113146146          2.217762203792          2.182530446839
  2.40000     2.00000     2.00000   106.260            0.277911090781          2.276133923738          2.242720171968
  2.72029     2.10000     2.10000    99.265            0.166002571903          2.021716832753          2.003883538803
  3.01993     2.20000     2.20000    93.316            0.088916945302          1.693565749286          1.685531124786
  3.30454     2.30000     2.30000    88.158            0.065040955438          1.427978685900          1.423016863300
  3.57771     2.40000     2.40000    83.621            0.061237959355          1.255373594548          1.251265744902
  3.84187     2.50000     2.50000    79.584            0.056508815863          1.140792432219          1.137346922831
  4.09878     2.60000     2.60000    75.960            0.050213359097          1.055276162926          1.052443061269
  4.34971     2.70000     2.70000    72.682            0.044100615971          0.988658702222          0.986326803070
  4.59565     2.80000     2.80000    69.700            0.036943690018          0.938865056787          0.937009268488
  4.83735     2.90000     2.90000    66.971            0.027449115273          0.904288686930          0.902959943562
  5.07543     3.00000     3.00000    64.462            0.015769930952          0.883154896722          0.882408887941
  5.31037     3.10000     3.10000    62.146            0.004435697422          0.874599989920          0.874392062199
  5.54256     3.20000     3.20000    60.000           -0.004902635182          0.876928373407          0.877158916509
  5.77235     3.30000     3.30000    58.005           -0.012686635746          0.887485837585          0.888089852485
  6.00000     3.40000     3.40000    56.145           -0.018273178539          0.903712128370          0.904598292435
  6.22575     3.50000     3.50000    54.406           -0.019635417434          0.923837256936          0.924810759919
  6.44981     3.60000     3.60000    52.776           -0.016079086619          0.946004036790          0.946820192757
  6.67233     3.70000     3.70000    51.244           -0.009435820521          0.967891162275          0.968381020286
  6.89348     3.80000     3.80000    49.802           -0.002823899813          0.987764858182          0.987914417295
  7.11337     3.90000     3.90000    48.442            0.001262258196          1.004521063163          1.004453092402
  7.33212     4.00000     4.00000    47.156            0.002239349258          1.017518586252          1.017396446700
  7.54983     4.10000     4.10000    45.939            0.001438514153          1.026391127340          1.026311979729
  7.76660     4.20000     4.20000    44.785            0.000607383127          1.031342052845          1.031308471693
  7.98248     4.30000     4.30000    43.690            0.000457420111          1.033055366612          1.033030034437
  8.19756     4.40000     4.40000    42.647            0.000790602021          1.032078915192          1.032035173388
  8.41190     4.50000     4.50000    41.655            0.001205346520          1.029071932667          1.029005439983
  8.62554     4.60000     4.60000    40.709            0.001324981274          1.024627687320          1.024554911140
  8.83855     4.70000     4.70000    39.806            0.001023579852          1.019634338680          1.019578390415
  9.05097     4.80000     4.80000    38.942            0.000556553898          1.014459750200          1.014429482922
  9.26283     4.90000     4.90000    38.117            0.000174393372          1.009438410356          1.009428973007
  9.47418     5.00000     5.00000    37.326           -0.000142118281          1.004800274312          1.004807929878
  9.68504     5.10000     5.10000    36.568           -0.000418970430          1.000864997079          1.000887477938
  9.89545     5.20000     5.20000    35.840           -0.000564196739          0.997675558683          0.997705735770
 10.10544     5.30000     5.30000    35.142           -0.000581267058          0.995199808323          0.995230821324
 10.31504     5.40000     5.40000    34.471           -0.000554932876          0.993443689857          0.993473245534
 10.52426     5.50000     5.50000    33.825           -0.000468061794          0.992455640324          0.992480544345
 10.73313     5.60000     5.60000    33.203           -0.000299427507          0.992192328106          0.992208255283
 10.94166     5.70000     5.70000    32.604           -0.000164552397          0.992378401668          0.992387156133
 11.14989     5.80000     5.80000    32.027           -0.000152134474          0.992927415915          0.992935514198
 11.35782     5.90000     5.90000    31.470           -0.000183591728          0.993793759007          0.993803540337
 11.56547     6.00000     6.00000    30.932           -0.000175513473          0.994891112160          0.994900473421

KW = UK-VK =     3.300

  0.81854     1.70000     1.70000   152.139           -0.247971550347          0.115948867627          0.117511024864
  1.43875     1.80000     1.80000   132.887            0.162062844051          0.469915381382          0.465867847731
  1.88414     1.90000     1.90000   120.551            0.373196672802          1.852908794005          1.816564777083
  2.26053     2.00000     2.00000   111.177            0.327360111031          2.554155773030          2.510104163879
  2.59808     2.10000     2.10000   103.574            0.193430913749          2.108438886209          2.086799206912
  2.91033     2.20000     2.20000    97.181            0.106124672033          1.709828402023          1.700155666302
  3.20468     2.30000     2.30000    91.679            0.076925463886          1.420048928782          1.414216756074
  3.48569     2.40000     2.40000    86.865            0.068437108637          1.243068231592          1.238524209575
  3.75633     2.50000     2.50000    82.600            0.059716633308          1.132113300778          1.128500522131
  4.01871     2.60000     2.60000    78.783            0.050264319609          1.051629510883          1.048803341778
  4.27434     2.70000     2.70000    75.340            0.041715727410          0.988483894467          0.986278209249
  4.52438     2.80000     2.80000    72.213            0.032311812960          0.940116912049          0.938491229222
  4.76970     2.90000     2.90000    69.356            0.022082206326          0.905584485319          0.904513701285
  5.01099     3.00000     3.00000    66.734            0.011223951998          0.884078768621          0.883547125997
  5.24881     3.10000     3.10000    64.316           -0.000214839566          0.875000272469          0.875010350408
  5.48361     3.20000     3.20000    62.078           -0.010220757154          0.876808962374          0.877289658202
  5.71577     3.30000     3.30000    60.000           -0.016845271590          0.887151182271          0.887953067665
  5.94559     3.40000     3.40000    58.063           -0.019213065187          0.903385896921          0.904317351740
  6.17333     3.50000     3.50000    56.254           -0.017177540150          0.923674339031          0.924525720600
  6.39922     3.60000     3.60000    54.559           -0.011895984214          0.946008148518          0.946611842139
  6.62344     3.70000     3.70000    52.968           -0.005623752670          0.967968858529          0.968260777841
  6.84617     3.80000     3.80000    51.470           -0.000417308471          0.987866616034          0.987888716911
  7.06753     3.90000     3.90000    50.058            0.002623125890          1.004610995860          1.004469742018
  7.28766     4.00000     4.00000    48.724            0.003309286606          1.017640500481          1.017459992671
  7.50666     4.10000     4.10000    47.461            0.002367705724          1.026494440912          1.026364162194
  7.72464     4.20000     4.20000    46.265            0.001077016993          1.031422372700          1.031362823175
  7.94166     4.30000     4.30000    45.129            0.000271886677          1.033075945980          1.033060888298
  8.15782     4.40000     4.40000    44.049            0.000025508387          1.032057386757          1.032055975420
  8.37317     4.50000     4.50000    43.020            0.000131422736          1.029010402904          1.029003153013
  8.58778     4.60000     4.60000    42.040            0.000292849289          1.024568615727          1.024552530667
  8.80170     4.70000     4.70000    41.105            0.000230538271          1.019576724900          1.019564123992
  9.01499     4.80000     4.80000    40.211           -0.000018079319          1.014423531200          1.014424514409
  9.22768     4.90000     4.90000    39.356           -0.000237523765          1.009404143496          1.009416997013
  9.43981     5.00000     5.00000    38.538           -0.000414051020          1.004781062330          1.004803366148
  9.65142     5.10000     5.10000    37.753           -0.000619407862          1.000848672520          1.000881908143
  9.86256     5.20000     5.20000    37.000           -0.000756126010          0.997666975091          0.997707417932
 10.07323     5.30000     5.30000    36.278           -0.000728152737          0.995186741497          0.995225591253
 10.28348     5.40000     5.40000    35.583           -0.000595346062          0.993444790467          0.993476498650
 10.49333     5.50000     5.50000    34.915           -0.000405440224          0.992459002248          0.992480574382
 10.70280     5.60000     5.60000    34.272           -0.000151104162          0.992202322607          0.992210360171
 10.91192     5.70000     5.70000    33.653            0.000077397320          0.992393876810          0.992389759131
 11.12070     5.80000     5.80000    33.056            0.000159023613          0.992946229865          0.992937764846
 11.32917     5.90000     5.90000    32.480            0.000131275940          0.993811787654          0.993804793576
 11.53733     6.00000     6.00000    31.924            0.000110102584          0.994907214318          0.994901341835

KW = UK-VK =     3.400

  0.00000     1.70000     1.70000   180.000           -0.250003145868          0.052228010675          0.052937512103
  1.18322     1.80000     1.80000   141.624            0.193389908031          0.309501382645          0.306325523264
  1.69706     1.90000     1.90000   126.949            0.422223129304          1.227056160795          1.199896149044
  2.10713     2.00000     2.00000   116.423            0.363685454522          2.872655793528          2.817718431888
  2.46577     2.10000     2.10000   108.099            0.210622484507          2.252053362118          2.226908378645
  2.79285     2.20000     2.20000   101.199            0.113805785733          1.741719443781          1.731157467477
  3.09839     2.30000     2.30000    95.315            0.080895871704          1.416846993400          1.410728926740
  3.38821     2.40000     2.40000    90.199            0.069817534168          1.230852018395          1.226262235598
  3.66606     2.50000     2.50000    85.687            0.059198173616          1.121582656045          1.118034458665
  3.93446     2.60000     2.60000    81.664            0.047981350060          1.046207268231          1.043523044068
  4.19524     2.70000     2.70000    78.046            0.037909615005          0.987382886336          0.985380271125
  4.44972     2.80000     2.80000    74.766            0.027222012630          0.941109803647          0.939738380518
  4.69894     2.90000     2.90000    71.777            0.015771703926          0.906911752877          0.906145590413
  4.94368     3.00000     3.00000    69.036            0.005392210879          0.885133480125          0.884877683750
  5.18459     3.10000     3.10000    66.513           -0.004678709603          0.875555921185          0.875775587366
  5.42218     3.20000     3.20000    64.180           -0.014069680524          0.876884712012          0.877546621655
  5.65685     3.30000     3.30000    62.015           -0.019700069216          0.886925460445          0.887863147793
  5.88897     3.40000     3.40000    60.000           -0.019587765281          0.903096761314          0.904046096856
  6.11882     3.50000     3.50000    58.119           -0.014551325102          0.923507200537          0.924228185199
  6.34665     3.60000     3.60000    56.357           -0.007424809998          0.945989613307          0.946366307468
  6.57267     3.70000     3.70000    54.704           -0.001254163142          0.968057361514          0.968122453661
  6.79706     3.80000     3.80000    53.150            0.002483343277          0.987970351507          0.987838838979
  7.01997     3.90000     3.90000    51.685            0.004049537466          1.004699600323          1.004481532468
  7.24155     4.00000     4.00000    50.301            0.004139931421          1.017744378241          1.017518549217
  7.46190     4.10000     4.10000    48.993            0.003191455789          1.026595604624          1.026419990999
  7.68115     4.20000     4.20000    47.752            0.001776849728          1.031520511391          1.031422261636
  7.89937     4.30000     4.30000    46.575            0.000529185545          1.033122596868          1.033093288490
  8.11665     4.40000     4.40000    45.457           -0.000295820222          1.032068143437          1.032084511127
  8.33307     4.50000     4.50000    44.392           -0.000675580383          1.028962084967          1.028999352995
  8.54868     4.60000     4.60000    43.378           -0.000698705070          1.024516242955          1.024554620155
  8.76356     4.70000     4.70000    42.410           -0.000637497659          1.019512123706          1.019546967875
  8.97775     4.80000     4.80000    41.485           -0.000664307443          1.014384833102          1.014420960077
  9.19130     4.90000     4.90000    40.600           -0.000694552322          1.009366022272          1.009403607232
  9.40425     5.00000     5.00000    39.754           -0.000700827880          1.004760977063          1.004798728607
  9.61665     5.10000     5.10000    38.942           -0.000780443763          1.000833395678          1.000875271741
  9.82853     5.20000     5.20000    38.164           -0.000872217805          0.997662316055          0.997708968360
 10.03992     5.30000     5.30000    37.417           -0.000816458559          0.995177355468          0.995220916476
 10.25085     5.40000     5.40000    36.699           -0.000621217692          0.993445058132          0.993478144296
 10.46136     5.50000     5.50000    36.009           -0.000377680152          0.992461922551          0.992482017693
 10.67146     5.60000     5.60000    35.344           -0.000096817569          0.992206101343          0.992211251288
 10.88118     5.70000     5.70000    34.705            0.000180438539          0.992402754587          0.992393154894
 11.09054     5.80000     5.80000    34.088            0.000335463150          0.992957592839          0.992939735696
 11.29956     5.90000     5.90000    33.493            0.000349566559          0.993825062004          0.993806437875
 11.50826     6.00000     6.00000    32.918            0.000330284114          0.994919888323          0.994902272117

KW = UK-VK =     3.500

  0.84261     1.80000     1.80000   152.928            0.215765995955          0.193558326826          0.191345005811
  1.47986     1.90000     1.90000   134.161            0.446269720440          0.782294834640          0.764016179043
  1.93649     2.00000     2.00000   122.090            0.379060632932          2.637471887881          2.584942321686
  2.32164     2.10000     2.10000   112.885            0.215528582910          2.494003997710          2.465516321200
  2.66646     2.20000     2.20000   105.396            0.113741219628          1.799254706258          1.788349982474
  2.98496     2.30000     2.30000    99.082            0.078978325069          1.422084159226          1.416088422355
  3.28481     2.40000     2.40000    93.633            0.066743493747          1.220051247915          1.215701339578
  3.57071     2.50000     2.50000    88.854            0.055345652311          1.109536615363          1.106254281533
  3.84578     2.60000     2.60000    84.610            0.043488857540          1.038904988030          1.036488488274
  4.11218     2.70000     2.70000    80.804            0.032261816724          0.985040864442          0.983340128633
  4.37150     2.80000     2.80000    77.364            0.020967834701          0.941597258878          0.940540015106
  4.62493     2.90000     2.90000    74.235            0.008692026090          0.908243319284          0.907820295113
  4.87340     3.00000     3.00000    71.371           -0.002074583473          0.886283902971          0.886382484683
  5.11762     3.10000     3.10000    68.737           -0.010198679979          0.876228677529          0.876708017026
  5.35817     3.20000     3.20000    66.306           -0.016833882458          0.877164593517          0.877956915615
  5.59553     3.30000     3.30000    64.052           -0.020447945976          0.886859312047          0.887832563437
  5.83009     3.40000     3.40000    61.956           -0.018654287137          0.902897500879          0.903801349952
  6.06218     3.50000     3.50000    60.000           -0.011976974691          0.923325394616          0.923918627380
  6.29206     3.60000     3.60000    58.171           -0.003694243817          0.945898585772          0.946085955931
  6.51997     3.70000     3.70000    56.455            0.002600030232          0.968097190958          0.967962269477
  6.74611     3.80000     3.80000    54.842            0.005342699335          0.988043424389          0.987760508937
  6.97065     3.90000     3.90000    53.323            0.005458824434          1.004782605951          1.004488645819
  7.19375     4.00000     4.00000    51.889            0.004616387508          1.017818839987          1.017567008779
  7.41552     4.10000     4.10000    50.533            0.003533012752          1.026676664341          1.026482244350
  7.63610     4.20000     4.20000    49.249            0.002249374969          1.031608028096          1.031483642962
  7.85557     4.30000     4.30000    48.030            0.000932491101          1.033181941138          1.033130294261
  8.07403     4.40000     4.40000    46.872           -0.000209661934          1.032106874625          1.032118475571
  8.29156     4.50000     4.50000    45.771           -0.001023960279          1.028940490848          1.028996976934
  8.50823     4.60000     4.60000    44.721           -0.001368618378          1.024484154057          1.024559327381
  8.72410     4.70000     4.70000    43.720           -0.001349866243          1.019455145702          1.019528925007
  8.93924     4.80000     4.80000    42.764           -0.001237519476          1.014350047188          1.014417346866
  9.15369     4.90000     4.90000    41.850           -0.001111298528          1.009329750023          1.009389885943
  9.36750     5.00000     5.00000    40.975           -0.000960025924          1.004741572527          1.004793286030
  9.58071     5.10000     5.10000    40.136           -0.000883920409          1.000820680074          1.000868108017
  9.79337     5.20000     5.20000    39.332           -0.000889226664          0.997662109364          0.997709671455
 10.00550     5.30000     5.30000    38.560           -0.000812868504          0.995174073699          0.995217443013
 10.21714     5.40000     5.40000    37.819           -0.000603791516          0.993445549873          0.993477707901
 10.42833     5.50000     5.50000    37.106           -0.000361438415          0.992465819252          0.992485050283
 10.63908     5.60000     5.60000    36.420           -0.000114611629          0.992204787263          0.992210883712
 10.84942     5.70000     5.70000    35.759            0.000152370784          0.992405418302          0.992397311836
 11.05939     5.80000     5.80000    35.122            0.000358531599          0.992960489414          0.992941404274
 11.26898     5.90000     5.90000    34.508            0.000434298386          0.993831675810          0.993808537310
 11.47824     6.00000     6.00000    33.916            0.000442725153          0.994926811663          0.994903198221

KW = UK-VK =     3.600

  0.00000     1.80000     1.80000   180.000            0.239587207187          0.084703667478          0.083629511234
  1.21655     1.90000     1.90000   142.657            0.452439206949          0.501224325008          0.489354932907
  1.74356     2.00000     2.00000   128.316            0.365076870446          1.769260891986          1.735298153777
  2.16333     2.10000     2.10000   117.995            0.198330929103          2.853697626910          2.823674949409
  2.52982     2.20000     2.20000   109.806            0.101694998432          1.900303906307          1.889999911017
  2.86356     2.30000     2.30000   103.000            0.070559828644          1.439598163167          1.434173117866
  3.17490     2.40000     2.40000    97.181            0.059535291736          1.212363392258          1.208506232258
  3.46987     2.50000     2.50000    92.109            0.048325760560          1.096824885268          1.093990645549
  3.75233     2.60000     2.60000    87.626            0.036442946462          1.029694261052          1.027686470548
  4.02492     2.70000     2.70000    83.621            0.024647472102          0.981098319533          0.979803659579
  4.28952     2.80000     2.80000    80.010            0.013001191948          0.941326413496          0.940670774019
  4.54753     2.90000     2.90000    76.733            0.001239320696          0.909512550282          0.909452126512
  4.80000     3.00000     3.00000    73.740           -0.009562129265          0.887567796058          0.888023017916
  5.04777     3.10000     3.10000    70.992           -0.016268507715          0.877074180000          0.877839789394
  5.29150     3.20000     3.20000    68.458           -0.019133687709          0.877632795223          0.878533954393
  5.53173     3.30000     3.30000    66.111           -0.019293384857          0.886968654347          0.887887008942
  5.76888     3.40000     3.40000    63.931           -0.015939300447          0.902826690382          0.903598818175
  6.00333     3.50000     3.50000    61.899           -0.009077013262          0.923149240722          0.923598679507
  6.23538     3.60000     3.60000    60.000           -0.001010040343          0.945727013882          0.945778225949
  6.46529     3.70000     3.70000    58.220            0.005084997405          0.968035592720          0.967771772572
  6.69328     3.80000     3.80000    56.547            0.007369918618          0.988044086851          0.987653864866
  6.91954     3.90000     3.90000    54.973            0.006518886293          1.004838071168          1.004487026799
  7.14423     4.00000     4.00000    53.487            0.004668329127          1.017857444877          1.017602771221
  7.36750     4.10000     4.10000    52.083            0.003193917911          1.026727480485          1.026551708825
  7.58947     4.20000     4.20000    50.754            0.002090116236          1.031659913565          1.031544328264
  7.81025     4.30000     4.30000    49.493            0.001044848912          1.033233074374          1.033175201941
  8.02994     4.40000     4.40000    48.295           -0.000013010187          1.032154015078          1.032154734978
  8.24864     4.50000     4.50000    47.156           -0.000986550237          1.028945566890          1.028999989435
  8.46640     4.60000     4.60000    46.071           -0.001608958821          1.024475529685          1.024563904446
  8.68332     4.70000     4.70000    45.037           -0.001747552062          1.019417305009          1.019512819021
  8.89944     4.80000     4.80000    44.049           -0.001610088323          1.014324121980          1.014411682477
  9.11482     4.90000     4.90000    43.104           -0.001396319399          1.009301670618          1.009377228982
  9.32952     5.00000     5.00000    42.200           -0.001135181340          1.004725004070          1.004786152197
  9.54358     5.10000     5.10000    41.335           -0.000910097392          1.000812194640          1.000861026799
  9.75705     5.20000     5.20000    40.504           -0.000800616172          0.997666029021          0.997708851564
  9.96995     5.30000     5.30000    39.708           -0.000701507662          0.995178183713          0.995215611477
 10.18234     5.40000     5.40000    38.942           -0.000518492091          0.993447419313          0.993475034206
 10.39423     5.50000     5.50000    38.207           -0.000323421409          0.992472297080          0.992489505419
 10.60566     5.60000     5.60000    37.499           -0.000156930909          0.992201150525          0.992209498020
 10.81665     5.70000     5.70000    36.817            0.000042712253          0.992404265522          0.992401993124
 11.02724     5.80000     5.80000    36.160            0.000256821257          0.992956544923          0.992942873948
 11.23744     5.90000     5.90000    35.527            0.000388407231          0.993831773593          0.993811080023
 11.44727     6.00000     6.00000    34.915            0.000435928472          0.994927339263          0.994904088311

KW = UK-VK =     3.700

  0.86603     1.90000     1.90000   153.653            0.441230996787          0.306473542232          0.299391639514
  1.51987     2.00000     2.00000   135.337            0.319371320226          1.092071030422          1.073687950861
  1.98746     2.10000     2.10000   123.515            0.148149464405          2.867874861968          2.845276919404
  2.38118     2.20000     2.20000   114.472            0.067000819657          2.075172863958          2.067745725482
  2.73313     2.30000     2.30000   107.095            0.049480333963          1.475068543470          1.471166082217
  3.05778     2.40000     2.40000   100.858            0.045289252464          1.210521711039          1.207589745627
  3.36303     2.50000     2.50000    95.463            0.037259739327          1.084651355928          1.082489097408
  3.65377     2.60000     2.60000    90.720            0.026591511485          1.018643639496          1.017193563042
  3.93319     2.70000     2.70000    86.500            0.015507443316          0.975288530937          0.974478397248
  4.20357     2.80000     2.80000    82.709            0.004136938225          0.940090067782          0.939881620390
  4.46654     2.90000     2.90000    79.275           -0.006014890894          0.910573017552          0.910866733054
  4.72335     3.00000     3.00000    76.146           -0.014978065864          0.889046110478          0.889760562652
  4.97494     3.10000     3.10000    73.278           -0.020534868954          0.878227793949          0.879195674476
  5.22207     3.20000     3.20000    70.638           -0.020603804832          0.878311102758          0.879282328190
  5.46535     3.30000     3.30000    68.195           -0.017092156208          0.887252556882          0.888066298478
  5.70526     3.40000     3.40000    65.929           -0.011881269720          0.902873762704          0.903449217051
  5.94222     3.50000     3.50000    63.818           -0.005523153043          0.923003310757          0.923276688543
  6.17657     3.60000     3.60000    61.846            0.001054997009          0.945505076832          0.945451603800
  6.40859     3.70000     3.70000    60.000            0.006111367193          0.967857991200          0.967540996480
  6.63852     3.80000     3.80000    58.266            0.008058206426          0.987948944812          0.987522336228
  6.86659     3.90000     3.90000    56.635            0.006857346213          1.004837365524          1.004468101923
  7.09295     4.00000     4.00000    55.097            0.004293635956          1.017861146965          1.017626908574
  7.31779     4.10000     4.10000    53.644            0.002263658936          1.026750086505          1.026625501058
  7.54122     4.20000     4.20000    52.269            0.001191621835          1.031669760455          1.031603858896
  7.76338     4.30000     4.30000    50.965            0.000556529218          1.033260717946          1.033229891092
  7.98436     4.40000     4.40000    49.727           -0.000073366905          1.032186743022          1.032190802820
  8.20427     4.50000     4.50000    48.549           -0.000830487237          1.028966281120          1.029012095067
  8.42318     4.60000     4.60000    47.428           -0.001509194805          1.024482853275          1.024565748479
  8.64118     4.70000     4.70000    46.359           -0.001796750711          1.019403298195          1.019501500112
  8.85833     4.80000     4.80000    45.339           -0.001715102967          1.014308778618          1.014402049179
  9.07469     4.90000     4.90000    44.364           -0.001483835663          1.009286652992          1.009366946264
  9.29032     5.00000     5.00000    43.431           -0.001175836315          1.004713208040          1.004776545498
  9.50526     5.10000     5.10000    42.538           -0.000844892348          1.000809195677          1.000854528902
  9.71957     5.20000     5.20000    41.681           -0.000620126246          0.997672859263          0.997706027851
  9.93328     5.30000     5.30000    40.859           -0.000492484640          0.995189244034          0.995215519722
 10.14643     5.40000     5.40000    40.070           -0.000357792426          0.993451330334          0.993470386272
 10.35905     5.50000     5.50000    39.311           -0.000236645379          0.992482228719          0.992494820018
 10.57119     5.60000     5.60000    38.581           -0.000171526783          0.992198517993          0.992207641857
 10.78286     5.70000     5.70000    37.878           -0.000078663666          0.992402561106          0.992406746228
 10.99409     5.80000     5.80000    37.201            0.000091874374          0.992949278709          0.992944388093
 11.20491     5.90000     5.90000    36.548            0.000249328180          0.993827239350          0.993813955598
 11.41534     6.00000     6.00000    35.918            0.000329140816          0.994922526645          0.994904971371

KW = UK-VK =     3.800

  0.00000     1.90000     1.90000   180.000            0.408145664615          0.129813904611          0.127034316053
  1.24900     2.00000     2.00000   143.610            0.244364138039          0.677930000213          0.669163744252
  1.78885     2.10000     2.10000   129.582            0.065277067066          2.000929375364          1.993951559410
  2.21811     2.20000     2.20000   119.455            0.003568986445          2.371855696034          2.371401969321
  2.59230     2.30000     2.30000   111.398            0.008561221528          1.541458362747          1.540751211150
  2.93258     2.40000     2.40000   104.683            0.019276851738          1.218055340495          1.216797867055
  3.24962     2.50000     2.50000    98.928            0.019764208781          1.074287153684          1.073150091611
  3.54965     2.60000     2.60000    93.902            0.013699147445          1.006174942299          1.005436540954
  3.83667     2.70000     2.70000    89.450            0.005372858903          0.967525036183          0.967246432505
  4.11339     2.80000     2.80000    85.464           -0.003948963271          0.937641243678          0.937839787338
  4.38178     2.90000     2.90000    81.865           -0.012048761986          0.911224650187          0.911813619644
  4.64327     3.00000     3.00000    78.593           -0.017550999464          0.890717555095          0.891556425670
  4.89898     3.10000     3.10000    75.599           -0.020949617480          0.879778310889          0.880767505303
  5.14976     3.20000     3.20000    72.847           -0.019887571316          0.879276562954          0.880215020865
  5.39630     3.30000     3.30000    70.305           -0.014408801298          0.887726729341          0.888412986715
  5.63915     3.40000     3.40000    67.949           -0.007638422427          0.902991955150          0.903361876762
  5.87878     3.50000     3.50000    65.757           -0.001653708795          0.922888676399          0.922970502363
  6.11555     3.60000     3.60000    63.711            0.003052862341          0.945265694470          0.945111014414
  6.34980     3.70000     3.70000    61.796            0.006303642323          0.967591105022          0.967264230580
  6.58179     3.80000     3.80000    60.000            0.007531823302          0.987767107627          0.987368428377
  6.81175     3.90000     3.90000    58.311            0.006324922783          1.004762056600          1.004421479460
  7.03989     4.00000     4.00000    56.719            0.003560176017          1.017837180779          1.017642953077
  7.26636     4.10000     4.10000    55.215            0.001061536607          1.026755448557          1.026697020486
  7.49133     4.20000     4.20000    53.793           -0.000186979781          1.031654373874          1.031664715230
  7.71492     4.30000     4.30000    52.445           -0.000524018832          1.033264456182          1.033293484032
  7.93725     4.40000     4.40000    51.166           -0.000608162553          1.032192731088          1.032226385260
  8.15843     4.50000     4.50000    49.950           -0.000855130593          1.028988006452          1.029035180912
  8.37854     4.60000     4.60000    48.792           -0.001290512746          1.024492882062          1.024563765629
  8.59767     4.70000     4.70000    47.689           -0.001589579162          1.019409873147          1.019496751641
  8.81589     4.80000     4.80000    46.636           -0.001567925639          1.014302164243          1.014387429792
  9.03327     4.90000     4.90000    45.630           -0.001358473049          1.009286202522          1.009359711650
  9.24986     5.00000     5.00000    44.667           -0.001058197650          1.004707132811          1.004764132854
  9.46573     5.10000     5.10000    43.746           -0.000687273825          1.000811918011          1.000848793904
  9.68091     5.20000     5.20000    42.863           -0.000379184492          0.997680776030          0.997701057305
  9.89545     5.30000     5.30000    42.015           -0.000221343298          0.995205030793          0.995216840207
 10.10940     5.40000     5.40000    41.201           -0.000137451031          0.993457137843          0.993464458408
 10.32279     5.50000     5.50000    40.419           -0.000093181843          0.992495118861          0.992500076857
 10.53565     5.60000     5.60000    39.667           -0.000121971051          0.992199617540          0.992206105422
 10.74802     5.70000     5.70000    38.942           -0.000147176869          0.992403128339          0.992410958585
 10.95993     5.80000     5.80000    38.245           -0.000064334716          0.992942874884          0.992946299528
 11.17139     5.90000     5.90000    37.572            0.000074644143          0.993820936198          0.993816959282
 11.38244     6.00000     6.00000    36.923            0.000164297110          0.994914713861          0.994905950792

KW = UK-VK =     3.900

  0.88882     2.00000     2.00000   154.323            0.145556280480          0.404096518474          0.400967669653
  1.55885     2.10000     2.10000   136.426           -0.037357680024          1.199455068712          1.201862083764
  2.03715     2.20000     2.20000   124.840           -0.079973205081          2.564373541828          2.575415244220
  2.43926     2.30000     2.30000   115.952           -0.050481905347          1.662413302079          1.666924542291
  2.79821     2.40000     2.40000   108.682           -0.019698172207          1.239292728655          1.240602824198
  3.12890     2.50000     2.50000   102.521           -0.005526826116          1.067798619253          1.068115093320
  3.43948     2.60000     2.60000    97.181           -0.002569600024          0.993343206630          0.993480064243
  3.73497     2.70000     2.70000    92.477           -0.005368961652          0.957843863067          0.958119637702
  4.01871     2.80000     2.80000    88.282           -0.010336807702          0.933617427563          0.934135082540
  4.29302     2.90000     2.90000    84.507           -0.015630340959          0.911255118382          0.912019335518
  4.55961     3.00000     3.00000    81.083           -0.017860307872          0.892469039971          0.893324387105
  4.81975     3.10000     3.10000    77.958           -0.017870501612          0.881665195839          0.882510671252
  5.07445     3.20000     3.20000    75.089           -0.016150317870          0.880602084532          0.881365184156
  5.32447     3.30000     3.30000    72.443           -0.011078669335          0.888426993860          0.888954966764
  5.57046     3.40000     3.40000    69.993           -0.004188941386          0.903153783223          0.903356648540
  5.81292     3.50000     3.50000    67.717            0.001607338881          0.922782770379          0.922703261839
  6.05227     3.60000     3.60000    65.594            0.005026014667          0.945011961769          0.944757402844
  6.28888     3.70000     3.70000    63.610            0.006422561132          0.967277517692          0.966944586790
  6.52304     3.80000     3.80000    61.749            0.006444960756          0.987529824041          0.987188737374
  6.75500     3.90000     3.90000    60.000            0.005128637890          1.004615895782          1.004339757280
  6.98498     4.00000     4.00000    58.353            0.002590101357          1.017794469784          1.017653163713
  7.21318     4.10000     4.10000    56.798           -0.000045700494          1.026755757551          1.026758273103
  7.43976     4.20000     4.20000    55.328           -0.001561298684          1.031644822938          1.031731179794
  7.66485     4.30000     4.30000    53.935           -0.001861115351          1.033259214567          1.033362317302
  7.88860     4.40000     4.40000    52.614           -0.001551911853          1.032178210484          1.032264092483
  8.11110     4.50000     4.50000    51.359           -0.001222045260          1.029000818658          1.029068236639
  8.33247     4.60000     4.60000    50.164           -0.001183705702          1.024494464474          1.024559481214
  8.55278     4.70000     4.70000    49.025           -0.001292745903          1.019427658200          1.019498313372
  8.77211     4.80000     4.80000    47.939           -0.001256606051          1.014300147884          1.014368482249
  8.99055     4.90000     4.90000    46.901           -0.001062765434          1.009297535311          1.009355042965
  9.20815     5.00000     5.00000    45.909           -0.000798014062          1.004706364863          1.004749349430
  9.42497     5.10000     5.10000    44.959           -0.000453877615          1.000819148029          1.000843500847
  9.64106     5.20000     5.20000    44.049           -0.000119179198          0.997687845974          0.997694220416
  9.85647     5.30000     5.30000    43.175            0.000060302503          0.995222046000          0.995218828650
 10.07125     5.40000     5.40000    42.337            0.000106053782          0.993463922891          0.993458274561
 10.28543     5.50000     5.50000    41.531            0.000090947863          0.992509001495          0.992504162344
 10.49905     5.60000     5.60000    40.756           -0.000001028223          0.992205703067          0.992205757760
 10.71214     5.70000     5.70000    40.010           -0.000125194185          0.992407328790          0.992413989512
 10.92474     5.80000     5.80000    39.292           -0.000152879967          0.992940846973          0.992948985050
 11.13688     5.90000     5.90000    38.599           -0.000076477578          0.993815759669          0.993819834279
 11.34857     6.00000     6.00000    37.931           -0.000007263523          0.994906805971          0.994907193384

KW = UK-VK =     4.000

  0.00000     2.00000     2.00000   180.000            0.037375819072          0.165583216825          0.165252099444
  1.28062     2.10000     2.10000   144.494           -0.142323383696          0.722712678696          0.728269322399
  1.83303     2.20000     2.20000   130.760           -0.164384263702          1.916997082134          1.934041030027
  2.27156     2.30000     2.30000   120.816           -0.113932899557          1.884444290176          1.896025061808
  2.65330     2.40000     2.40000   112.885           -0.064882177864          1.284034764787          1.288516639627
  3.00000     2.50000     2.50000   106.260           -0.035541486055          1.068944155078          1.070984779854
  3.32265     2.60000     2.60000   100.570           -0.021375820279          0.981651002073          0.982777219243
  3.62767     2.70000     2.70000    95.589           -0.016189591592          0.946425391803          0.947247527768
  3.91918     2.80000     2.80000    91.169           -0.015388171063          0.927677724783          0.928443650814
  4.20000     2.90000     2.90000    87.206           -0.016453894440          0.910385755963          0.911189507267
  4.47214     3.00000     3.00000    83.621           -0.016533648028          0.894075570559          0.894868751563
  4.73709     3.10000     3.10000    80.356           -0.013632525509          0.883725070462          0.884371401903
  4.99600     3.20000     3.20000    77.364           -0.010484363495          0.882273944342          0.882770118301
  5.24976     3.30000     3.30000    74.610           -0.006829646871          0.889374443577          0.889700194916
  5.49909     3.40000     3.40000    72.064           -0.001615786232          0.903395977251          0.903474237991
  5.74456     3.50000     3.50000    69.700            0.003512833870          0.922668070474          0.922494344163
  5.98665     3.60000     3.60000    67.498            0.006454316619          0.944720802338          0.944394028129
  6.22575     3.70000     3.70000    65.441            0.006758571147          0.966943209354          0.966592987854
  6.46220     3.80000     3.80000    63.514            0.005514605906          0.987264263137          0.986972477576
  6.69627     3.90000     3.90000    61.704            0.003735499250          1.004423363709          1.004222258754
  6.92820     4.00000     4.00000    60.000            0.001534469830          1.017737889051          1.017654174135
  7.15821     4.10000     4.10000    58.393           -0.000834115665          1.026757873995          1.026803789358
  7.38647     4.20000     4.20000    56.874           -0.002487598324          1.031668675225          1.031806276575
  7.61315     4.30000     4.30000    55.435           -0.002968929802          1.033267265266          1.033431750154
  7.83837     4.40000     4.40000    54.071           -0.002582552504          1.032165629559          1.032308552834
  8.06226     4.50000     4.50000    52.776           -0.001864539327          1.029004685417          1.029107552538
  8.28493     4.60000     4.60000    51.543           -0.001310572563          1.024485195148          1.024557180071
  8.50647     4.70000     4.70000    50.369           -0.001067937689          1.019445223193          1.019503591749
  8.72697     4.80000     4.80000    49.249           -0.000904873754          1.014298640400          1.014347846526
  8.94651     4.90000     4.90000    48.179           -0.000683575159          1.009314099480          1.009351088498
  9.16515     5.00000     5.00000    47.156           -0.000449770994          1.004709301245          1.004733527519
  9.38296     5.10000     5.10000    46.178           -0.000178479845          1.000828198458          1.000837774745
  9.60000     5.20000     5.20000    45.240            0.000118814660          0.997692556043          0.997686201150
  9.81631     5.30000     5.30000    44.340            0.000299604139          0.995236429150          0.995220444196
 10.03195     5.40000     5.40000    43.477            0.000325872052          0.993470327661          0.993452972098
 10.24695     5.50000     5.50000    42.647            0.000280133770          0.992520932125          0.992506026750
 10.46136     5.60000     5.60000    41.850            0.000167123877          0.992216191507          0.992207301846
 10.67520     5.70000     5.70000    41.082           -0.000013186606          0.992414661998          0.992415363568
 10.88853     5.80000     5.80000    40.343           -0.000145313319          0.992944977101          0.992952712421
 11.10135     5.90000     5.90000    39.630           -0.000160551749          0.993813798737          0.993822352714
 11.31371     6.00000     6.00000    38.942           -0.000139401626          0.994901451976          0.994908887223

KW = UK-VK =     4.100

  0.91104     2.10000     2.10000   154.944           -0.232519326846          0.422005090702          0.427331918573
  1.59687     2.20000     2.20000   137.440           -0.232909816145          1.127602803983          1.141860359214
  2.08567     2.30000     2.30000   126.075           -0.165472360834          2.144313294314          2.163505627125
  2.49600     2.40000     2.40000   117.336           -0.104046024628          1.372036515261          1.379732508228
  2.86182     2.50000     2.50000   110.170           -0.063296305524          1.082263465414          1.085948417391
  3.19844     2.60000     2.60000   104.084           -0.039287464268          0.972983860107          0.975037477727
  3.51426     2.70000     2.70000    98.798           -0.026049909533          0.933986792361          0.935292957708
  3.81445     2.80000     2.80000    94.133           -0.019537311153          0.919703645561          0.920667945390
  4.10244     2.90000     2.90000    89.966           -0.015791787808          0.908161508784          0.908931005005
  4.38064     3.00000     3.00000    86.209           -0.013814885427          0.895226068176          0.895889575994
  4.65081     3.10000     3.10000    82.797           -0.010086757798          0.885822032907          0.886301299604
  4.91426     3.20000     3.20000    79.677           -0.005355244139          0.884178538842          0.884432453760
  5.17204     3.30000     3.30000    76.809           -0.002228038968          0.890549247248          0.890655631385
  5.42494     3.40000     3.40000    74.162            0.000668711359          0.903802352027          0.903769952336
  5.67362     3.50000     3.50000    71.707            0.004190443646          0.922562887003          0.922355680823
  5.91861     3.60000     3.60000    69.423            0.006831118469          0.944380967277          0.944035247439
  6.16036     3.70000     3.70000    67.291            0.007005477877          0.966583983467          0.966221107204
  6.39922     3.80000     3.80000    65.296            0.005047815094          0.986973584959          0.986706569915
  6.63551     3.90000     3.90000    63.423            0.002606524220          1.004214223909          1.004073919368
  6.86950     4.00000     4.00000    61.661            0.000544606593          1.017665163255          1.017635452109
  7.10141     4.10000     4.10000    60.000           -0.001304799072          1.026761788637          1.026833615680
  7.33144     4.20000     4.20000    58.431           -0.002794309506          1.031733715480          1.031888294827
  7.55976     4.30000     4.30000    56.946           -0.003473567559          1.033306722214          1.033499177640
  7.78653     4.40000     4.40000    55.538           -0.003292492071          1.032181717609          1.032363940041
  8.01187     4.50000     4.50000    54.201           -0.002523164246          1.029009324764          1.029148533937
  8.23590     4.60000     4.60000    52.930           -0.001626577554          1.024473264529          1.024562606916
  8.45872     4.70000     4.70000    51.720           -0.001000240819          1.019453849549          1.019508518370
  8.68044     4.80000     4.80000    50.565           -0.000622995432          1.014295725774          1.014329603031
  8.90112     4.90000     4.90000    49.463           -0.000322017439          1.009327568919          1.009344993538
  9.12086     5.00000     5.00000    48.410           -0.000091453680          1.004713737075          1.004718663024
  9.33970     5.10000     5.10000    47.402            0.000094386797          1.000835415803          1.000830351543
  9.55772     5.20000     5.20000    46.436            0.000303591002          0.997694163225          0.997677925562
  9.77497     5.30000     5.30000    45.510            0.000457596326          0.995244989297          0.995220574891
  9.99150     5.40000     5.40000    44.621            0.000479151008          0.993475027265          0.993449508334
 10.20735     5.50000     5.50000    43.768            0.000430937904          0.992527921458          0.992504992112
 10.42257     5.60000     5.60000    42.947            0.000335975092          0.992228876235          0.992211004965
 10.63720     5.70000     5.70000    42.157            0.000152482859          0.992423091046          0.992414978473
 10.85127     5.80000     5.80000    41.397           -0.000050257047          0.992954816298          0.992957491594
 11.06481     5.90000     5.90000    40.664           -0.000160978057          0.993815841960          0.993824418668
 11.27785     6.00000     6.00000    39.957           -0.000203113789          0.994900339232          0.994911172712

KW = UK-VK =     4.200

  0.00000     2.10000     2.10000   180.000           -0.296580531927          0.168410015619          0.171130933489
  1.31149     2.20000     2.20000   145.317           -0.277475147242          0.662321541839          0.672322602843
  1.87617     2.30000     2.30000   131.859           -0.197033083535          1.755980159376          1.774726428369
  2.32379     2.40000     2.40000   122.090           -0.128667487231          1.540316726680          1.551015382058
  2.71293     2.50000     2.50000   114.280           -0.082218551557          1.114655803225          1.119590646413
  3.06594     2.60000     2.60000   107.742           -0.052026247012          0.970522826315          0.973237299259
  3.39411     2.70000     2.70000   102.115           -0.033383810785          0.922003786747          0.923656855215
  3.70405     2.80000     2.80000    97.181           -0.022346634713          0.909771171918          0.910862384012
  4.00000     2.90000     2.90000    92.794           -0.015231544019          0.904030154078          0.904768952387
  4.28486     3.00000     3.00000    88.854           -0.010498238095          0.895552630430          0.896056938943
  4.56070     3.10000     3.10000    85.285           -0.007186219146          0.887860762486          0.888202944311
  4.82908     3.20000     3.20000    82.029           -0.002392363859          0.886188421333          0.886302093276
  5.09117     3.30000     3.30000    79.042            0.001342821792          0.891916847827          0.891852644762
  5.34790     3.40000     3.40000    76.289            0.003001257655          0.904434537267          0.904289040005
  5.60000     3.50000     3.50000    73.740            0.004520059594          0.922526410179          0.922302918161
  5.84808     3.60000     3.60000    71.371            0.006285266679          0.944026121403          0.943708137100
  6.09262     3.70000     3.70000    69.162            0.006693962307          0.966181032451          0.965834431125
  6.33404     3.80000     3.80000    67.095            0.004823261415          0.986640202536          0.986385148853
  6.57267     3.90000     3.90000    65.158            0.001942710484          1.004003012123          1.003898457764
  6.80882     4.00000     4.00000    63.336           -0.000256157264          1.017569150178          1.017583124182
  7.04273     4.10000     4.10000    61.620           -0.001615951904          1.026763444376          1.026852401499
  7.27461     4.20000     4.20000    60.000           -0.002642179816          1.031823347904          1.031969523043
  7.50467     4.30000     4.30000    58.467           -0.003309376360          1.033382957422          1.033566327634
  7.73305     4.40000     4.40000    57.015           -0.003409913380          1.032242370705          1.032431104077
  7.95990     4.50000     4.50000    55.636           -0.002887622752          1.029029194525          1.029188517960
  8.18535     4.60000     4.60000    54.326           -0.001951975440          1.024473238722          1.024580455978
  8.40952     4.70000     4.70000    53.078           -0.001066954681          1.019451230813          1.019509545983
  8.63250     4.80000     4.80000    51.889           -0.000467063401          1.014292399925          1.014317797611
  8.85438     4.90000     4.90000    50.754           -0.000058400662          1.009330787909          1.009333947981
  9.07524     5.00000     5.00000    49.669            0.000200067727          1.004717518633          1.004706742557
  9.29516     5.10000     5.10000    48.631            0.000320209679          1.000837182892          1.000820002435
  9.51420     5.20000     5.20000    47.638            0.000419800992          0.997692711311          0.997670258291
  9.73242     5.30000     5.30000    46.685            0.000519422059          0.995246041718          0.995218328751
  9.94987     5.40000     5.40000    45.771            0.000540298430          0.993477138766          0.993448363239
 10.16661     5.50000     5.50000    44.893            0.000506888007          0.992527987446          0.992501017055
 10.38268     5.60000     5.60000    44.049            0.000453480042          0.992240615790          0.992216494036
 10.59811     5.70000     5.70000    43.237            0.000313685249          0.992429941555          0.992413252531
 10.81296     5.80000     5.80000    42.455            0.000092134969          0.992967869621          0.992962965041
 11.02724     5.90000     5.90000    41.701           -0.000090419283          0.993821340377          0.993826157811
 11.24100     6.00000     6.00000    40.975           -0.000192776684          0.994903784044          0.994914066204

KW = UK-VK =     4.300

  0.93274     2.20000     2.20000   155.522           -0.297594705906          0.380055700076          0.386217411050
  1.63401     2.30000     2.30000   138.386           -0.210082830851          1.024376902003          1.036045363737
  2.13307     2.40000     2.40000   127.231           -0.138965859812          1.802055961555          1.815581926060
  2.55147     2.50000     2.50000   118.633           -0.090437657276          1.181573461658          1.187330048177
  2.92404     2.60000     2.60000   111.568           -0.058050569244          0.978627105027          0.981682178530
  3.26650     2.70000     2.70000   105.556           -0.036934250280          0.912227087891          0.914036915870
  3.58748     2.80000     2.80000   100.324           -0.023302223267          0.898205673307          0.899329140251
  3.89230     2.90000     2.90000    95.698           -0.014859748755          0.897660554350          0.898376226292
  4.18450     3.00000     3.00000    91.560           -0.008093137186          0.894627630127          0.895015952088
  4.46654     3.10000     3.10000    87.823           -0.004277689327          0.889638148564          0.889842212622
  4.74025     3.20000     3.20000    84.424           -0.001014050570          0.888260567405          0.888308858592
  5.00700     3.30000     3.30000    81.312            0.002917184445          0.893477989597          0.893338280686
  5.26783     3.40000     3.40000    78.448            0.004912788596          0.905286121022          0.905047755276
  5.52359     3.50000     3.50000    75.800            0.005242031532          0.922634142531          0.922374932744
  5.77495     3.60000     3.60000    73.342            0.005580903903          0.943724231638          0.943441962104
  6.02246     3.70000     3.70000    71.053            0.005756986819          0.965732259979          0.965434297052
  6.26658     3.80000     3.80000    68.914            0.004398627617          0.986248199546          0.986015687587
  6.50769     3.90000     3.90000    66.910            0.001617917065          1.003777555421          1.003690499094
  6.74611     4.00000     4.00000    65.027           -0.000797061047          1.017444279157          1.017487756705
  6.98212     4.10000     4.10000    63.254           -0.001922966890          1.026757888746          1.026863748018
  7.21595     4.20000     4.20000    61.582           -0.002382162467          1.031907375968          1.032039174883
  7.44782     4.30000     4.30000    60.000           -0.002735511839          1.033487003371          1.033638586751
  7.67789     4.40000     4.40000    58.502           -0.002946176599          1.032343255061          1.032506333210
  7.90633     4.50000     4.50000    57.081           -0.002768404561          1.029076239797          1.029228991423
  8.13327     4.60000     4.60000    55.730           -0.002074020352          1.024497867445          1.024611791815
  8.35883     4.70000     4.70000    54.445           -0.001160032325          1.019442633860          1.019506036037
  8.58312     4.80000     4.80000    53.220           -0.000423678802          1.014291441513          1.014314479983
  8.80625     4.90000     4.90000    52.052            0.000073939094          1.009320666266          1.009316665475
  9.02829     5.00000     5.00000    50.935            0.000373916275          1.004718903480          1.004698763710
  9.24932     5.10000     5.10000    49.867            0.000466340552          1.000831164253          1.000806143671
  9.46942     5.20000     5.20000    48.845            0.000468854898          0.997688693057          0.997663616561
  9.68865     5.30000     5.30000    47.865            0.000496321208          0.995239797740          0.995213317416
  9.90707     5.40000     5.40000    46.925            0.000508473760          0.993476412541          0.993449331925
 10.12472     5.50000     5.50000    46.022            0.000490991865          0.992520938883          0.992494814454
 10.34166     5.60000     5.60000    45.154            0.000480553482          0.992248276688          0.992222714668
 10.55794     5.70000     5.70000    44.320            0.000411410764          0.992433016353          0.992411128078
 10.77358     5.80000     5.80000    43.516            0.000225431524          0.992980402773          0.992968402411
 10.98863     5.90000     5.90000    42.742            0.000015736010          0.993828784084          0.993827945686
 11.20312     6.00000     6.00000    41.996           -0.000125386155          0.994910721220          0.994917408983

KW = UK-VK =     4.400

  0.00000     2.20000     2.20000   180.000           -0.297403625841          0.147936719409          0.150333601075
  1.34164     2.30000     2.30000   146.085           -0.209289184155          0.585850660600          0.592498465863
  1.91833     2.40000     2.40000   132.887           -0.139551397362          1.627461816124          1.639729161247
  2.37487     2.50000     2.50000   123.285           -0.091398807615          1.312117011812          1.318577875647
  2.77128     2.60000     2.60000   115.592           -0.058859741002          1.002387408083          1.005560413316
  3.13050     2.70000     2.70000   109.138           -0.037070629359          0.906985173535          0.908791259320
  3.46410     2.80000     2.80000   103.574           -0.022791746467          0.886054812528          0.887138772986
  3.77889     2.90000     2.90000    98.686           -0.013721124335          0.889054452609          0.889708910810
  4.07922     3.00000     3.00000    94.333           -0.007160692553          0.891944187803          0.892286721839
  4.36807     3.10000     3.10000    90.417           -0.001887720115          0.890763655883          0.890853810572
  4.64758     3.20000     3.20000    86.865            0.000365432858          0.890407961152          0.890390517702
  4.91935     3.30000     3.30000    83.621            0.003028933618          0.895268730821          0.895123380187
  5.18459     3.40000     3.40000    80.640            0.005648690792          0.906324109404          0.906049734671
  5.44426     3.50000     3.50000    77.890            0.006197665291          0.922943622005          0.922637070613
  5.69912     3.60000     3.60000    75.340            0.005426853849          0.943530302407          0.943255878514
  5.94979     3.70000     3.70000    72.967            0.004671525376          0.965271862523          0.965030180759
  6.19677     3.80000     3.80000    70.753            0.003564507121          0.985802858384          0.985614514791
  6.44050     3.90000     3.90000    68.680            0.001337628169          1.003506739516          1.003434783215
  6.68132     4.00000     4.00000    66.734           -0.001074750502          1.017291336438          1.017349953265
  6.91954     4.10000     4.10000    64.903           -0.002244875846          1.026739622899          1.026863203184
  7.15542     4.20000     4.20000    63.176           -0.002306998288          1.031961926254          1.032089572761
  7.38918     4.30000     4.30000    61.545           -0.002163993869          1.033600723476          1.033720646754
  7.62102     4.40000     4.40000    60.000           -0.002184549143          1.032462387534          1.032583316739
  7.85111     4.50000     4.50000    58.535           -0.002203998009          1.029153765141          1.029275380117
  8.07960     4.60000     4.60000    57.144           -0.001866279937          1.024550576099          1.024653093578
  8.30662     4.70000     4.70000    55.820           -0.001149721609          1.019438832844          1.019501671214
  8.53229     4.80000     4.80000    54.559           -0.000425797214          1.014295092633          1.014318246382
  8.75671     4.90000     4.90000    53.356            0.000095459042          1.009299799045          1.009294633938
  8.97998     5.00000     5.00000    52.208            0.000420715553          1.004716511923          1.004693851575
  9.20217     5.10000     5.10000    51.109            0.000520831312          1.000817345805          1.000789402095
  9.42338     5.20000     5.20000    50.058            0.000464978649          0.997682505412          0.997657636384
  9.64365     5.30000     5.30000    49.051            0.000419025026          0.995228191681          0.995205835524
  9.86306     5.40000     5.40000    48.084            0.000406740803          0.993473155767          0.993451493261
 10.08167     5.50000     5.50000    47.156            0.000391561673          0.992508576308          0.992487742455
 10.29951     5.60000     5.60000    46.265            0.000404862145          0.992249658894          0.992228122996
 10.51665     5.70000     5.70000    45.407            0.000406299239          0.992431489295          0.992409872995
 10.73313     5.80000     5.80000    44.582            0.000296639516          0.992988639651          0.992972848615
 10.94897     5.90000     5.90000    43.787            0.000112345367          0.993836317668          0.993830332013
 11.16423     6.00000     6.00000    43.020           -0.000033462104          0.994919093541          0.994920878326

KW = UK-VK =     4.500

  0.95394     2.30000     2.30000   156.063           -0.198923928210          0.329536779534          0.333088931209
  1.67033     2.40000     2.40000   139.272           -0.134099337167          0.952716694603          0.959615408236
  2.17945     2.50000     2.50000   128.316           -0.088489916607          1.547757396527          1.555134843757
  2.60576     2.60000     2.60000   119.853           -0.056706375147          1.053620791283          1.056833584442
  2.98496     2.70000     2.70000   112.885           -0.035459886163          0.910328539504          0.912062368045
  3.33317     2.80000     2.80000   106.945           -0.021491463999          0.875074247387          0.876083630047
  3.65923     2.90000     2.90000   101.767           -0.011934835495          0.878337450168          0.878899791587
  3.96863     3.00000     3.00000    97.181           -0.006417350571          0.887027238508          0.887332510129
  4.26497     3.10000     3.10000    93.072           -0.001033705896          0.890793058388          0.890842426005
  4.55082     3.20000     3.20000    89.357            0.002057906651          0.892522416889          0.892423961120
  4.82804     3.30000     3.30000    85.972            0.003157839784          0.897300632669          0.897148753286
  5.09804     3.40000     3.40000    82.869            0.005192225809          0.907577640270          0.907325082484
  5.36190     3.50000     3.50000    80.010            0.006550454595          0.923476457477          0.923152275356
  5.62050     3.60000     3.60000    77.364            0.005765540218          0.943456377049          0.943164854677
  5.87452     3.70000     3.70000    74.906            0.004018954732          0.964857555495          0.964649716502
  6.12454     3.80000     3.80000    72.613            0.002544523450          0.985328892921          0.985194501140
  6.37103     3.90000     3.90000    70.469            0.000894467699          1.003164547598          1.003116445914
  6.61438     4.00000     4.00000    68.458           -0.001150128893          1.017114382116          1.017177099417
  6.85493     4.10000     4.10000    66.567           -0.002453552816          1.026701252719          1.026836317123
  7.09295     4.20000     4.20000    64.785           -0.002460234462          1.031984893456          1.032121022688
  7.32871     4.30000     4.30000    63.102           -0.001904099926          1.033705325859          1.033810855655
  7.56241     4.40000     4.40000    61.509           -0.001514882338          1.032573894688          1.032657759463
  7.79423     4.50000     4.50000    60.000           -0.001442944745          1.029254133587          1.029333758724
  8.02434     4.60000     4.60000    58.567           -0.001361542883          1.024623344235          1.024698139060
  8.25288     4.70000     4.70000    57.204           -0.000956952077          1.019451271592          1.019503574184
  8.47998     4.80000     4.80000    55.906           -0.000391527665          1.014303144518          1.014324434908
  8.70575     4.90000     4.90000    54.669            0.000065432371          1.009275805270          1.009272264927
  8.93029     5.00000     5.00000    53.487            0.000372527843          1.004709121931          1.004689057138
  9.15369     5.10000     5.10000    52.358            0.000494958443          1.000798340638          1.000771785530
  9.37603     5.20000     5.20000    51.277            0.000428239685          0.997673987134          0.997651083211
  9.59740     5.30000     5.30000    50.242            0.000325259606          0.995214189620          0.995196836267
  9.81784     5.40000     5.40000    49.249            0.000273306817          0.993467957636          0.993453401629
 10.03743     5.50000     5.50000    48.295            0.000239352287          0.992494189683          0.992481454527
 10.25622     5.60000     5.60000    47.380            0.000245258493          0.992244152841          0.992231106727
 10.47425     5.70000     5.70000    46.499            0.000292048741          0.992426225437          0.992410687583
 10.69159     5.80000     5.80000    45.652            0.000273970033          0.992990009952          0.992975425644
 10.90825     5.90000     5.90000    44.835            0.000159683025          0.993842356256          0.993833848465
 11.12430     6.00000     6.00000    44.049            0.000045994767          0.994926536886          0.994924083631

KW = UK-VK =     4.600

  0.00000     2.30000     2.30000   180.000           -0.181159759697          0.124830399802          0.126054634907
  1.37113     2.40000     2.40000   146.804           -0.123364881762          0.529370425106          0.532894760822
  1.95959     2.50000     2.50000   133.852           -0.082173654675          1.533289635805          1.540074146114
  2.42487     2.60000     2.60000   124.408           -0.052885905517          1.156934909593          1.160224381687
  2.82843     2.70000     2.70000   116.827           -0.032861845751          0.927184677712          0.928820997760
  3.19374     2.80000     2.80000   110.456           -0.019506336221          0.867353053737          0.868261021197
  3.53270     2.90000     2.90000   104.953           -0.010552301050          0.866087391065          0.866577619971
  3.85227     3.00000     3.00000   100.111           -0.004771662249          0.879650563720          0.879875642869
  4.15692     3.10000     3.10000    95.793           -0.001152301264          0.889315398996          0.889370339540
  4.44972     3.20000     3.20000    91.903            0.002879736986          0.894247736443          0.894109701861
  4.73286     3.30000     3.30000    88.369            0.003977638222          0.899517745498          0.899325972839
  5.00799     3.40000     3.40000    85.137            0.004477365340          0.909147700939          0.908929529940
  5.27636     3.50000     3.50000    82.165            0.005802085696          0.924234368865          0.923946976344
  5.53895     3.60000     3.60000    79.418            0.005816705550          0.943500560014          0.943206437608
  5.79655     3.70000     3.70000    76.869            0.003887903339          0.964532063601          0.964331068306
  6.04979     3.80000     3.80000    74.496            0.001767505903          0.984852473168          0.984759161667
  6.29921     3.90000     3.90000    72.278            0.000320032268          1.002752300249          1.002735096454
  6.54523     4.00000     4.00000    70.199           -0.001122462389          1.016910405552          1.016971601815
  6.78823     4.10000     4.10000    68.247           -0.002390567136          1.026634205601          1.026765793699
  7.02851     4.20000     4.20000    66.408           -0.002628586362          1.031994517936          1.032139965053
  7.26636     4.30000     4.30000    64.672           -0.001981019728          1.033789268345          1.033899070590
  7.50200     4.40000     4.40000    63.031           -0.001209089610          1.032664434970          1.032731375653
  7.73563     4.50000     4.50000    61.476           -0.000808422680          1.029361555325          1.029406169157
  7.96743     4.60000     4.60000    60.000           -0.000738435852          1.024701675318          1.024742242206
  8.19756     4.70000     4.70000    58.597           -0.000597630876          1.019486235627          1.019518899868
  8.42615     4.80000     4.80000    57.262           -0.000267247414          1.014312989957          1.014327522312
  8.65332     4.90000     4.90000    55.989            0.000051984850          1.009258163828          1.009255351136
  8.87919     5.00000     5.00000    54.774            0.000287180796          1.004695786784          1.004680319020
  9.10385     5.10000     5.10000    53.613            0.000418262621          1.000778575045          1.000756135110
  9.32738     5.20000     5.20000    52.502            0.000377206039          0.997662359733          0.997642185469
  9.54987     5.30000     5.30000    51.439            0.000246090928          0.995200767056          0.995187637657
  9.77139     5.40000     5.40000    50.419            0.000148089717          0.993461370474          0.993453483386
  9.99200     5.50000     5.50000    49.440            0.000077099746          0.992481486630          0.992477384421
 10.21176     5.60000     5.60000    48.499            0.000045474662          0.992232951941          0.992230532994
 10.43072     5.70000     5.70000    47.595            0.000097434829          0.992419399373          0.992414215534
 10.64894     5.80000     5.80000    46.726            0.000157076734          0.992984075911          0.992975714207
 10.86646     5.90000     5.90000    45.888            0.000136110438          0.993845992945          0.993838741048
 11.08332     6.00000     6.00000    45.081            0.000083117134          0.994931169834          0.994926736546

KW = UK-VK =     4.700

  0.97468     2.40000     2.40000   156.568           -0.107054839062          0.291363900085          0.293045745195
  1.70587     2.50000     2.50000   140.103           -0.072064916254          0.915894315603          0.919446492789
  2.22486     2.60000     2.60000   129.337           -0.046475108634          1.359770163758          1.363166522835
  2.65895     2.70000     2.70000   121.003           -0.028745106036          0.966684895316          0.968176874947
  3.04467     2.80000     2.80000   114.130           -0.016767347371          0.866518339897          0.867297949096
  3.39853     2.90000     2.90000   108.259           -0.009219326842          0.853982579915          0.854404866416
  3.72961     3.00000     3.00000   103.134           -0.003170518598          0.869811097685          0.869958965395
  4.04351     3.10000     3.10000    98.588           -0.000517875505          0.885816509127          0.885841102918
  4.34396     3.20000     3.20000    94.509            0.002331333118          0.895109425566          0.894997566687
  4.63357     3.30000     3.30000    90.816            0.004597153781          0.901797350715          0.901575155224
  4.91426     3.40000     3.40000    87.447            0.004352934413          0.911089085129          0.910876522993
  5.18748     3.50000     3.50000    84.355            0.004457973965          0.925244515837          0.925023443429
  5.45436     3.60000     3.60000    81.503            0.004913157372          0.943704009491          0.943455509502
  5.71577     3.70000     3.70000    78.860            0.003744959066          0.964296501442          0.964102941824
  5.97244     3.80000     3.80000    76.402            0.001430686614          0.984389865023          0.984314369254
  6.22495     3.90000     3.90000    74.108           -0.000180516993          1.002298062251          1.002307762066
  6.47379     4.00000     4.00000    71.960           -0.001086690387          1.016662180704          1.016721412114
  6.71937     4.10000     4.10000    69.943           -0.002018876987          1.026532288429          1.026643403701
  6.96204     4.20000     4.20000    68.046           -0.002520086072          1.032010208248          1.032149653046
  7.20208     4.30000     4.30000    66.256           -0.002142880257          1.033852727127          1.033971509158
  7.43976     4.40000     4.40000    64.565           -0.001270218235          1.032740757747          1.032811088215
  7.67529     4.50000     4.50000    62.963           -0.000520043892          1.029459473148          1.029488174717
  7.90886     4.60000     4.60000    61.444           -0.000227663010          1.024773720615          1.024786228101
  8.14064     4.70000     4.70000    60.000           -0.000176048927          1.019540878519          1.019550500986
  8.37078     4.80000     4.80000    58.626           -0.000054501742          1.014321951012          1.014324914695
  8.59942     4.90000     4.90000    57.317            0.000100455266          1.009253567885          1.009248132692
  8.82666     5.00000     5.00000    56.069            0.000223350861          1.004676574956          1.004664545306
  9.05262     5.10000     5.10000    54.875            0.000327676768          1.000762395469          1.000744815696
  9.27739     5.20000     5.20000    53.734            0.000323761166          0.997646743906          0.997629428277
  9.50105     5.30000     5.30000    52.642            0.000196105995          0.995189841475          0.995179378949
  9.72368     5.40000     5.40000    51.594            0.000059489460          0.993453712041          0.993450543710
  9.94535     5.50000     5.50000    50.589           -0.000054775699          0.992473310635          0.992476225056
 10.16612     5.60000     5.60000    49.624           -0.000140608078          0.992218753710          0.992226233084
 10.38605     5.70000     5.70000    48.696           -0.000123495925          0.992413570472          0.992420140882
 10.60519     5.80000     5.80000    47.804           -0.000023281260          0.992972828799          0.992974068133
 10.82359     5.90000     5.90000    46.945            0.000044478717          0.993847098342          0.993844728523
 11.04129     6.00000     6.00000    46.116            0.000063964667          0.994932249213          0.994928837469

KW = UK-VK =     4.800

  0.00000     2.40000     2.40000   180.000           -0.085283577982          0.107354158726          0.107847240242
  1.40000     2.50000     2.50000   147.480           -0.057595981736          0.494283042058          0.495813971657
  2.00000     2.60000     2.60000   134.760           -0.037076639078          1.457531957066          1.460434821890
  2.47386     2.70000     2.70000   125.468           -0.022838089244          1.050260173788          1.051547631548
  2.88444     2.80000     2.80000   117.995           -0.013174128849          0.877793884214          0.878414275324
  3.25576     2.90000     2.90000   111.703           -0.006698014419          0.844259136452          0.844562401315
  3.60000     3.00000     3.00000   106.260           -0.002509211208          0.857782135468          0.857897538419
  3.92428     3.10000     3.10000   101.464            0.000943456579          0.879738001234          0.879693507630
  4.23320     3.20000     3.20000    97.181            0.001749025846          0.894700236769          0.894616353116
  4.52990     3.30000     3.30000    93.316            0.003959286507          0.903916294873          0.903724473389
  4.81664     3.40000     3.40000    89.802            0.004513348414          0.913310646817          0.913089715854
  5.09510     3.50000     3.50000    86.584            0.003489129475          0.926586911804          0.926413624681
  5.36656     3.60000     3.60000    83.621            0.003274540243          0.944158016820          0.943992301348
  5.63205     3.70000     3.70000    80.880            0.002965568135          0.964135995331          0.963982737937
  5.89237     3.80000     3.80000    78.333            0.001282330135          0.983954529112          0.983886891340
  6.14817     3.90000     3.90000    75.960           -0.000442705592          1.001830986472          1.001854763855
  6.40000     4.00000     4.00000    73.740           -0.001092524980          1.016346254032          1.016405784977
  6.64831     4.10000     4.10000    71.658           -0.001485400955          1.026392984223          1.026474724524
  6.89348     4.20000     4.20000    69.700           -0.002000685851          1.032029983609          1.032140687293
  7.13583     4.30000     4.30000    67.854           -0.002051588699          1.033906509479          1.034020236486
  7.37564     4.40000     4.40000    66.111           -0.001447507136          1.032822101543          1.032902255361
  7.61315     4.50000     4.50000    64.462           -0.000574879716          1.029539913140          1.029571643707
  7.84857     4.60000     4.60000    62.898            0.000011819036          1.024837365737          1.024836716384
  8.08208     4.70000     4.70000    61.413            0.000169303326          1.019603932460          1.019594678293
  8.31384     4.80000     4.80000    60.000            0.000191998243          1.014330319751          1.014319879367
  8.54400     4.90000     4.90000    58.654            0.000214106580          1.009262035578          1.009250451186
  8.77268     5.00000     5.00000    57.371            0.000216714423          1.004653616319          1.004641944370
  9.00000     5.10000     5.10000    56.145            0.000254624795          1.000751767986          1.000738107524
  9.22605     5.20000     5.20000    54.973            0.000271561695          0.997627094028          0.997612570414
  9.45093     5.30000     5.30000    53.851            0.000170827185          0.995181495296          0.995172381495
  9.67471     5.40000     5.40000    52.776            0.000016096140          0.993445080669          0.993444223415
  9.89747     5.50000     5.50000    51.744           -0.000131202865          0.992470616696          0.992477597545
 10.11929     5.60000     5.60000    50.754           -0.000266920899          0.992205008626          0.992219206865
 10.34021     5.70000     5.70000    49.802           -0.000309572666          0.992410609014          0.992427079465
 10.56030     5.80000     5.80000    48.887           -0.000215770090          0.992960197524          0.992971683619
 10.77961     5.90000     5.90000    48.005           -0.000089480586          0.993846156593          0.993850924133
 10.99818     6.00000     6.00000    47.156           -0.000005950322          0.994930464824          0.994930782202

KW = UK-VK =     4.900

  0.99499     2.50000     2.50000   157.043           -0.039110300483          0.266012190570          0.266571109097
  1.74069     2.60000     2.60000   140.886           -0.025126859622          0.905660943730          0.906882556421
  2.26936     2.70000     2.70000   130.299           -0.015126563149          1.222570018047          1.223562244054
  2.71109     2.80000     2.80000   122.090           -0.008347116404          0.908506449384          0.908913176515
  3.10322     2.90000     2.90000   115.307           -0.003621387727          0.839964668985          0.840127772996
  3.46266     3.00000     3.00000   109.505           -0.001404325866          0.844886420025          0.844950032632
  3.79868     3.10000     3.10000   104.431            0.001482468693          0.870842068087          0.870772863531
  4.11704     3.20000     3.20000    99.925            0.002250427866          0.892515111688          0.892407447181
  4.42154     3.30000     3.30000    95.877            0.002555985946          0.905495727085          0.905371667697
  4.71487     3.40000     3.40000    92.206            0.003901636979          0.915652068371          0.915460585124
  4.99900     3.50000     3.50000    88.854            0.003150134897          0.928339022579          0.928182272887
  5.27541     3.60000     3.60000    85.774            0.001820689675          0.944944338184          0.944852114165
  5.54527     3.70000     3.70000    82.930            0.001519860156          0.964087817529          0.964009270618
  5.80948     3.80000     3.80000    80.292            0.000860240204          0.983568049741          0.983522692315
  6.06877     3.90000     3.90000    77.836           -0.000508966277          1.001357305061          1.001384628427
  6.32376     4.00000     4.00000    75.541           -0.001128412319          1.015953609705          1.016015072492
  6.57495     4.10000     4.10000    73.391           -0.001034923919          1.026211496583          1.026268436086
  6.82276     4.20000     4.20000    71.371           -0.001216149619          1.032024989607          1.032092279496
  7.06753     4.30000     4.30000    69.468           -0.001531560616          1.033963722958          1.034048625252
  7.30958     4.40000     4.40000    67.672           -0.001410495023          1.032922515086          1.033000626844
  7.54917     4.50000     4.50000    65.973           -0.000758944821          1.029609836917          1.029651730242
  7.78653     4.60000     4.60000    64.364           -0.000022163894          1.024900103340          1.024901321130
  8.02185     4.70000     4.70000    62.836            0.000338983557          1.019662016961          1.019643487138
  8.25530     4.80000     4.80000    61.383            0.000393805641          1.014342458559          1.014321044370
  8.48705     4.90000     4.90000    60.000            0.000355599464          1.009276368041          1.009257127947
  8.71722     5.00000     5.00000    58.681            0.000267134339          1.004631459382          1.004617072240
  8.94595     5.10000     5.10000    57.422            0.000214878196          1.000744791344          1.000733263318
  9.17333     5.20000     5.20000    56.218            0.000218118970          0.997605004381          0.997593339206
  9.39947     5.30000     5.30000    55.067            0.000151901755          0.995173818579          0.995165714522
  9.62445     5.40000     5.40000    53.963            0.000006186761          0.993435541490          0.993435211996
  9.84835     5.50000     5.50000    52.905           -0.000149616674          0.992472110777          0.992480071382
 10.07125     5.60000     5.60000    51.889           -0.000310124477          0.992194900274          0.992211396497
 10.29320     5.70000     5.70000    50.913           -0.000412761499          0.992410944079          0.992432904699
 10.51428     5.80000     5.80000    49.974           -0.000365566577          0.992950836224          0.992970296411
 10.73452     5.90000     5.90000    49.071           -0.000226017449          0.993843991731          0.993856034039
 10.95399     6.00000     6.00000    48.200           -0.000104234013          0.994927730927          0.994933290580

KW = UK-VK =     5.000

  0.00000     2.50000     2.50000   180.000           -0.016808446973          0.095337751620          0.095423737727
  1.42829     2.60000     2.60000   148.115           -0.011056142609          0.474851053589          0.475132673140
  2.03961     2.70000     2.70000   135.617           -0.006141625921          1.391397396657          1.391855667088
  2.52190     2.80000     2.80000   126.469           -0.002693079964          0.977137101211          0.977278196247
  2.93939     2.90000     2.90000   119.099           -0.000863034377          0.846379921756          0.846419083121
  3.31662     3.00000     3.00000   112.885            0.000911011810          0.833466356288          0.833425652471
  3.66606     3.10000     3.10000   107.501            0.001004672584          0.859295140627          0.859248861220
  3.99500     3.20000     3.20000   102.750            0.002705036379          0.887773248428          0.887644525336
  4.30813     3.30000     3.30000    98.502            0.001803751330          0.906053143008          0.905965537257
  4.60869     3.40000     3.40000    94.664            0.002245542908          0.917994598201          0.917884100440
  4.89898     3.50000     3.50000    91.169            0.002642465548          0.930467282988          0.930335489730
  5.18073     3.60000     3.60000    87.966            0.001142098846          0.946094424460          0.946036500818
  5.45527     3.70000     3.70000    85.013            0.000066603493          0.964272695114          0.964269252093
  5.72364     3.80000     3.80000    82.279           -0.000025961018          0.983259176585          0.983260545052
  5.98665     3.90000     3.90000    79.737           -0.000591234744          1.000870106405          1.000901830972
  6.24500     4.00000     4.00000    77.364           -0.001142416421          1.015501654585          1.015563852517
  6.49923     4.10000     4.10000    75.144           -0.000833607422          1.025972799182          1.026018651479
  6.74981     4.20000     4.20000    73.059           -0.000503252327          1.031958908372          1.031986750613
  6.99714     4.30000     4.30000    71.097           -0.000706694137          1.034025743798          1.034064920112
  7.24155     4.40000     4.40000    69.247           -0.000974615322          1.033037343467          1.033091321396
  7.48331     4.50000     4.50000    67.498           -0.000785536822          1.029688725744          1.029732090316
  7.72269     4.60000     4.60000    65.841           -0.000178300852          1.024971958170          1.024981755637
  7.95990     4.70000     4.70000    64.270            0.000325351462          1.019708784801          1.019690999320
  8.19512     4.80000     4.80000    62.776            0.000490349803          1.014364314405          1.014337649943
  8.42852     4.90000     4.90000    61.355            0.000468027208          1.009286258280          1.009260935065
  8.66025     5.00000     5.00000    60.000            0.000342167921          1.004615679196          1.004597251308
  8.89044     5.10000     5.10000    58.707            0.000204992607          1.000736261491          1.000725263905
  9.11921     5.20000     5.20000    57.471            0.000159096646          0.997583649456          0.997575140997
  9.34666     5.30000     5.30000    56.289            0.000117581458          0.995163602323          0.995157329329
  9.57288     5.40000     5.40000    55.157            0.000004923330          0.993425311647          0.993425049443
  9.79796     5.50000     5.50000    54.071           -0.000128776238          0.992474736862          0.992481588627
 10.02198     5.60000     5.60000    53.030           -0.000276300467          0.992190340896          0.992205037849
 10.24500     5.70000     5.70000    52.029           -0.000413656867          0.992413470825          0.992435479140
 10.46709     5.80000     5.80000    51.066           -0.000432295372          0.992948511886          0.992971524272
 10.68831     5.90000     5.90000    50.140           -0.000324492814          0.993841554633          0.993858843800
 10.90871     6.00000     6.00000    49.249           -0.000199286432          0.994926486327          0.994937115944

KW = UK-VK =     5.100

  1.01489     2.60000     2.60000   157.491            0.004409301157          0.249678451336          0.249619445842
  1.77482     2.70000     2.70000   141.624            0.003822153892          0.916251482191          0.916063776192
  2.31301     2.80000     2.80000   131.208            0.003232947009          1.123781327745          1.123586590327
  2.76225     2.90000     2.90000   123.119            0.002728339801          0.870191658780          0.870064398132
  3.16070     3.00000     3.00000   116.423            0.002495002044          0.826253263085          0.826142761049
  3.52562     3.10000     3.10000   110.688            0.001512566857          0.845975600310          0.845907007045
  3.86652     3.20000     3.20000   105.665            0.001696912665          0.879922381717          0.879842341433
  4.18927     3.30000     3.30000   101.199            0.001778209582          0.905026002465          0.904939735032
  4.49778     3.40000     3.40000    97.181            0.000604616345          0.920129560804          0.920099737273
  4.79479     3.50000     3.50000    93.534            0.001201313100          0.932828332478          0.932768260179
  5.08232     3.60000     3.60000    90.199            0.000795898406          0.947625238585          0.947584807072
  5.36190     3.70000     3.70000    87.132           -0.000724236476          0.964822112442          0.964859574254
  5.63471     3.80000     3.80000    84.297           -0.001061126104          0.983066093261          0.983122019897
  5.90169     3.90000     3.90000    81.664           -0.000861559442          1.000386710202          1.000432918237
  6.16360     4.00000     4.00000    79.211           -0.001088846707          1.015019418357          1.015078671408
  6.42106     4.10000     4.10000    76.918           -0.000841796343          1.025655963377          1.025702251825
  6.67458     4.20000     4.20000    74.766           -0.000148224666          1.031815515863          1.031823715039
  6.92459     4.30000     4.30000    72.744            0.000074196810          1.034071307322          1.034067194137
  7.17147     4.40000     4.40000    70.837           -0.000232714059          1.033145743949          1.033158633385
  7.41552     4.50000     4.50000    69.036           -0.000479543717          1.029795268804          1.029821743716
  7.65702     4.60000     4.60000    67.332           -0.000244160736          1.025057704142          1.025071121719
  7.89620     4.70000     4.70000    65.715            0.000215175055          1.019750753308          1.019738990115
  8.13327     4.80000     4.80000    64.180            0.000471026031          1.014398723968          1.014373109407
  8.36839     4.90000     4.90000    62.719            0.000505040717          1.009285472365          1.009258146563
  8.60174     5.00000     5.00000    61.328            0.000395029640          1.004609726182          1.004588451546
  8.83346     5.10000     5.10000    60.000            0.000206586765          1.000720646104          1.000709563168
  9.06366     5.20000     5.20000    58.732            0.000092676497          0.997566412450          0.997561456196
  9.29247     5.30000     5.30000    57.519            0.000053979951          0.995147857584          0.995144977779
  9.51998     5.40000     5.40000    56.357           -0.000013746998          0.993414731525          0.993415463647
  9.74628     5.50000     5.50000    55.244           -0.000099838676          0.992474882139          0.992480194223
  9.97146     5.60000     5.60000    54.176           -0.000197149143          0.992191305996          0.992201792704
 10.19559     5.70000     5.70000    53.150           -0.000326971223          0.992416155101          0.992433551335
 10.41873     5.80000     5.80000    52.164           -0.000402898167          0.992954621513          0.992976069095
 10.64096     5.90000     5.90000    51.215           -0.000356512095          0.993839849052          0.993858844224
 10.86232     6.00000     6.00000    50.301           -0.000260591989          0.994928708233          0.994942607867

KW = UK-VK =     5.200

  0.00000     2.60000     2.60000   180.000            0.021044069926          0.087031162063          0.086933086884
  1.45602     2.70000     2.70000   148.715            0.014096175201          0.467256241356          0.466903405588
  2.07846     2.80000     2.80000   136.426            0.009834042205          1.331308596803          1.330607099222
  2.56905     2.90000     2.90000   127.417            0.006564615473          0.927006373045          0.926680248511
  2.99333     3.00000     3.00000   120.147            0.003390737096          0.828294383146          0.828143845830
  3.37639     3.10000     3.10000   114.008            0.002754870271          0.833065274254          0.832942258616
  3.73095     3.20000     3.20000   108.682            0.000442779851          0.869052245329          0.869031616826
  4.06448     3.30000     3.30000   103.975            0.001025877498          0.901608309502          0.901558726388
  4.38178     3.40000     3.40000    99.762           -0.000100870460          0.921554644450          0.921559627918
  4.68615     3.50000     3.50000    95.951           -0.000732506587          0.935314954822          0.935351685652
  4.97996     3.60000     3.60000    92.477           -0.000136460734          0.949563163854          0.949570110562
  5.26498     3.70000     3.70000    89.288           -0.000924725009          0.965771991740          0.965819871616
  5.54256     3.80000     3.80000    86.347           -0.001722515497          0.983060423201          0.983151211051
  5.81378     3.90000     3.90000    83.621           -0.001273068242          0.999963457570          1.000031708682
  6.07947     4.00000     4.00000    81.083           -0.000969074115          1.014521407298          1.014574116331
  6.34035     4.10000     4.10000    78.713           -0.000848802359          1.025254506854          1.025301162295
  6.59697     4.20000     4.20000    76.493           -0.000172381423          1.031605509772          1.031615043273
  6.84982     4.30000     4.30000    74.407            0.000478481730          1.034062116667          1.034035592294
  7.09930     4.40000     4.40000    72.443            0.000498412185          1.033226478523          1.033198871674
  7.34575     4.50000     4.50000    70.589            0.000105776493          1.029929762777          1.029923922431
  7.58947     4.60000     4.60000    68.835           -0.000076096760          1.025155359840          1.025159542012
  7.83071     4.70000     4.70000    67.172            0.000139203890          1.019804009762          1.019796399333
  8.06970     4.80000     4.80000    65.594            0.000380584737          1.014442695915          1.014421998587
  8.30662     4.90000     4.90000    64.094            0.000455105709          1.009277568942          1.009252945056
  8.54166     5.00000     5.00000    62.665            0.000388614224          1.004611835799          1.004590906619
  8.77496     5.10000     5.10000    61.302            0.000196540661          1.000696189223          1.000685645491
  9.00666     5.20000     5.20000    60.000            0.000022019362          0.997554610272          0.997553432706
  9.23688     5.30000     5.30000    58.756           -0.000037625035          0.995125694674          0.995127701917
  9.46573     5.40000     5.40000    57.564           -0.000065269752          0.993403931236          0.993407407267
  9.69330     5.50000     5.50000    56.423           -0.000093146164          0.992469872657          0.992474828628
  9.91968     5.60000     5.60000    55.328           -0.000117161000          0.992195774397          0.992202006397
 10.14495     5.70000     5.70000    54.277           -0.000195223837          0.992417038130          0.992427424789
 10.36919     5.80000     5.80000    53.266           -0.000295222962          0.992967432893          0.992983148686
 10.59245     5.90000     5.90000    52.294           -0.000314858829          0.993839925532          0.993856701358
 10.81480     6.00000     6.00000    51.359           -0.000268399641          0.994935010987          0.994949327168

KW = UK-VK =     5.300

  1.03441     2.70000     2.70000   157.913            0.024201888059          0.239878179084          0.239567350356
  1.80831     2.80000     2.80000   142.322            0.015974592003          0.943708170015          0.942900674729
  2.35584     2.90000     2.90000   132.070            0.009703450065          1.052876726216          1.052329304385
  2.81247     3.00000     3.00000   124.094            0.005729154746          0.846446102676          0.846186205975
  3.21714     3.10000     3.10000   117.484            0.002554291213          0.823373183052          0.823260449826
  3.58748     3.20000     3.20000   111.813            0.000663169696          0.855692939421          0.855662518563
  3.93319     3.30000     3.30000   106.841           -0.000767396819          0.894988056625          0.895024877946
  4.26028     3.40000     3.40000   102.413           -0.000533282729          0.921579365182          0.921605713139
  4.57275     3.50000     3.50000    98.426           -0.001983180521          0.937834939895          0.937934659168
  4.87340     3.60000     3.60000    94.802           -0.001801195356          0.951882103640          0.951974027910
  5.16430     3.70000     3.70000    91.486           -0.001280644305          0.967085166456          0.967151566342
  5.44702     3.80000     3.80000    88.433           -0.001838904371          0.983354570457          0.983451522369
  5.72276     3.90000     3.90000    85.607           -0.001598888416          0.999660777632          0.999746472006
  5.99250     4.00000     4.00000    82.982           -0.000835133041          1.014009684416          1.014055085005
  6.25700     4.10000     4.10000    80.533           -0.000655161696          1.024790392737          1.024826387811
  6.51690     4.20000     4.20000    78.241           -0.000317279784          1.031343832945          1.031361375690
  6.77274     4.30000     4.30000    76.090            0.000428517301          1.033968603910          1.033944851373
  7.02496     4.40000     4.40000    74.066            0.000887806731          1.033270260718          1.033221084404
  7.27393     4.50000     4.50000    72.156            0.000716669149          1.030066844624          1.030027270463
  7.51997     4.60000     4.60000    70.352            0.000310022805          1.025261350741          1.025244310910
  7.76338     4.70000     4.70000    68.642            0.000195752791          1.019882043084          1.019871340279
  8.00437     4.80000     4.80000    67.020            0.000294409707          1.014490274773          1.014474263074
  8.24318     4.90000     4.90000    65.478            0.000347643607          1.009275202109          1.009256392489
  8.47998     5.00000     5.00000    64.011            0.000314298000          1.004614987581          1.004598060650
  8.71493     5.10000     5.10000    62.612            0.000158689193          1.000667400059          1.000658887156
  8.94818     5.20000     5.20000    61.276           -0.000045166496          0.997545760036          0.997548175466
  9.17987     5.30000     5.30000    60.000           -0.000140479294          0.995099604224          0.995107098444
  9.41010     5.40000     5.40000    58.779           -0.000147462358          0.993392378780          0.993400232036
  9.63898     5.50000     5.50000    57.608           -0.000125790388          0.992459156302          0.992465849094
  9.86661     5.60000     5.60000    56.486           -0.000076481074          0.992200371823          0.992204439996
 10.09307     5.70000     5.70000    55.409           -0.000072904150          0.992415142798          0.992419021547
 10.31843     5.80000     5.80000    54.374           -0.000151216064          0.992982479224          0.992990529066
 10.54277     5.90000     5.90000    53.379           -0.000215405485          0.993842765794          0.993854242671
 10.76615     6.00000     6.00000    52.421           -0.000219806063          0.994944250279          0.994955974603

KW = UK-VK =     5.400

  0.00000     2.70000     2.70000   180.000            0.032931282394          0.081331546155          0.081188213251
  1.48324     2.80000     2.80000   149.282            0.021754467333          0.469217616968          0.468671028034
  2.11660     2.90000     2.90000   137.193            0.013428221290          1.275687659070          1.274769972052
  2.61534     3.00000     3.00000   128.316            0.007287822518          0.893684147561          0.893335122613
  3.04631     3.10000     3.10000   121.143            0.002315608345          0.821522951018          0.821420980372
  3.43511     3.20000     3.20000   115.077            0.000854265909          0.841558477217          0.841519938100
  3.79473     3.30000     3.30000   109.806           -0.001875532150          0.884992317675          0.885081309878
  4.13280     3.40000     3.40000   105.144           -0.001859840080          0.919435393225          0.919527075293
  4.45421     3.50000     3.50000   100.965           -0.002320171856          0.939986219687          0.940103153454
  4.76235     3.60000     3.60000    97.181           -0.003255867620          0.954485227502          0.954651858592
  5.05964     3.70000     3.70000    93.727           -0.002295638254          0.968790352247          0.968909594722
  5.34790     3.80000     3.80000    90.556           -0.001801111910          0.984039493335          0.984134518676
  5.62850     3.90000     3.90000    87.626           -0.001666555303          0.999514111357          0.999603419640
  5.90254     4.00000     4.00000    84.908           -0.000750564695          1.013509355447          1.013550138303
  6.17090     4.10000     4.10000    82.377           -0.000256326261          1.024295639110          1.024309714767
  6.43428     4.20000     4.20000    80.010           -0.000255327217          1.031025212544          1.031039325455
  6.69328     4.30000     4.30000    77.792            0.000159059296          1.033795740262          1.033786925017
  6.94838     4.40000     4.40000    75.706            0.000818118534          1.033275576160          1.033230259528
  7.20000     4.50000     4.50000    73.740            0.001059845099          1.030169841139          1.030111312177
  7.44849     4.60000     4.60000    71.883            0.000744573073          1.025374574624          1.025333646974
  7.69415     4.70000     4.70000    70.125            0.000391709671          1.019983623225          1.019962204548
  7.93725     4.80000     4.80000    68.458            0.000276540384          1.014539590309          1.014524549701
  8.17802     4.90000     4.90000    66.874            0.000237745050          1.009291930417          1.009279066684
  8.41665     5.00000     5.00000    65.367            0.000196521001          1.004611650927          1.004601066999
  8.65332     5.10000     5.10000    63.931            0.000091889828          1.000643328713          1.000638399372
  8.88819     5.20000     5.20000    62.561           -0.000099577113          0.997534197312          0.997539522488
  9.12140     5.30000     5.30000    61.252           -0.000229103014          0.995075008126          0.995087229956
  9.35307     5.40000     5.40000    60.000           -0.000241103118          0.993378775374          0.993391615450
  9.58332     5.50000     5.50000    58.801           -0.000194738083          0.992444598842          0.992454959945
  9.81224     5.60000     5.60000    57.651           -0.000095775603          0.992201572448          0.992206666945
 10.03992     5.70000     5.70000    56.547           -0.000006717045          0.992410833002          0.992411190369
 10.26645     5.80000     5.80000    55.487           -0.000022083890          0.992994133514          0.992995309134
 10.49190     5.90000     5.90000    54.468           -0.000091456039          0.993848918594          0.993853791400
 10.71634     6.00000     6.00000    53.487           -0.000129399274          0.994953911749          0.994960813863

KW = UK-VK =     5.500

  1.05357     2.80000     2.80000   158.312            0.026380770374          0.235067292803          0.234735314134
  1.84120     2.90000     2.90000   142.983            0.015453441939          0.983842513569          0.983028117931
  2.39792     3.00000     3.00000   132.887            0.007781104700          1.002873581155          1.002455413345
  2.86182     3.10000     3.10000   125.021            0.003569146073          0.834749299772          0.834589608357
  3.27261     3.20000     3.20000   118.493           -0.000538682242          0.829699665604          0.829723626905
  3.64829     3.30000     3.30000   112.885           -0.001764643552          0.871912767748          0.871995260424
  3.99875     3.40000     3.40000   107.962           -0.003582550047          0.914200749512          0.914376364481
  4.33013     3.50000     3.50000   103.574           -0.002867837426          0.940988904639          0.941133598492
  4.64650     3.60000     3.60000    99.616           -0.003692000962          0.957264800662          0.957454307173
  4.95076     3.70000     3.70000    96.017           -0.003529381070          0.970984297742          0.971168051916
  5.24500     3.80000     3.80000    92.719           -0.002127905157          0.985124011866          0.985236404278
  5.53082     3.90000     3.90000    89.680           -0.001550984984          0.999574639265          0.999657758820
  5.80948     4.00000     4.00000    86.865           -0.000738288419          1.013082301558          1.013122400438
  6.08194     4.10000     4.10000    84.247            0.000137618204          1.023778985553          1.023771432489
  6.34902     4.20000     4.20000    81.803            0.000132326566          1.030631334239          1.030624022990
  6.61135     4.30000     4.30000    79.514            0.000038163207          1.033576457017          1.033574342404
  6.86950     4.40000     4.40000    77.364            0.000470434119          1.033236070884          1.033210013447
  7.12390     4.50000     4.50000    75.340            0.000996387239          1.030219185619          1.030164158235
  7.37496     4.60000     4.60000    73.429            0.001007449634          1.025492126615          1.025436743613
  7.62299     4.70000     4.70000    71.621            0.000636604511          1.020092645744          1.020057832958
  7.86829     4.80000     4.80000    69.908            0.000343407783          1.014597045475          1.014578367061
  8.11110     4.90000     4.90000    68.281            0.000177144781          1.009331981783          1.009322396553
  8.35165     5.00000     5.00000    66.734            0.000080813546          1.004601119465          1.004596767151
  8.59011     5.10000     5.10000    65.261            0.000010861887          1.000631633994          1.000631051322
  8.82666     5.20000     5.20000    63.855           -0.000134268251          0.997514722311          0.997521902569
  9.06146     5.30000     5.30000    62.513           -0.000280151127          0.995057560533          0.995072505377
  9.29462     5.40000     5.40000    61.229           -0.000317870454          0.993361758601          0.993378686742
  9.52628     5.50000     5.50000    60.000           -0.000278187837          0.992429598273          0.992444399189
  9.75654     5.60000     5.60000    58.822           -0.000168721944          0.992197076313          0.992206050967
  9.98549     5.70000     5.70000    57.692           -0.000018935748          0.992405467583          0.992406475016
 10.21323     5.80000     5.80000    56.606            0.000049483331          0.992997857462          0.992995223252
 10.43983     5.90000     5.90000    55.563            0.000017564010          0.993857952954          0.993857017135
 10.66536     6.00000     6.00000    54.559           -0.000024327920          0.994961228722          0.994962526367

KW = UK-VK =     5.600

  0.00000     2.80000     2.80000   180.000            0.028748283594          0.077547809824          0.077428477825
  1.50997     2.90000     2.90000   149.820            0.017904025036          0.478849045842          0.478389872224
  2.15407     3.00000     3.00000   137.921            0.009474269098          1.225734719417          1.225112467921
  2.66083     3.10000     3.10000   129.171            0.003074803350          0.874146662042          0.874002591782
  3.09839     3.20000     3.20000   122.090           -0.001125101505          0.824409753260          0.824459481753
  3.49285     3.30000     3.30000   116.095           -0.002439686765          0.856904796500          0.857016886720
  3.85746     3.40000     3.40000   110.879           -0.004208705641          0.905277871907          0.905482173960
  4.20000     3.50000     3.50000   106.260           -0.004289269461          0.940037766304          0.940253974814
  4.52548     3.60000     3.60000   102.115           -0.003631151578          0.959943454686          0.960130358797
  4.83735     3.70000     3.70000    98.358           -0.004086935850          0.973644813701          0.973858185890
  5.13809     3.80000     3.80000    94.926           -0.002826137069          0.986612839109          0.986762342162
  5.42955     3.90000     3.90000    91.771           -0.001503362265          0.999955488845          1.000036086720
  5.71314     4.00000     4.00000    88.854           -0.000760596409          1.012786811455          1.012828109956
  5.98999     4.10000     4.10000    86.146            0.000281910876          1.023233379217          1.023217915132
  6.26099     4.20000     4.20000    83.621            0.000642100760          1.030159330433          1.030123870582
  6.52687     4.30000     4.30000    81.259            0.000276207125          1.033328436549          1.033313135856
  6.78823     4.40000     4.40000    79.042            0.000195940133          1.033140629172          1.033129776853
  7.04557     4.50000     4.50000    76.957            0.000638914866          1.030227669607          1.030192383349
  7.29932     4.60000     4.60000    74.990            0.000968191704          1.025601339114          1.025548108477
  7.54983     4.70000     4.70000    73.131            0.000795852782          1.020192664548          1.020149139357
  7.79744     4.80000     4.80000    71.371            0.000454158759          1.014672142912          1.014647438920
  8.04239     4.90000     4.90000    69.700            0.000186660215          1.009387080085          1.009376979433
  8.28493     5.00000     5.00000    68.112            0.000011011620          1.004593313869          1.004592720827
  8.52526     5.10000     5.10000    66.600           -0.000060610588          1.000632367994          1.000635619381
  8.76356     5.20000     5.20000    65.158           -0.000147670173          0.997487434227          0.997495330969
  9.00000     5.30000     5.30000    63.782           -0.000282608708          0.995049192926          0.995064268746
  9.23472     5.40000     5.40000    62.466           -0.000352345257          0.993341351701          0.993360115441
  9.46784     5.50000     5.50000    61.207           -0.000344634507          0.992417243315          0.992435579347
  9.69948     5.60000     5.60000    60.000           -0.000264959202          0.992186845767          0.992200939399
  9.92975     5.70000     5.70000    58.843           -0.000099845450          0.992400569655          0.992405881702
 10.15874     5.80000     5.80000    57.731            0.000043898123          0.992992198180          0.992989861307
 10.38653     5.90000     5.90000    56.664            0.000079296984          0.993868059462          0.993863834451
 10.61320     6.00000     6.00000    55.636            0.000064585200          0.994964563755          0.994961118801

KW = UK-VK =     5.700

  1.07238     2.90000     2.90000   158.690            0.018171267298          0.233993886675          0.233766161451
  1.87350     3.00000     3.00000   143.610            0.008762616839          1.033439069472          1.032953826778
  2.43926     3.10000     3.10000   133.664            0.002517376063          0.969920031033          0.969789152116
  2.91033     3.20000     3.20000   125.904           -0.000564101268          0.833113279605          0.833138474847
  3.32716     3.30000     3.30000   119.455           -0.004100210775          0.843120848350          0.843306216775
  3.70810     3.40000     3.40000   113.908           -0.004125087454          0.892726043565          0.892923509275
  4.06325     3.50000     3.50000   109.034           -0.005483967873          0.936238304577          0.936513634416
  4.39886     3.60000     3.60000   104.683           -0.004205299088          0.961814394514          0.962031279933
  4.71911     3.70000     3.70000   100.756           -0.003814369635          0.976593566467          0.976793308620
  5.02693     3.80000     3.80000    97.181           -0.003324703240          0.988615541012          0.988791780007
  5.32447     3.90000     3.90000    93.902           -0.001664849408          1.000769100178          1.000858429056
  5.61338     4.00000     4.00000    90.877           -0.000752818469          1.012657392244          1.012698263182
  5.89491     4.10000     4.10000    88.074            0.000128234455          1.022690381683          1.022683351119
  6.17009     4.20000     4.20000    85.464            0.000912816518          1.029626278723          1.029575895479
  6.43972     4.30000     4.30000    83.026            0.000749066013          1.033021329330          1.032979847662
  6.70448     4.40000     4.40000    80.741            0.000255950671          1.032988293505          1.032974119584
  6.96491     4.50000     4.50000    78.593            0.000278732002          1.030221388356          1.030205994225
  7.22150     4.60000     4.60000    76.569            0.000673952667          1.025682677647          1.025645620583
  7.47462     4.70000     4.70000    74.657            0.000773631874          1.020282701666          1.020240387953
  7.72464     4.80000     4.80000    72.847            0.000534311353          1.014765873385          1.014736806929
  7.97183     4.90000     4.90000    71.131            0.000245125017          1.009444823852          1.009431558805
  8.21645     5.00000     5.00000    69.500            0.000007018915          1.004603613621          1.004603235606
  8.45872     5.10000     5.10000    67.949           -0.000100997536          1.000637316347          1.000642734286
  8.69885     5.20000     5.20000    66.470           -0.000144194596          0.997459739459          0.997467450127
  8.93700     5.30000     5.30000    65.059           -0.000242754466          0.995045563948          0.995058513660
  9.17333     5.40000     5.40000    63.711           -0.000333035784          0.993320192263          0.993337927304
  9.40798     5.50000     5.50000    62.421           -0.000366046787          0.992408372597          0.992427847702
  9.64106     5.60000     5.60000    61.185           -0.000342421677          0.992173311274          0.992191525094
  9.87269     5.70000     5.70000    60.000           -0.000212053075          0.992396990173          0.992408271994
 10.10297     5.80000     5.80000    58.863           -0.000029007992          0.992979560684          0.992981104881
 10.33199     5.90000     5.90000    57.770            0.000079108763          0.993876248222          0.993872033205
 10.55983     6.00000     6.00000    56.719            0.000112810504          0.994964325152          0.994958307893

KW = UK-VK =     5.800

  0.00000     2.90000     2.90000   180.000            0.015675591183          0.075132328660          0.075069243060
  1.53623     3.00000     3.00000   150.330            0.009027872935          0.495222259950          0.494982696958
  2.19089     3.10000     3.10000   138.613            0.003075777220          1.184306709676          1.184111459365
  2.70555     3.20000     3.20000   129.984           -0.001993853553          0.866016930844          0.866109509386
  3.14960     3.30000     3.30000   122.993           -0.004253749472          0.834800033632          0.834990447112
  3.54965     3.40000     3.40000   117.066           -0.005023073035          0.877267420800          0.877503720262
  3.91918     3.50000     3.50000   111.905           -0.005377322754          0.928598801209          0.928866572315
  4.26615     3.60000     3.60000   107.328           -0.005308733110          0.961991215373          0.962265076185
  4.59565     3.70000     3.70000   103.217           -0.003579557179          0.979600701488          0.979788722339
  4.91121     3.80000     3.80000    99.487           -0.003164254841          0.991208504134          0.991376676419
  5.21536     3.90000     3.90000    96.076           -0.001879844218          1.002047299356          1.002148293949
  5.50999     4.00000     4.00000    92.938           -0.000683589010          1.012771081926          1.012808198386
  5.79655     4.10000     4.10000    90.034           -0.000112963681          1.022236261361          1.022242452022
  6.07618     4.20000     4.20000    87.336            0.000747916855          1.029045978169          1.029004719524
  6.34980     4.30000     4.30000    84.818            0.001091065505          1.032604769540          1.032544374145
  6.61816     4.40000     4.40000    82.461            0.000619268667          1.032789522416          1.032755236103
  6.88186     4.50000     4.50000    80.248            0.000183365914          1.030202629361          1.030192502351
  7.14143     4.60000     4.60000    78.164            0.000323654140          1.025727765595          1.025709968463
  7.39730     4.70000     4.70000    76.198            0.000575270205          1.020375554347          1.020344086806
  7.64984     4.80000     4.80000    74.338            0.000520367249          1.014865775699          1.014837464991
  7.89937     4.90000     4.90000    72.575            0.000301505842          1.009501733937          1.009485416947
  8.14616     5.00000     5.00000    70.901            0.000054632169          1.004640581801          1.004637639398
  8.39047     5.10000     5.10000    69.309           -0.000101510347          1.000637415890          1.000642861339
  8.63250     5.20000     5.20000    67.793           -0.000132133855          0.997442298065          0.997449363668
  8.87243     5.30000     5.30000    66.346           -0.000181553483          0.995037799833          0.995047484678
  9.11043     5.40000     5.40000    64.964           -0.000267682533          0.993303003889          0.993317258399
  9.34666     5.50000     5.50000    63.643           -0.000329831282          0.992400796368          0.992418344501
  9.58123     5.60000     5.60000    62.377           -0.000364359991          0.992160461284          0.992179841800
  9.81428     5.70000     5.70000    61.164           -0.000305144225          0.992394535290          0.992410769864
 10.04589     5.80000     5.80000    60.000           -0.000134188402          0.992965244584          0.992972387844
 10.27619     5.90000     5.90000    58.882            0.000024613720          0.993879383103          0.993878071645
 10.50524     6.00000     6.00000    57.807            0.000109928711          0.994962798464          0.994956934927

KW = UK-VK =     5.900

  1.09087     3.00000     3.00000   159.049            0.006711539893          0.235950694972          0.235865829413
  1.90526     3.10000     3.10000   144.207            0.000623874487          1.090423066275          1.090386597430
  2.47992     3.20000     3.20000   134.404           -0.002617951016          0.950744953595          0.950878407343
  2.95804     3.30000     3.30000   126.745           -0.004016661059          0.839203166295          0.839383912880
  3.38083     3.40000     3.40000   120.373           -0.006141361521          0.861806590327          0.862090422588
  3.76696     3.50000     3.50000   114.886           -0.005050496970          0.916797611782          0.917045907635
  4.12674     3.60000     3.60000   110.058           -0.005588328332          0.959596347325          0.959883918203
  4.46654     3.70000     3.70000   105.746           -0.004029710780          0.982173570670          0.982385797470
  4.79062     3.80000     3.80000   101.849           -0.002632817115          0.994229661579          0.994370011762
  5.10196     3.90000     3.90000    98.297           -0.001858262240          1.003826616458          1.003926628720
  5.40278     4.00000     4.00000    95.038           -0.000583983850          1.013281382429          1.013313106490
  5.69473     4.10000     4.10000    92.028           -0.000163254873          1.021947511082          1.021956455309
  5.97913     4.20000     4.20000    89.237            0.000313288835          1.028436209680          1.028418937019
  6.25700     4.30000     4.30000    86.636            0.001002947716          1.032070805076          1.032015315845
  6.52917     4.40000     4.40000    84.204            0.000980145330          1.032537139071          1.032482886839
  6.79632     4.50000     4.50000    81.924            0.000402276427          1.030139617877          1.030117402404
  7.05904     4.60000     4.60000    79.778            0.000138208335          1.025751378516          1.025743778449
  7.31779     4.70000     4.70000    77.755            0.000308072961          1.020477631699          1.020460778041
  7.57298     4.80000     4.80000    75.843            0.000399649249          1.014957434992          1.014935689873
  7.82496     4.90000     4.90000    74.032            0.000304280682          1.009566847514          1.009550379294
  8.07403     5.00000     5.00000    72.314            0.000113164506          1.004697309604          1.004691214416
  8.32046     5.10000     5.10000    70.681           -0.000070603181          1.000633073764          1.000636861198
  8.56446     5.20000     5.20000    69.125           -0.000119870899          0.997440440562          0.997446850411
  8.80625     5.30000     5.30000    67.642           -0.000125497292          0.995018877665          0.995025572084
  9.04599     5.40000     5.40000    66.227           -0.000180420110          0.993293517834          0.993303125347
  9.28386     5.50000     5.50000    64.873           -0.000244615110          0.992390632137          0.992403646290
  9.51998     5.60000     5.60000    63.577           -0.000314426775          0.992151914963          0.992168639314
  9.75449     5.70000     5.70000    62.335           -0.000335307417          0.992392258790          0.992410098123
  9.98749     5.80000     5.80000    61.144           -0.000224666337          0.992955054857          0.992967014469
 10.21910     5.90000     5.90000    60.000           -0.000057489214          0.993875769281          0.993878832402
 10.44940     6.00000     6.00000    58.900            0.000062742445          0.994962816070          0.994959469414

KW = UK-VK =     6.000

  0.00000     3.00000     3.00000   180.000            0.000482520320          0.073759474419          0.073757566471
  1.56205     3.10000     3.10000   150.815           -0.000130573660          0.518406216787          0.518409845671
  2.22711     3.20000     3.20000   139.272           -0.003026361098          1.152693416699          1.152880463075
  2.74955     3.30000     3.30000   130.760           -0.005700967358          0.866531759990          0.866796677135
  3.20000     3.40000     3.40000   123.855           -0.005713279328          0.850770124360          0.851030784727
  3.60555     3.50000     3.50000   117.995           -0.005790496180          0.901286262062          0.901566132896
  3.97995     3.60000     3.60000   112.885           -0.004762512382          0.953403094675          0.953646577227
  4.33128     3.70000     3.70000   108.350           -0.004508531234          0.983413497535          0.983651247523
  4.66476     3.80000     3.80000   104.273           -0.002430956409          0.997424478302          0.997554482707
  4.98397     3.90000     3.90000   100.570           -0.001537032189          1.006214881792          1.006297800735
  5.29150     4.00000     4.00000    97.181           -0.000511654751          1.014299491446          1.014327314154
  5.58928     4.10000     4.10000    94.059            0.000044241653          1.021865565245          1.021863141604
  5.87878     4.20000     4.20000    91.169            0.000007567336          1.027864029942          1.027863612955
  6.16117     4.30000     4.30000    88.481            0.000526493285          1.031464904297          1.031435791810
  6.43739     4.40000     4.40000    85.972            0.001001278097          1.032187439019          1.032132035896
  6.70820     4.50000     4.50000    83.621            0.000726067169          1.029999385232          1.029959294763
  6.97424     4.60000     4.60000    81.411            0.000209366219          1.025771791735          1.025760278516
  7.23602     4.70000     4.70000    79.330            0.000115902162          1.020574894542          1.020568553246
  7.49400     4.80000     4.80000    77.364            0.000220641837          1.015042585621          1.015030579264
  7.74855     4.90000     4.90000    75.504            0.000231962890          1.009649878869          1.009637323537
  8.00000     5.00000     5.00000    73.740            0.000137423871          1.004757202258          1.004749799997
  8.24864     5.10000     5.10000    72.064           -0.000030054639          1.000636893945          1.000638506198
  8.49470     5.20000     5.20000    70.469           -0.000112259217          0.997448285936          0.997454288811
  8.73842     5.30000     5.30000    68.949           -0.000094944391          0.994990544814          0.994995609293
  8.97998     5.40000     5.40000    67.498           -0.000101829962          0.993290346700          0.993295769186
  9.21954     5.50000     5.50000    66.111           -0.000137285804          0.992375394065          0.992382697869
  9.45727     5.60000     5.60000    64.785           -0.000203787820          0.992148636827          0.992159476195
  9.69330     5.70000     5.70000    63.514           -0.000282558826          0.992389229988          0.992404262854
  9.92774     5.80000     5.80000    62.295           -0.000259180865          0.992952571848          0.992966368755
 10.16071     5.90000     5.90000    61.125           -0.000131213209          0.993866463319          0.993873454539
 10.39230     6.00000     6.00000    60.000           -0.000007355249          0.994965936289          0.994966328618
