# Supplementary material for: A Glimpse into Quantum Triplet Structures in Supercritical 3He
Source: Entropy (Basel). 2023 Feb 2;25(2):283. doi: 10.3390/e25020283 (PMC9955445; doi:10.3390/e25020283)
Supplement: Supplementary file 1 [file entropy-25-00283-s001.zip › k-space/tr_et_bhp70RM.sp4]

Helium-3 T_ET(R) BHP-triplets/  (SP4)-RM          

70 A --- 0.01 A     Richardson's extrapolation -Maximal Rz- (RM)

T= 4.2 K   RHO= 0.02286713 A**-3

             R/A        T(R)-ET aux.funct.
    1     0.000000   -0.2337550100528258D+01
   11     0.100000   -0.2346706127377584D+01
   21     0.200000   -0.2334655948206179D+01
   31     0.300000   -0.2313185031931091D+01
   41     0.400000   -0.2283213750523615D+01
   51     0.500000   -0.2245290404018010D+01
   61     0.600000   -0.2199966252092436D+01
   71     0.700000   -0.2147834085900333D+01
   81     0.800000   -0.2089522625635965D+01
   91     0.900000   -0.2025682203205007D+01
  101     1.000000   -0.1956973719043725D+01
  111     1.100000   -0.1884059769701231D+01
  121     1.200000   -0.1807597660776249D+01
  131     1.300000   -0.1728234991309832D+01
  141     1.400000   -0.1646610168104308D+01
  151     1.500000   -0.1563349938164832D+01
  161     1.600000   -0.1479069411229129D+01
  171     1.700000   -0.1394373679370598D+01
  181     1.800000   -0.1309851761323345D+01
  191     1.900000   -0.1225917623168471D+01
  201     2.000000   -0.1142243196962346D+01
  211     2.100000   -0.1057143689875781D+01
  221     2.200000   -0.9685219933109072D+00
  231     2.300000   -0.8746096106635711D+00
  241     2.400000   -0.7752244187954047D+00
  251     2.500000   -0.6726167011470419D+00
  261     2.600000   -0.5701034176504937D+00
  271     2.700000   -0.4719814685975148D+00
  281     2.800000   -0.3825357357778401D+00
  291     2.900000   -0.3053516386264343D+00
  301     3.000000   -0.2435497276160274D+00
  311     3.100000   -0.1979000608957852D+00
  321     3.200000   -0.1686356676460298D+00
  331     3.300000   -0.1538165650053218D+00
  341     3.400000   -0.1512931996251489D+00
  351     3.500000   -0.1588512785281790D+00
  361     3.600000   -0.1733842421548753D+00
  371     3.700000   -0.1941231468398682D+00
  381     3.800000   -0.2178893293818387D+00
  391     3.900000   -0.2422762726457640D+00
  401     4.000000   -0.2669457710286766D+00
  411     4.100000   -0.2900355088726235D+00
  421     4.200000   -0.3100294586984384D+00
  431     4.300000   -0.3268438466023499D+00
  441     4.400000   -0.3402065201698937D+00
  451     4.500000   -0.3494786641185538D+00
  461     4.600000   -0.3544232451421817D+00
  471     4.700000   -0.3552494942007284D+00
  481     4.800000   -0.3521844966202178D+00
  491     4.900000   -0.3454331493453082D+00
  501     5.000000   -0.3351582674692968D+00
  511     5.100000   -0.3216425589218895D+00
  521     5.200000   -0.3053987989831481D+00
  531     5.300000   -0.2869780651237271D+00
  541     5.400000   -0.2666057665109929D+00
  551     5.500000   -0.2449818104109435D+00
  561     5.600000   -0.2227675011390255D+00
  571     5.700000   -0.2007525741653886D+00
  581     5.800000   -0.1793926318000842D+00
  591     5.900000   -0.1590555880894009D+00
  601     6.000000   -0.1407585569611002D+00
  611     6.100000   -0.1246781333470419D+00
  621     6.200000   -0.1113350790820321D+00
  631     6.300000   -0.1008292752554823D+00
  641     6.400000   -0.9318482675357488D-01
  651     6.500000   -0.8857021714398790D-01
  661     6.600000   -0.8648784467689484D-01
  671     6.700000   -0.8644107092844958D-01
  681     6.800000   -0.8865986461657786D-01
  691     6.900000   -0.9273707516540958D-01
  701     7.000000   -0.9783022828319643D-01
  711     7.100000   -0.1038792234960491D+00
  721     7.200000   -0.1103429302664654D+00
  731     7.300000   -0.1170753811766563D+00
  741     7.400000   -0.1235716597575276D+00
  751     7.500000   -0.1293842820421006D+00
  761     7.600000   -0.1342750601648643D+00
  771     7.700000   -0.1380009005988316D+00
  781     7.800000   -0.1404276693003605D+00
  791     7.900000   -0.1413658877158037D+00
  801     8.000000   -0.1407474885488992D+00
  811     8.100000   -0.1385474547153976D+00
  821     8.200000   -0.1350957677398955D+00
  831     8.300000   -0.1302051300125170D+00
  841     8.400000   -0.1241335867322552D+00
  851     8.500000   -0.1168180068964408D+00
  861     8.600000   -0.1086259750717147D+00
  871     8.700000   -0.1001007823481865D+00
  881     8.800000   -0.9149219833935819D-01
  891     8.900000   -0.8335054262435712D-01
  901     9.000000   -0.7582969319088602D-01
  911     9.100000   -0.6850366675693245D-01
  921     9.200000   -0.6169732679528145D-01
  931     9.300000   -0.5614982341056132D-01
  941     9.400000   -0.5185647134708157D-01
  951     9.500000   -0.4838482367004512D-01
  961     9.600000   -0.4613600850070252D-01
  971     9.700000   -0.4528860466159453D-01
  981     9.800000   -0.4551123124444793D-01
  991     9.900000   -0.4640025915287269D-01
 1001    10.000000   -0.4785295139998146D-01
 1011    10.100000   -0.5055882888537591D-01
 1021    10.200000   -0.5368635617057518D-01
 1031    10.300000   -0.5681376007089521D-01
 1041    10.400000   -0.5975036496012559D-01
 1051    10.500000   -0.6267668443750880D-01
 1061    10.600000   -0.6540010837382365D-01
 1071    10.700000   -0.6725058844809355D-01
 1081    10.800000   -0.6877583368271857D-01
 1091    10.900000   -0.6987816150847576D-01
 1101    11.000000   -0.6999536985483601D-01
 1111    11.100000   -0.6942227508561627D-01
 1121    11.200000   -0.6803494136309324D-01
 1131    11.300000   -0.6655157018108980D-01
 1141    11.400000   -0.6401456845493583D-01
 1151    11.500000   -0.6033555455538522D-01
 1161    11.600000   -0.5685568336993082D-01
 1171    11.700000   -0.5262402407901908D-01
 1181    11.800000   -0.4840147027138611D-01
 1191    11.900000   -0.4444766724398621D-01
 1201    12.000000   -0.3990464797449803D-01
 1211    12.100000   -0.3528501463097503D-01
 1221    12.200000   -0.3119548795584888D-01
 1231    12.300000   -0.2707859835103210D-01
 1241    12.400000   -0.2306751956971060D-01
 1251    12.500000   -0.1895194112141071D-01
 1261    12.600000   -0.1516917417391131D-01
 1271    12.700000   -0.1191603197980899D-01
 1281    12.800000   -0.8219505307389010D-02
 1291    12.900000   -0.6385812003485136D-02
 1301    13.000000   -0.6268319048135999D-02
 1311    13.100000   -0.6120075949000588D-02
 1321    13.200000   -0.5566786014887733D-02
 1331    13.300000   -0.5015626583859554D-02
 1341    13.400000   -0.4379297032161851D-02
 1351    13.500000   -0.3611470892556186D-02
 1361    13.600000   -0.2815771626680010D-02
 1371    13.700000   -0.2013551700966312D-02
 1381    13.800000   -0.1224038182144919D-02
 1391    13.900000   -0.4936967973438661D-03
 1401    14.000000    0.3700214610663968D-04
 1411    14.100000    0.5586609413740669D-06
 1421    14.200000    0.4204599225680434D-06
 1431    14.300000    0.1527144650396148D-06
 1441    14.400000    0.1126022225335727D-06
 1451    14.500000    0.2807402019141330D-06
 1461    14.600000    0.3993627207127097D-06
 1471    14.700000    0.2780076054796214D-06
 1481    14.800000    0.6051226890487454D-08
 1491    14.900000   -0.5664349971569180D-07
 1501    15.000000    0.5071962130755501D-06
 1511    15.100000    0.1910945579814664D-05
 1521    15.200000    0.3999975663664812D-05
 1531    15.300000    0.6259894419021345D-05
 1541    15.400000    0.7940193688760884D-05
 1551    15.500000    0.8417800443222184D-05
 1561    15.600000    0.7466262746893563D-05
 1571    15.700000    0.5297860592573966D-05
 1581    15.800000    0.2476291275704621D-05
 1591    15.900000   -0.2636810414004300D-06
 1601    16.000000   -0.2250619503526878D-05
 1611    16.100000   -0.3048967440732448D-05
 1621    16.200000   -0.2604609258068736D-05
 1631    16.300000   -0.1205672759619052D-05
 1641    16.400000    0.6847139718301198D-06
 1651    16.500000    0.2568646552225954D-05
 1661    16.600000    0.4050432679431798D-05
 1671    16.700000    0.4853413640735444D-05
 1681    16.800000    0.4915869983839919D-05
 1691    16.900000    0.4347671225572907D-05
 1701    17.000000    0.3357931190298040D-05
 1711    17.100000    0.2264963255116831D-05
 1721    17.200000    0.1352003235698734D-05
 1731    17.300000    0.8285254588513377D-06
 1741    17.400000    0.7478389153200643D-06
 1751    17.500000    0.9985698691471334D-06
 1761    17.600000    0.1324299827786205D-05
 1771    17.700000    0.1365280075695284D-05
 1781    17.800000    0.7100091003544309D-06
 1791    17.900000   -0.1050403434450707D-05
 1801    18.000000   -0.4272805998796758D-05
 1811    18.100000   -0.9222678348143767D-05
 1821    18.200000   -0.1604774525861382D-04
 1831    18.300000   -0.2476559595560178D-04
 1841    18.400000   -0.3526523012256855D-04
 1851    18.500000   -0.4732168488674090D-04
 1861    18.600000   -0.6062196632601627D-04
 1871    18.700000   -0.7479962615611406D-04
 1881    18.800000   -0.8947396280331920D-04
 1891    18.900000   -0.1042891146984844D-03
 1901    19.000000   -0.1189484373345708D-03
 1911    19.100000   -0.1332399175258405D-03
 1921    19.200000   -0.1470496902430798D-03
 1931    19.300000   -0.1603624011942194D-03
 1941    19.400000   -0.1732487780710263D-03
 1951    19.500000   -0.1858421284027251D-03
 1961    19.600000   -0.1983065710934882D-03
 1971    19.700000   -0.2108011154666545D-03
 1981    19.800000   -0.2234443425832478D-03
 1991    19.900000   -0.2362840377917475D-03
 2001    20.000000   -0.2492757840750746D-03
 2011    20.100000   -0.2622735235739920D-03
 2021    20.200000   -0.2750327081154652D-03
 2031    20.300000   -0.2872246585977675D-03
 2041    20.400000   -0.2984598273213252D-03
 2051    20.500000   -0.3083157999651333D-03
 2061    20.600000   -0.3163664719617444D-03
 2071    20.700000   -0.3222103474986954D-03
 2081    20.800000   -0.3254967542688918D-03
 2091    20.900000   -0.3259485217630113D-03
 2101    21.000000   -0.3233799678502324D-03
 2111    21.100000   -0.3177100364821261D-03
 2121    21.200000   -0.3089691014071685D-03
 2131    21.300000   -0.2972986236616259D-03
 2141    21.400000   -0.2829439576564828D-03
 2151    21.500000   -0.2662410838929130D-03
 2161    21.600000   -0.2475999247477367D-03
 2171    21.700000   -0.2274849489186826D-03
 2181    21.800000   -0.2063951573151179D-03
 2191    21.900000   -0.1848444538044937D-03
 2201    22.000000   -0.1633422019298764D-03
 2211    22.100000   -0.1423748653118530D-03
 2221    22.200000   -0.1223878178811951D-03
 2231    22.300000   -0.1037685216616406D-03
 2241    22.400000   -0.8683180458922532D-04
 2251    22.500000   -0.7180887038128694D-04
 2261    22.600000   -0.5884217249782458D-04
 2271    22.700000   -0.4798499910222149D-04
 2281    22.800000   -0.3920664695494602D-04
 2291    22.900000   -0.3240200083573048D-04
 2301    23.000000   -0.2740294403971707D-04
 2311    23.100000   -0.2399139227520531D-04
 2321    23.200000   -0.2191176973688038D-04
 2331    23.300000   -0.2088474642177623D-04
 2341    23.400000   -0.2062163874175648D-04
 2351    23.500000   -0.2083668181418265D-04
 2361    23.600000   -0.2126000256380883D-04
 2371    23.700000   -0.2165035757925840D-04
 2381    23.800000   -0.2180402426529135D-04
 2391    23.900000   -0.2156127263078855D-04
 2401    24.000000   -0.2080927897175788D-04
 2411    24.100000   -0.1948169782556007D-04
 2421    24.200000   -0.1755637019352778D-04
 2431    24.300000   -0.1505034332814928D-04
 2441    24.400000   -0.1201600252842093D-04
 2451    24.500000   -0.8536655805286172D-05
 2461    24.600000   -0.4720364251560271D-05
 2471    24.700000   -0.6942697560032860D-06
 2481    24.800000    0.3402840804583791D-05
 2491    24.900000    0.7428970765560703D-05
 2501    25.000000    0.1124645617616850D-04
 2511    25.100000    0.1472917137541745D-04
 2521    25.200000    0.1776887264097550D-04
 2531    25.300000    0.2027918445546871D-04
 2541    25.400000    0.2219756218520886D-04
 2551    25.500000    0.2348559659296009D-04
 2561    25.600000    0.2412878804096613D-04
 2571    25.700000    0.2413601063215590D-04
 2581    25.800000    0.2353845178799546D-04
 2591    25.900000    0.2238856076710034D-04
 2601    26.000000    0.2075796218297639D-04
 2611    26.100000    0.1873380905033679D-04
 2621    26.200000    0.1641400296868681D-04
 2631    26.300000    0.1390177533445896D-04
 2641    26.400000    0.1130025768567119D-04
 2651    26.500000    0.8707694860211497D-05
 2661    26.600000    0.6213841376297718D-05
 2671    26.700000    0.3897665257415513D-05
 2681    26.800000    0.1825914494421153D-05
 2691    26.900000    0.5218466786158275D-07
 2701    27.000000   -0.1383911140119597D-05
 2711    27.100000   -0.2457596701739453D-05
 2721    27.200000   -0.3159578528813780D-05
 2731    27.300000   -0.3496213451167043D-05
 2741    27.400000   -0.3488672776521441D-05
 2751    27.500000   -0.3171040550365559D-05
 2761    27.600000   -0.2587487908615816D-05
 2771    27.700000   -0.1788971638240948D-05
 2781    27.800000   -0.8301051481067811D-06
 2791    27.900000    0.2334422423030482D-06
 2801    28.000000    0.1346809956371751D-05
 2811    28.100000    0.2457262019638751D-05
 2821    28.200000    0.3515427457645480D-05
 2831    28.300000    0.4476616793451989D-05
 2841    28.400000    0.5302463978304593D-05
 2851    28.500000    0.5962700513934254D-05
 2861    28.600000    0.6436495897353125D-05
 2871    28.700000    0.6713126276521571D-05
 2881    28.800000    0.6791700854928774D-05
 2891    28.900000    0.6680040676422878D-05
 2901    29.000000    0.6393036998279104D-05
 2911    29.100000    0.5950962686927391D-05
 2921    29.200000    0.5378126265683524D-05
 2931    29.300000    0.4701926021820286D-05
 2941    29.400000    0.3952137219739191D-05
 2951    29.500000    0.3160165204810644D-05
 2961    29.600000    0.2357994856497790D-05
 2971    29.700000    0.1576736383796964D-05
 2981    29.800000    0.8449713533740645D-06
 2991    29.900000    0.1871406313989482D-06
 3001    30.000000   -0.3776559420060540D-06
 3011    30.100000   -0.8360877939320274D-06
 3021    30.200000   -0.1180344993520320D-05
 3031    30.300000   -0.1407476450460341D-05
 3041    30.400000   -0.1518647181738087D-05
 3051    30.500000   -0.1518615205494121D-05
 3061    30.600000   -0.1415483519526381D-05
 3071    30.700000   -0.1220616127953160D-05
 3081    30.800000   -0.9485264184958736D-06
 3091    30.900000   -0.6164256706403096D-06
 3101    31.000000   -0.2433380622598991D-06
 3111    31.100000    0.1511751058116141D-06
 3121    31.200000    0.5483902732038446D-06
 3131    31.300000    0.9315307713521760D-06
 3141    31.400000    0.1286379747945636D-05
 3151    31.500000    0.1601415110746689D-05
 3161    31.600000    0.1867575260986528D-05
 3171    31.700000    0.2077952818227443D-05
 3181    31.800000    0.2227651204695724D-05
 3191    31.900000    0.2313938793810845D-05
 3201    32.000000    0.2336610614319962D-05
 3211    32.100000    0.2298333227613651D-05
 3221    32.200000    0.2204665891302012D-05
 3231    32.300000    0.2063652094970282D-05
 3241    32.400000    0.1884991583365634D-05
 3251    32.500000    0.1679062260355933D-05
 3261    32.600000    0.1456051302646146D-05
 3271    32.700000    0.1225413230968019D-05
 3281    32.800000    0.9957363511314982D-06
 3291    32.900000    0.7748940806593658D-06
 3301    33.000000    0.5702319458023027D-06
 3311    33.100000    0.3885725183860855D-06
 3321    33.200000    0.2359113603556355D-06
 3331    33.300000    0.1168840491657841D-06
 3341    33.400000    0.3422089324201184D-07
 3351    33.500000   -0.1156554139223730D-07
 3361    33.600000   -0.2210155007257465D-07
 3371    33.700000   -0.6899811916471027D-09
 3381    33.800000    0.4836312793901927D-07
 3391    33.900000    0.1203807790801890D-06
 3401    34.000000    0.2106924775386813D-06
 3411    34.100000    0.3146825992724975D-06
 3421    34.200000    0.4276019023885365D-06
 3431    34.300000    0.5443503830144920D-06
 3441    34.400000    0.6594453986725599D-06
 3451    34.500000    0.7672879823304342D-06
 3461    34.600000    0.8626807699785268D-06
 3471    34.700000    0.9414151971047722D-06
 3481    34.800000    0.1000698471534466D-05
 3491    34.900000    0.1039255915867696D-05
 3501    35.000000    0.1057087953067237D-05
 3511    35.100000    0.1055012899519674D-05
 3521    35.200000    0.1034212965034703D-05
 3531    35.300000    0.9959808967436916D-06
 3541    35.400000    0.9417504633689351D-06
 3551    35.500000    0.8733432079159951D-06
 3561    35.600000    0.7932511136572976D-06
 3571    35.700000    0.7047547829180820D-06
 3581    35.800000    0.6117577864240096D-06
 3591    35.900000    0.5183587117443358D-06
 3601    36.000000    0.4283131548209589D-06
 3611    36.100000    0.3445943485867769D-06
 3621    36.200000    0.2692165491969051D-06
 3631    36.300000    0.2033625817719309D-06
 3641    36.400000    0.1477168863922059D-06
 3651    36.500000    0.1028163314920684D-06
 3661    36.600000    0.6923534606632250D-07
 3671    36.700000    0.4751566507129838D-07
 3681    36.800000    0.3788661577637486D-07
 3691    36.900000    0.3993211841647950D-07
 3701    37.000000    0.5239155778325150D-07
 3711    37.100000    0.7321923938363484D-07
 3721    37.200000    0.9990301934064605D-07
 3731    37.300000    0.1299184740798584D-06
 3741    37.400000    0.1611314358606046D-06
 3751    37.500000    0.1919891414321395D-06
 3761    37.600000    0.2214440578613759D-06
 3771    37.700000    0.2486829050576403D-06
 3781    37.800000    0.2728235316557131D-06
 3791    37.900000    0.2927507447915573D-06
 3801    38.000000    0.3071862498711312D-06
 3811    38.100000    0.3149661020063298D-06
 3821    38.200000    0.3153920019628885D-06
 3831    38.300000    0.3084827987228498D-06
 3841    38.400000    0.2949985634674438D-06
 3851    38.500000    0.2762180222108181D-06
 3861    38.600000    0.2535672252724953D-06
 3871    38.700000    0.2282657471031516D-06
 3881    38.800000    0.2011436993926126D-06
 3891    38.900000    0.1726958962007542D-06
 3901    39.000000    0.1433221814592752D-06
 3911    39.100000    0.1136129995914554D-06
 3921    39.200000    0.8452036071617202D-07
 3931    39.300000    0.5731458976704769D-07
 3941    39.400000    0.3333604505613321D-07
 3951    39.500000    0.1365424430962019D-07
 3961    39.600000   -0.1206045816131234D-08
 3971    39.700000   -0.1134369740451730D-07
 3981    39.800000   -0.1733084811449862D-07
 3991    39.900000   -0.1990854240531032D-07
 4001    40.000000   -0.1967515999282202D-07
 4011    40.100000   -0.1691348931134957D-07
 4021    40.200000   -0.1163040371338845D-07
 4031    40.300000   -0.3776418092642524D-08
 4041    40.400000    0.6476368396468234D-08
 4051    40.500000    0.1854704052531598D-07
 4061    40.600000    0.3145215493166962D-07
 4071    40.700000    0.4401181719881595D-07
 4081    40.800000    0.5516297832519134D-07
 4091    40.900000    0.6423476038124009D-07
 4101    41.000000    0.7105944991299874D-07
 4111    41.100000    0.7587308781938296D-07
 4121    41.200000    0.7906130202196313D-07
 4131    41.300000    0.8087919154203336D-07
 4141    41.400000    0.8128328095099343D-07
 4151    41.500000    0.7995516928359128D-07
 4161    41.600000    0.7649998170992437D-07
 4171    41.700000    0.7071591125933013D-07
 4181    41.800000    0.6279642462843164D-07
 4191    41.900000    0.5336053126893259D-07
 4201    42.000000    0.4329147444801312D-07
 4211    42.100000    0.3345806896021526D-07
 4221    42.200000    0.2444959908994111D-07
 4231    42.300000    0.1644732920092237D-07
 4241    42.400000    0.9287891391422018D-08
 4251    42.500000    0.2679933789447502D-08
 4261    42.600000   -0.3538255392184181D-08
 4271    42.700000   -0.9230141548332973D-08
 4281    42.800000   -0.1396508624903258D-07
 4291    42.900000   -0.1719222300789527D-07
 4301    43.000000   -0.1849682769510129D-07
 4311    43.100000   -0.1781151836647969D-07
 4321    43.200000   -0.1547732144989433D-07
 4331    43.300000   -0.1212365415867089D-07
 4341    43.400000   -0.8424754611618100D-08
 4351    43.500000   -0.4849544435315759D-08
 4361    43.600000   -0.1523548255898874D-08
 4371    43.700000    0.1734843989360407D-08
 4381    43.800000    0.5227522561584475D-08
 4391    43.900000    0.9136245608963909D-08
 4401    44.000000    0.1335047367170391D-07
 4411    44.100000    0.1744994532814398D-07
 4421    44.200000    0.2085112384215485D-07
 4431    44.300000    0.2304560186393493D-07
 4441    44.400000    0.2381363235868688D-07
 4451    44.500000    0.2330879130027072D-07
 4461    44.600000    0.2197346275785954D-07
 4471    44.700000    0.2032762509936993D-07
 4481    44.800000    0.1873454186618100D-07
 4491    44.900000    0.1725674242771725D-07
 4501    45.000000    0.1566985897264965D-07
 4511    45.100000    0.1362357619395283D-07
 4521    45.200000    0.1086684498362362D-07
 4531    45.300000    0.7423904671700524D-08
 4541    45.400000    0.3633070346934844D-08
 4551    45.500000    0.2863071920201468D-10
 4561    45.600000   -0.2876451540642877D-08
 4571    45.700000   -0.4801030228496078D-08
 4581    45.800000   -0.5797580635683232D-08
 4591    45.900000   -0.6197420557354159D-08
 4601    46.000000   -0.6428339797920688D-08
 4611    46.100000   -0.6795492205767305D-08
 4621    46.200000   -0.7333100567716058D-08
 4631    46.300000   -0.7798379480762585D-08
 4641    46.400000   -0.7808329366450564D-08
 4651    46.500000   -0.7049800107942868D-08
 4661    46.600000   -0.5457858596381640D-08
 4671    46.700000   -0.3274013740206909D-08
 4681    46.800000   -0.9556186517242175D-09
 4691    46.900000    0.1018963196522479D-08
 4701    47.000000    0.2354140501964628D-08
 4711    47.100000    0.3051004809914987D-08
 4721    47.200000    0.3377475298022404D-08
 4731    47.300000    0.3711625444666187D-08
 4741    47.400000    0.4336935822829871D-08
 4751    47.500000    0.5290778237323098D-08
 4761    47.600000    0.6340087718379813D-08
 4771    47.700000    0.7094875664836821D-08
 4781    47.800000    0.7202340390425267D-08
 4791    47.900000    0.6525220149624953D-08
 4801    48.000000    0.5216570190213055D-08
 4811    48.100000    0.3654677327773435D-08
 4821    48.200000    0.2270685080098638D-08
 4831    48.300000    0.1353724715975705D-08
 4841    48.400000    0.9285283830292686D-09
 4851    48.500000    0.7640427319117847D-09
 4861    48.600000    0.5067996481400367D-09
 4871    48.700000   -0.1282370117103813D-09
 4881    48.800000   -0.1204057506183107D-08
 4891    48.900000   -0.2520647114611808D-08
 4901    49.000000   -0.3706013431355078D-08
 4911    49.100000   -0.4393491364387744D-08
 4921    49.200000   -0.4397636234147216D-08
 4931    49.300000   -0.3802421879175108D-08
 4941    49.400000   -0.2919188051262601D-08
 4951    49.500000   -0.2135953452417294D-08
 4961    49.600000   -0.1732700586926213D-08
 4971    49.700000   -0.1753146798854612D-08
 4981    49.800000   -0.1994910513021332D-08
 4991    49.900000   -0.2121321476188722D-08
 5001    50.000000   -0.1838425933690272D-08
 5011    50.100000   -0.1049323456913062D-08
 5021    50.200000    0.9005751439285542D-10
 5031    50.300000    0.1240545141925343D-08
 5041    50.400000    0.2039681972149426D-08
 5051    50.500000    0.2273010857525525D-08
 5061    50.600000    0.1972749179049174D-08
 5071    50.700000    0.1396230075669013D-08
 5081    50.800000    0.8958209636512747D-09
 5091    50.900000    0.7450752371688563D-09
 5101    51.000000    0.1006679141624309D-08
 5111    51.100000    0.1506415820117101D-08
 5121    51.200000    0.1924744124871766D-08
 5131    51.300000    0.1959764013381608D-08
 5141    51.400000    0.1480729328418553D-08
 5151    51.500000    0.5966334656414721D-09
 5161    51.600000   -0.3932704067020990D-09
 5171    51.700000   -0.1141936858561661D-08
 5181    51.800000   -0.1419495997384596D-08
 5191    51.900000   -0.1219812926683194D-08
 5201    52.000000   -0.7570607871548001D-09
 5211    52.100000   -0.3551053509305224D-09
 5221    52.200000   -0.2849973389602580D-09
 5231    52.300000   -0.6307927914466050D-09
 5241    52.400000   -0.1249266695464604D-08
 5251    52.500000   -0.1842412363362233D-08
 5261    52.600000   -0.2106099303504137D-08
 5271    52.700000   -0.1881191783909734D-08
 5281    52.800000   -0.1232859521419139D-08
 5291    52.900000   -0.4196587614610628D-09
 5301    53.000000    0.2316353861293068D-09
 5311    53.100000    0.4833809684803291D-09
 5321    53.200000    0.2992925163441594D-09
 5331    53.300000   -0.1429802366106018D-09
 5341    53.400000   -0.5440909157578056D-09
 5351    53.500000   -0.6337893071787943D-09
 5361    53.600000   -0.3056980086904029D-09
 5371    53.700000    0.3299708212999551D-09
 5381    53.800000    0.1000960039163676D-08
 5391    53.900000    0.1407113736663391D-08
 5401    54.000000    0.1367630816730750D-08
 5411    54.100000    0.9090493426829488D-09
 5421    54.200000    0.2512555120413793D-09
 5431    54.300000   -0.3008228377663766D-09
 5441    54.400000   -0.5059760685105427D-09
 5451    54.500000   -0.3026975358264964D-09
 5461    54.600000    0.1641464041619497D-09
 5471    54.700000    0.6182010523135988D-09
 5481    54.800000    0.7903864415782843D-09
 5491    54.900000    0.5528435193057344D-09
 5501    55.000000   -0.1768078713966650D-10
 5511    55.100000   -0.6775842997702919D-09
 5521    55.200000   -0.1135982360012032D-08
 5531    55.300000   -0.1196796650960750D-08
 5541    55.400000   -0.8534818132337332D-09
 5551    55.500000   -0.2903133771049358D-09
 5561    55.600000    0.2096336005557454D-09
 5571    55.700000    0.4039231907661787D-09
 5581    55.800000    0.2088402987198322D-09
 5591    55.900000   -0.2616001445195104D-09
 5601    56.000000   -0.7541675398611120D-09
 5611    56.100000   -0.1002899786260996D-08
 5621    56.200000   -0.8608904906426337D-09
 5631    56.300000   -0.3726284381384720D-09
 5641    56.400000    0.2481787292794061D-09
 5651    56.500000    0.7236976840753852D-09
 5661    56.600000    0.8477871082180117D-09
 5671    56.700000    0.5856907673459082D-09
 5681    56.800000    0.8900207888449866D-10
 5691    56.900000   -0.3807435929024906D-09
 5701    57.000000   -0.5816235800755936D-09
 5711    57.100000   -0.4100346748405733D-09
 5721    57.200000    0.4959943852865228D-10
 5731    57.300000    0.5679511555433965D-09
 5741    57.400000    0.8848275483704595D-09
 5751    57.500000    0.8375835973505129D-09
 5761    57.600000    0.4407610054449334D-09
 5771    57.700000   -0.1217746317001647D-09
 5781    57.800000   -0.5876837232652181D-09
 5791    57.900000   -0.7447914241529413D-09
 5801    58.000000   -0.5341278541028648D-09
 5811    58.100000   -0.7703161147815750D-10
 5821    58.200000    0.3863677500014383D-09
 5831    58.300000    0.6163969838753397D-09
 5841    58.400000    0.4918422573954673D-09
 5851    58.500000    0.6879830712153082D-10
 5861    58.600000   -0.4480552616576094D-09
 5871    58.700000   -0.8069870512294017D-09
 5881    58.800000   -0.8331632775518467D-09
 5891    58.900000   -0.5140117634814972D-09
 5901    59.000000   -0.4391015178888939D-11
 5911    59.100000    0.4503759155809566D-09
 5921    59.200000    0.6352227251991888D-09
 5931    59.300000    0.4702637403172239D-09
 5941    59.400000    0.4856413479741472D-10
 5951    59.500000   -0.4112486933474989D-09
 5961    59.600000   -0.6736221555311021D-09
 5971    59.700000   -0.6021710218736115D-09
 5981    59.800000   -0.2261892525600391D-09
 5991    59.900000    0.2746999570365282D-09
 6001    60.000000    0.6596163221258815D-09
 6011    60.100000    0.7449573321470180D-09
 6021    60.200000    0.4940062826560269D-09
 6031    60.300000    0.3385209600559456D-10
 6041    60.400000   -0.4081473074692403D-09
 6051    60.500000   -0.6165869397345014D-09
 6061    60.600000   -0.4934937269835900D-09
 6071    60.700000   -0.1053562233451525D-09
 6081    60.800000    0.3509336236993931D-09
 6091    60.900000    0.6459069409672265D-09
 6101    61.000000    0.6306229793967846D-09
 6111    61.100000    0.3094204468051401D-09
 6121    61.200000   -0.1631021845374355D-09
 6131    61.300000   -0.5588539061789021D-09
 6141    61.400000   -0.6885558827275970D-09
 6151    61.500000   -0.4942166784674912D-09
 6161    61.600000   -0.7653682715175932D-10
 6171    61.700000    0.3557325637925570D-09
 6181    61.800000    0.5890606851924216D-09
 6191    61.900000    0.5099715150752321D-09
 6201    62.000000    0.1599843525638235D-09
 6211    62.100000   -0.2859466406598217D-09
 6221    62.200000   -0.6063551298440009D-09
 6231    62.300000   -0.6424143826150953D-09
 6241    62.400000   -0.3755806367384571D-09
 6251    62.500000    0.6416320193956329D-10
 6261    62.600000    0.4630202471158219D-09
 6271    62.700000    0.6287763738384619D-09
 6281    62.800000    0.4848666794496299D-09
 6291    62.900000    0.1070263380781914D-09
 6301    63.000000   -0.3150534313233167D-09
 6311    63.100000   -0.5717147821187830D-09
 6321    63.200000   -0.5364410797446627D-09
 6331    63.300000   -0.2274097301503553D-09
 6341    63.400000    0.2024282428305399D-09
 6351    63.500000    0.5413768907155789D-09
 6361    63.600000    0.6233454420531526D-09
 6371    63.700000    0.4091078813831031D-09
 6381    63.800000    0.4737838378268046D-11
 6391    63.900000   -0.3913925427522730D-09
 6401    64.000000   -0.5865471003664079D-09
 6411    64.100000   -0.4881126450986761D-09
 6421    64.200000   -0.1482889712972248D-09
 6431    64.300000    0.2626094417805056D-09
 6441    64.400000    0.5406402028794047D-09
 6451    64.500000    0.5486400619263967D-09
 6461    64.600000    0.2831532826906158D-09
 6471    64.700000   -0.1247405907975984D-09
 6481    64.800000   -0.4746599151007413D-09
 6491    64.900000   -0.5957413078523228D-09
 6501    65.000000   -0.4303131459980000D-09
 6511    65.100000   -0.6145025485629486D-10
 6521    65.200000    0.3287362523267359D-09
 6531    65.300000    0.5491342101008993D-09
 6541    65.400000    0.4934685177220768D-09
 6551    65.500000    0.1918587097259338D-09
 6561    65.600000   -0.2049298570698999D-09
 6571    65.700000   -0.5003540203594005D-09
 6581    65.800000   -0.5489309740428060D-09
 6591    65.900000   -0.3273628168769673D-09
 6601    66.000000    0.5479936791946687D-10
 6611    66.100000    0.4097832541267897D-09
 6621    66.200000    0.5642645545533715D-09
 6631    66.300000    0.4443394914511901D-09
 6641    66.400000    0.1111339991788167D-09
 6651    66.500000   -0.2701014020232293D-09
 6661    66.600000   -0.5118007820562414D-09
 6671    66.700000   -0.4963012479471239D-09
 6681    66.800000   -0.2331339699695590D-09
 6691    66.900000    0.1465092226624854D-09
 6701    67.000000    0.4550012842090007D-09
 6711    67.100000    0.5407866500854426D-09
 6721    67.200000    0.3625769207813557D-09
 6731    67.300000    0.8930597209076463D-11
 6741    67.400000   -0.3460418956965722D-09
 6751    67.500000   -0.5286853307978253D-09
 6761    67.600000   -0.4510295897122904D-09
 6771    67.700000   -0.1534037607752007D-09
 6781    67.800000    0.2162060027060263D-09
 6791    67.900000    0.4755165073870773D-09
 6801    68.000000    0.4976669307049423D-09
 6811    68.100000    0.2731511151642086D-09
 6821    68.200000   -0.8626626537461772D-10
 6831    68.300000   -0.4031994478572168D-09
 6841    68.400000   -0.5221576273364514D-09
 6851    68.500000   -0.3857561161675574D-09
 6861    68.600000   -0.6228294373089690D-10
 6871    68.700000    0.2886094397201776D-09
 6881    68.800000    0.4948476928303478D-09
 6891    68.900000    0.4564799101999446D-09
 6901    69.000000    0.1942750002215460D-09
 6911    69.100000   -0.1612517352945590D-09
 6921    69.200000   -0.4346238153139232D-09
 6931    69.300000   -0.4918519510385575D-09
 6941    69.400000   -0.3059675224979066D-09
 6951    69.500000    0.3040260205170786D-10
 6961    69.600000    0.3512598733704838D-09
 6971    69.700000    0.4991949868912650D-09
 6981    69.800000    0.4026229938500197D-09
 6991    69.900000    0.1103999540749861D-09
 7001    70.000000   -0.2329054793541057D-09
