# Supplementary material for: A Glimpse into Quantum Triplet Structures in Supercritical 3He
Source: Entropy (Basel). 2023 Feb 2;25(2):283. doi: 10.3390/e25020283 (PMC9955445; doi:10.3390/e25020283)
Supplement: Supplementary file 1 [file entropy-25-00283-s001.zip › r-space/g2r_et_bdhbw.sp1]

Helium-3 (SP1) GET2(R)  instantaneous pairs

rho = 0.0228717687 A**-3   T=4.21 K 

PIMC-4th-order(Ns*P=1372*66) + OZ2(BDH + BHw (5 steps))

	     r / A         g_et2(r)
     1     1.650000      0.0000000000
     2     1.750000      0.0000024978
     3     1.850000      0.0001505800
     4     1.950000      0.0019854497
     5     2.050000      0.0110097969
     6     2.150000      0.0365435864
     7     2.250000      0.0877943823
     8     2.350000      0.1705114336
     9     2.450000      0.2850838002
    10     2.550000      0.4262741125
    11     2.650000      0.5845183978
    12     2.750000      0.7482090492
    13     2.850000      0.9061182685
    14     2.950000      1.0476898288
    15     3.050000      1.1668838324
    16     3.150000      1.2595650334
    17     3.250000      1.3254212034
    18     3.350000      1.3652793240
    19     3.450000      1.3820416280
    20     3.550000      1.3790819681
    21     3.650000      1.3599441807
    22     3.750000      1.3287430783
    23     3.850000      1.2885776545
    24     3.950000      1.2427477923
    25     4.050000      1.1937090634
    26     4.150000      1.1439041071
    27     4.250000      1.0952350567
    28     4.350000      1.0489386928
    29     4.450000      1.0065864847
    30     4.550000      0.9688868617
    31     4.650000      0.9366165896
    32     4.750000      0.9101694599
    33     4.850000      0.8898458556
    34     4.950000      0.8754851258
    35     5.050000      0.8670804883
    36     5.150000      0.8643934244
    37     5.250000      0.8670539912
    38     5.350000      0.8744324645
    39     5.450000      0.8857740990
    40     5.550000      0.9005382368
    41     5.650000      0.9177857392
    42     5.750000      0.9366508753
    43     5.850000      0.9562641018
    44     5.950000      0.9758819381
    45     6.050000      0.9946358728
    46     6.150000      1.0118140886
    47     6.250000      1.0269402401
    48     6.350000      1.0395185962
    49     6.450000      1.0495535261
    50     6.550000      1.0564307917
    51     6.650000      1.0604458562
    52     6.750000      1.0618219994
    53     6.850000      1.0607486634
    54     6.950000      1.0572665739
    55     7.050000      1.0517640581
    56     7.150000      1.0446731938
    57     7.250000      1.0363887678
    58     7.350000      1.0274344573
    59     7.450000      1.0181729240
    60     7.550000      1.0090530338
    61     7.650000      1.0003273025
    62     7.750000      0.9923798175
    63     7.850000      0.9854138729
    64     7.950000      0.9796950690
    65     8.050000      0.9750861320
    66     8.150000      0.9719482238
    67     8.250000      0.9700458734
    68     8.350000      0.9694646609
    69     8.450000      0.9702046448
    70     8.550000      0.9721444165
    71     8.650000      0.9749751962
    72     8.750000      0.9785066192
    73     8.850000      0.9826684401
    74     8.950000      0.9871681080
    75     9.050000      0.9918137282
    76     9.150000      0.9963573797
    77     9.250000      1.0007204723
    78     9.350000      1.0045452938
    79     9.450000      1.0079636405
    80     9.550000      1.0108740006
    81     9.650000      1.0131251292
    82     9.750000      1.0146477845
    83     9.850000      1.0155336887
    84     9.950000      1.0156212141
    85    10.050000      1.0150966768
    86    10.150000      1.0140038950
    87    10.250000      1.0124225108
    88    10.350000      1.0104664392
    89    10.450000      1.0082284736
    90    10.550000      1.0058925563
    91    10.650000      1.0034303066
    92    10.750000      1.0011300572
    93    10.850000      0.9988860589
    94    10.950000      0.9968572408
    95    11.050000      0.9951386675
    96    11.150000      0.9937002130
    97    11.250000      0.9926430676
    98    11.350000      0.9919479303
    99    11.450000      0.9916328505
   100    11.550000      0.9917172463
   101    11.650000      0.9921158862
   102    11.750000      0.9927761945
   103    11.850000      0.9936768604
   104    11.950000      0.9947250318
   105    12.050000      0.9959837717
   106    12.150000      0.9972693337
   107    12.250000      0.9985789194
   108    12.350000      0.9998257920
   109    12.450000      1.0009489651
   110    12.550000      1.0020225931
   111    12.650000      1.0029197085
   112    12.750000      1.0035513778
   113    12.850000      1.0039940132
   114    12.950000      1.0042864024
   115    13.050000      1.0043636031
   116    13.150000      1.0042899567
   117    13.250000      1.0040385082
   118    13.350000      1.0036870008
   119    13.450000      1.0032090659
   120    13.550000      1.0025804960
   121    13.650000      1.0019006767
   122    13.750000      1.0011980529
   123    13.850000      1.0004757308
   124    13.950000      0.9997770237
   125    14.050000      0.9992149748
   126    14.150000      0.9986703953
   127    14.250000      0.9981756262
   128    14.350000      0.9978433833
   129    14.450000      0.9975995056
   130    14.550000      0.9974906488
   131    14.650000      0.9975129576
   132    14.750000      0.9976124853
   133    14.850000      0.9977901746
   134    14.950000      0.9980402880
   135    15.050000      0.9982798216
   136    15.150000      0.9985801303
   137    15.250000      0.9990074995
   138    15.350000      0.9994367246
   139    15.450000      0.9998551083
   140    15.550000      1.0002502938
   141    15.650000      1.0005742265
   142    15.750000      1.0008614256
   143    15.850000      1.0010814110
   144    15.950000      1.0012447006
   145    16.050000      1.0013366842
   146    16.150000      1.0014071088
   147    16.250000      1.0013810541
   148    16.350000      1.0013169897
   149    16.450000      1.0012271674
   150    16.550000      1.0011483595
   151    16.650000      1.0009865680
   152    16.750000      1.0007697120
   153    16.850000      1.0004944494
   154    16.950000      1.0003165715
   155    17.050000      1.0000694022
