# Supplementary material for: A Glimpse into Quantum Triplet Structures in Supercritical 3He
Source: Entropy (Basel). 2023 Feb 2;25(2):283. doi: 10.3390/e25020283 (PMC9955445; doi:10.3390/e25020283)
Supplement: Supplementary file 1 [file entropy-25-00283-s001.zip › r-space/g2r_et_bdhbw.sp4]

Helium-3 (SP4) GET2(R)  instantaneous pairs    Data computed to carry out the work described in [38]
  
rho = 0.02286713 A**-3   T=4.2 K

PIMC-4th-order(Ns*P=1024*66) + OZ2(BDH + BHw (5 steps))

             r / A         g_et2(r)
     1     1.550000      0.0000000000
     2     1.650000      0.0000000024
     3     1.750000      0.0000023997
     4     1.850000      0.0001490338
     5     1.950000      0.0019848458
     6     2.050000      0.0109974532
     7     2.150000      0.0364800902
     8     2.250000      0.0876644954
     9     2.350000      0.1703566128
    10     2.450000      0.2849038560
    11     2.550000      0.4261144894
    12     2.650000      0.5845209786
    13     2.750000      0.7481472069
    14     2.850000      0.9057848971
    15     2.950000      1.0473534973
    16     3.050000      1.1666555178
    17     3.150000      1.2596713286
    18     3.250000      1.3253574230
    19     3.350000      1.3654864791
    20     3.450000      1.3824929038
    21     3.550000      1.3798060550
    22     3.650000      1.3609831237
    23     3.750000      1.3297371910
    24     3.850000      1.2895272687
    25     3.950000      1.2435769518
    26     4.050000      1.1944428625
    27     4.150000      1.1446002260
    28     4.250000      1.0957994749
    29     4.350000      1.0494614753
    30     4.450000      1.0069882390
    31     4.550000      0.9691852952
    32     4.650000      0.9366974431
    33     4.750000      0.9101372129
    34     4.850000      0.8896586212
    35     4.950000      0.8751941299
    36     5.050000      0.8666635402
    37     5.150000      0.8639803525
    38     5.250000      0.8666105835
    39     5.350000      0.8740357659
    40     5.450000      0.8854158738
    41     5.550000      0.9002538999
    42     5.650000      0.9176186281
    43     5.750000      0.9366113516
    44     5.850000      0.9563085391
    45     5.950000      0.9759742363
    46     6.050000      0.9947739863
    47     6.150000      1.0120201759
    48     6.250000      1.0272506108
    49     6.350000      1.0399722548
    50     6.450000      1.0498493767
    51     6.550000      1.0569420414
    52     6.650000      1.0610776449
    53     6.750000      1.0623282589
    54     6.850000      1.0610168561
    55     6.950000      1.0573750146
    56     7.050000      1.0518407481
    57     7.150000      1.0446230757
    58     7.250000      1.0363801197
    59     7.350000      1.0274200152
    60     7.450000      1.0180701037
    61     7.550000      1.0088787746
    62     7.650000      1.0001068254
    63     7.750000      0.9921089900
    64     7.850000      0.9850350751
    65     7.950000      0.9792535561
    66     8.050000      0.9747451289
    67     8.150000      0.9716031143
    68     8.250000      0.9698010299
    69     8.350000      0.9694104496
    70     8.450000      0.9702763554
    71     8.550000      0.9722338230
    72     8.650000      0.9751295051
    73     8.750000      0.9788551748
    74     8.850000      0.9830742772
    75     8.950000      0.9875676510
    76     9.050000      0.9922701277
    77     9.150000      0.9968784986
    78     9.250000      1.0012027956
    79     9.350000      1.0051551984
    80     9.450000      1.0085841051
    81     9.550000      1.0114036042
    82     9.650000      1.0134958210
    83     9.750000      1.0149565041
    84     9.850000      1.0157294207
    85     9.950000      1.0157153259
    86    10.050000      1.0151640920
    87    10.150000      1.0140139068
    88    10.250000      1.0123788607
    89    10.350000      1.0103887742
    90    10.450000      1.0081304205
    91    10.550000      1.0057842896
    92    10.650000      1.0033542791
    93    10.750000      1.0009439981
    94    10.850000      0.9987243600
    95    10.950000      0.9967006234
    96    11.050000      0.9950083303
    97    11.150000      0.9936461344
    98    11.250000      0.9926176922
    99    11.350000      0.9919711382
   100    11.450000      0.9916884548
   101    11.550000      0.9917651124
   102    11.650000      0.9921771496
   103    11.750000      0.9928654229
   104    11.850000      0.9937801725
   105    11.950000      0.9948911189
   106    12.050000      0.9961352267
   107    12.150000      0.9974375146
   108    12.250000      0.9987180569
   109    12.350000      0.9999788941
   110    12.450000      1.0011449313
   111    12.550000      1.0021692830
   112    12.650000      1.0030215640
   113    12.750000      1.0037052009
   114    12.850000      1.0042263711
   115    12.950000      1.0045153871
   116    13.050000      1.0045930774
   117    13.150000      1.0044937987
   118    13.250000      1.0042127979
   119    13.350000      1.0037690649
   120    13.450000      1.0032389374
   121    13.550000      1.0026258892
   122    13.650000      1.0019308942
   123    13.750000      1.0012044659
   124    13.850000      1.0004599234
   125    13.950000      0.9997477653
   126    14.050000      0.9991536416
   127    14.150000      0.9986167885
   128    14.250000      0.9981833775
   129    14.350000      0.9978142299
   130    14.450000      0.9975683606
   131    14.550000      0.9974463229
   132    14.650000      0.9974331816
   133    14.750000      0.9975226135
   134    14.850000      0.9977242391
   135    14.950000      0.9979945732
   136    15.050000      0.9983276858
   137    15.150000      0.9986844722
   138    15.250000      0.9990634571
   139    15.350000      0.9994436932
   140    15.450000      0.9998666691
   141    15.550000      1.0002489677
   142    15.650000      1.0006071948
   143    15.750000      1.0008824217
   144    15.850000      1.0011214754
   145    15.950000      1.0012901513
   146    16.050000      1.0013841674
   147    16.150000      1.0014556890
   148    16.250000      1.0014485193
   149    16.350000      1.0014049491
   150    16.450000      1.0012910463
   151    16.550000      1.0011399695
   152    16.650000      1.0009340188
   153    16.750000      1.0007322313
   154    16.850000      1.0004853300
   155    16.950000      1.0002578674
   156    17.050000      1.0000237787
   157    17.150000      0.9998225190
   158    17.250000      0.9996400119
