# Supplementary material for: A Glimpse into Quantum Triplet Structures in Supercritical 3He
Source: Entropy (Basel). 2023 Feb 2;25(2):283. doi: 10.3390/e25020283 (PMC9955445; doi:10.3390/e25020283)
Supplement: Supplementary file 1 [file entropy-25-00283-s001.zip › r-space/g3rss_et_pimc.sp1]

Helium-3 (SP1) GET3(R,S,S)  instantaneous triplets 

rho = 0.0228717687 A**-3   T=4.21 K

PIMC-4th-order(Ns*P=1372*66) 

-------------------------------------------------------------
I=   13   R / A=  2.250000                                                                                                  
             S / A       GET3(R,S,S)          one-stand.dev.
    10     1.850000      0.0000000000   +/-    0.0000000000
    10     1.950000      0.0000000000   +/-    0.0000000000
    11     2.050000      0.0000551048   +/-    0.0000655228
    12     2.150000      0.0005011969   +/-    0.0002003490
    13     2.250000      0.0023533550   +/-    0.0006678749
    14     2.350000      0.0074492092   +/-    0.0007185467
    15     2.450000      0.0172248715   +/-    0.0010369955
    16     2.550000      0.0326471732   +/-    0.0013585589
    17     2.650000      0.0528940186   +/-    0.0016429165
    18     2.750000      0.0756574765   +/-    0.0019346606
    19     2.850000      0.0985050387   +/-    0.0021732910
    20     2.950000      0.1203048325   +/-    0.0022259005
    21     3.050000      0.1376014867   +/-    0.0024388909
    22     3.150000      0.1502537781   +/-    0.0023602736
    23     3.250000      0.1576537261   +/-    0.0023238754
    24     3.350000      0.1609147578   +/-    0.0023955571
    25     3.450000      0.1601545059   +/-    0.0022238816
    26     3.550000      0.1560743813   +/-    0.0020827245
    27     3.650000      0.1497611117   +/-    0.0021052232
    28     3.750000      0.1418237059   +/-    0.0019962784
    29     3.850000      0.1333483291   +/-    0.0017742178
    30     3.950000      0.1240535760   +/-    0.0017239990
    31     4.050000      0.1153127393   +/-    0.0015556699
    32     4.150000      0.1065742889   +/-    0.0014802897
    33     4.250000      0.0986792442   +/-    0.0014151701
    34     4.350000      0.0915943921   +/-    0.0012481810
    35     4.450000      0.0851856459   +/-    0.0012237184
    36     4.550000      0.0796450353   +/-    0.0011410398
    37     4.650000      0.0750929551   +/-    0.0011589513
    38     4.750000      0.0713692393   +/-    0.0011073958
    39     4.850000      0.0683784872   +/-    0.0010601167
    40     4.950000      0.0663813892   +/-    0.0010361219
    41     5.050000      0.0655105831   +/-    0.0010320651
    42     5.150000      0.0652300331   +/-    0.0009991724
    43     5.250000      0.0656564638   +/-    0.0010110737
    44     5.350000      0.0670152703   +/-    0.0009926607
    45     5.450000      0.0688467983   +/-    0.0009926158
    46     5.550000      0.0712884322   +/-    0.0009453850
    47     5.650000      0.0740869838   +/-    0.0009942041
    48     5.750000      0.0771645445   +/-    0.0010002073
    49     5.850000      0.0804662943   +/-    0.0009634990
    50     5.950000      0.0839999592   +/-    0.0009889936
    51     6.050000      0.0871223171   +/-    0.0010172715
    52     6.150000      0.0898526626   +/-    0.0009928213
    53     6.250000      0.0924024951   +/-    0.0009997095
    54     6.350000      0.0946344326   +/-    0.0010111696
    55     6.450000      0.0962696484   +/-    0.0009995722
    56     6.550000      0.0975449403   +/-    0.0009489716
    57     6.650000      0.0981336197   +/-    0.0009517086
    58     6.750000      0.0982534637   +/-    0.0009949444
    59     6.850000      0.0980084226   +/-    0.0009544348
    60     6.950000      0.0973360399   +/-    0.0009119696
    61     7.050000      0.0963566574   +/-    0.0009115956
    62     7.150000      0.0950476185   +/-    0.0008956422
    63     7.250000      0.0937027683   +/-    0.0008769864
    64     7.350000      0.0922709776   +/-    0.0008403590
    65     7.450000      0.0906157488   +/-    0.0008421535
    66     7.550000      0.0890981458   +/-    0.0008589470
    67     7.650000      0.0876106366   +/-    0.0008257762
    68     7.750000      0.0862746145   +/-    0.0007910881
    69     7.850000      0.0852131642   +/-    0.0008050312
    70     7.950000      0.0841139757   +/-    0.0007956685
    71     8.050000      0.0835024399   +/-    0.0007932458
    72     8.150000      0.0827606448   +/-    0.0007887370
    73     8.250000      0.0825415089   +/-    0.0007713149
    74     8.350000      0.0823487901   +/-    0.0007569399
    75     8.450000      0.0824590693   +/-    0.0007962955
    76     8.550000      0.0827735432   +/-    0.0007739470
    77     8.650000      0.0832255762   +/-    0.0007701389
    78     8.750000      0.0838102251   +/-    0.0007441790
    79     8.850000      0.0845305118   +/-    0.0007387113
    80     8.950000      0.0853265661   +/-    0.0007633917
    81     9.050000      0.0861500799   +/-    0.0007465636
    82     9.150000      0.0868473345   +/-    0.0007357856
    83     9.250000      0.0875977680   +/-    0.0007462982
    84     9.350000      0.0883018620   +/-    0.0007273508
    85     9.450000      0.0888290297   +/-    0.0007423103
    86     9.550000      0.0893330727   +/-    0.0007064331
    87     9.650000      0.0899086388   +/-    0.0007155960
-----------------------------                                                                                           

I=   15   R / A=  2.450000                                                                                                  
             S / A       GET3(R,S,S)          one-stand.dev.
    10     1.850000      0.0000000000   +/-    0.0000000000
    10     1.950000      0.0000000000   +/-    0.0000000000
    11     2.050000      0.0001307383   +/-    0.0000887198
    12     2.150000      0.0012652244   +/-    0.0002743399
    13     2.250000      0.0063005552   +/-    0.0006179327
    14     2.350000      0.0203878238   +/-    0.0011726819
    15     2.450000      0.0488631404   +/-    0.0027104761
    16     2.550000      0.0951153160   +/-    0.0025329181
    17     2.650000      0.1578969071   +/-    0.0030422122
    18     2.750000      0.2313591499   +/-    0.0036044757
    19     2.850000      0.3071527934   +/-    0.0040397634
    20     2.950000      0.3783193966   +/-    0.0043602683
    21     3.050000      0.4385753013   +/-    0.0047555861
    22     3.150000      0.4832570282   +/-    0.0045927419
    23     3.250000      0.5113378220   +/-    0.0044977205
    24     3.350000      0.5243436640   +/-    0.0043999280
    25     3.450000      0.5243475605   +/-    0.0041352811
    26     3.550000      0.5128142297   +/-    0.0038935449
    27     3.650000      0.4934970910   +/-    0.0036135706
    28     3.750000      0.4686293273   +/-    0.0033885589
    29     3.850000      0.4404911965   +/-    0.0032455941
    30     3.950000      0.4104697151   +/-    0.0030971374
    31     4.050000      0.3804866321   +/-    0.0029327686
    32     4.150000      0.3526112802   +/-    0.0027277790
    33     4.250000      0.3260432214   +/-    0.0026425638
    34     4.350000      0.3016447193   +/-    0.0024568838
    35     4.450000      0.2800881729   +/-    0.0023243606
    36     4.550000      0.2612196314   +/-    0.0021739190
    37     4.650000      0.2455523659   +/-    0.0021496781
    38     4.750000      0.2326474504   +/-    0.0020528360
    39     4.850000      0.2229783067   +/-    0.0019732875
    40     4.950000      0.2159725185   +/-    0.0019708456
    41     5.050000      0.2125664097   +/-    0.0019544149
    42     5.150000      0.2111300505   +/-    0.0019447786
    43     5.250000      0.2127191170   +/-    0.0019295989
    44     5.350000      0.2164455769   +/-    0.0020088062
    45     5.450000      0.2223413891   +/-    0.0019552285
    46     5.550000      0.2303262823   +/-    0.0019799869
    47     5.650000      0.2394647789   +/-    0.0019484700
    48     5.750000      0.2500244361   +/-    0.0020468956
    49     5.850000      0.2606195397   +/-    0.0020206880
    50     5.950000      0.2713990720   +/-    0.0020056445
    51     6.050000      0.2817788718   +/-    0.0020588078
    52     6.150000      0.2917551373   +/-    0.0019721355
    53     6.250000      0.3003769007   +/-    0.0019841675
    54     6.350000      0.3073238305   +/-    0.0019350137
    55     6.450000      0.3129786933   +/-    0.0019386811
    56     6.550000      0.3172630122   +/-    0.0018557361
    57     6.650000      0.3194457352   +/-    0.0017787140
    58     6.750000      0.3199059101   +/-    0.0018715579
    59     6.850000      0.3191096338   +/-    0.0017621180
    60     6.950000      0.3170707918   +/-    0.0017196600
    61     7.050000      0.3140217198   +/-    0.0017632327
    62     7.150000      0.3096899554   +/-    0.0017201110
    63     7.250000      0.3051332609   +/-    0.0016934488
    64     7.350000      0.3000761539   +/-    0.0016148025
    65     7.450000      0.2950742505   +/-    0.0016262215
    66     7.550000      0.2898906583   +/-    0.0016569253
    67     7.650000      0.2850877477   +/-    0.0016136245
    68     7.750000      0.2807380960   +/-    0.0015990304
    69     7.850000      0.2768735247   +/-    0.0015548024
    70     7.950000      0.2734832013   +/-    0.0016098845
    71     8.050000      0.2709933921   +/-    0.0016473687
    72     8.150000      0.2691733533   +/-    0.0016617396
    73     8.250000      0.2679614414   +/-    0.0015527235
    74     8.350000      0.2676972293   +/-    0.0015719877
    75     8.450000      0.2679389935   +/-    0.0016154935
    76     8.550000      0.2689576973   +/-    0.0015881700
    77     8.650000      0.2703056473   +/-    0.0015578045
    78     8.750000      0.2723953358   +/-    0.0015840165
    79     8.850000      0.2746934305   +/-    0.0015951137
    80     8.950000      0.2772110382   +/-    0.0015639795
    81     9.050000      0.2797054242   +/-    0.0015341586
    82     9.150000      0.2824803816   +/-    0.0015295114
    83     9.250000      0.2849385230   +/-    0.0015363273
    84     9.350000      0.2872795603   +/-    0.0015066293
    85     9.450000      0.2890630670   +/-    0.0014491159
    86     9.550000      0.2906810435   +/-    0.0014792401
    87     9.650000      0.2920393461   +/-    0.0014474867
-----------------------------                                                                                           
I=   17   R / A=  2.650000                                                                                                  
             S / A       GET3(R,S,S)          one-stand.dev.
     9     1.850000      0.0000000000   +/-    0.0000000000
    10     1.950000      0.0000034434   +/-    0.0000131345
    11     2.050000      0.0001841196   +/-    0.0001018507
    12     2.150000      0.0019047912   +/-    0.0003255997
    13     2.250000      0.0102335969   +/-    0.0007473946
    14     2.350000      0.0344214500   +/-    0.0014137024
    15     2.450000      0.0864472863   +/-    0.0022125779
    16     2.550000      0.1735397168   +/-    0.0034236684
    17     2.650000      0.2948681744   +/-    0.0064471332
    18     2.750000      0.4421975908   +/-    0.0055304861
    19     2.850000      0.5993842578   +/-    0.0061501358
    20     2.950000      0.7490527994   +/-    0.0064270685
    21     3.050000      0.8783492025   +/-    0.0069772543
    22     3.150000      0.9780703712   +/-    0.0070028532
    23     3.250000      1.0445229029   +/-    0.0070247257
    24     3.350000      1.0778066564   +/-    0.0069681689
    25     3.450000      1.0807918133   +/-    0.0061795545
    26     3.550000      1.0615337499   +/-    0.0058386408
    27     3.650000      1.0238413179   +/-    0.0054591677
    28     3.750000      0.9746222018   +/-    0.0049720278
    29     3.850000      0.9168595207   +/-    0.0046839876
    30     3.950000      0.8559303714   +/-    0.0043938031
    31     4.050000      0.7932864130   +/-    0.0042571824
    32     4.150000      0.7343270937   +/-    0.0039989955
    33     4.250000      0.6783938491   +/-    0.0036827812
    34     4.350000      0.6269345995   +/-    0.0035462326
    35     4.450000      0.5810710751   +/-    0.0033585447
    36     4.550000      0.5410704711   +/-    0.0033173762
    37     4.650000      0.5072735516   +/-    0.0031998644
    38     4.750000      0.4798189612   +/-    0.0031581315
    39     4.850000      0.4585447321   +/-    0.0030406341
    40     4.950000      0.4440099829   +/-    0.0030187385
    41     5.050000      0.4352171003   +/-    0.0031390487
    42     5.150000      0.4317314347   +/-    0.0030224924
    43     5.250000      0.4339810367   +/-    0.0031116552
    44     5.350000      0.4416094430   +/-    0.0031040528
    45     5.450000      0.4532914461   +/-    0.0030358074
    46     5.550000      0.4693302333   +/-    0.0031474685
    47     5.650000      0.4880755574   +/-    0.0031836653
    48     5.750000      0.5095929755   +/-    0.0032506344
    49     5.850000      0.5321020211   +/-    0.0032376613
    50     5.950000      0.5544207279   +/-    0.0032193708
    51     6.050000      0.5767347747   +/-    0.0032035119
    52     6.150000      0.5971014196   +/-    0.0031513119
    53     6.250000      0.6152932548   +/-    0.0030878606
    54     6.350000      0.6300874353   +/-    0.0030103464
    55     6.450000      0.6422804381   +/-    0.0029747337
    56     6.550000      0.6508392123   +/-    0.0028432877
    57     6.650000      0.6559441290   +/-    0.0028176533
    58     6.750000      0.6574968451   +/-    0.0026970428
    59     6.850000      0.6560122167   +/-    0.0025808888
    60     6.950000      0.6518853602   +/-    0.0025100634
    61     7.050000      0.6456744084   +/-    0.0025533447
    62     7.150000      0.6372035745   +/-    0.0025214508
    63     7.250000      0.6276666710   +/-    0.0024234458
    64     7.350000      0.6173588808   +/-    0.0024158796
    65     7.450000      0.6066368478   +/-    0.0024015045
    66     7.550000      0.5958525833   +/-    0.0023684692
    67     7.650000      0.5858595780   +/-    0.0024004774
    68     7.750000      0.5765960731   +/-    0.0024445326
    69     7.850000      0.5685497437   +/-    0.0024248024
    70     7.950000      0.5615306509   +/-    0.0024140252
    71     8.050000      0.5561682040   +/-    0.0024728428
    72     8.150000      0.5524783248   +/-    0.0025117962
    73     8.250000      0.5500435278   +/-    0.0024762890
    74     8.350000      0.5493005911   +/-    0.0024744557
    75     8.450000      0.5497243679   +/-    0.0024277590
    76     8.550000      0.5517501973   +/-    0.0024808306
    77     8.650000      0.5545305734   +/-    0.0024531664
    78     8.750000      0.5587429406   +/-    0.0024438871
    79     8.850000      0.5633777416   +/-    0.0024870563
    80     8.950000      0.5684739704   +/-    0.0024965809
    81     9.050000      0.5737058559   +/-    0.0023679022
    82     9.150000      0.5792791819   +/-    0.0024064929
    83     9.250000      0.5845436389   +/-    0.0023866973
    84     9.350000      0.5893167774   +/-    0.0023225175
    85     9.450000      0.5933113521   +/-    0.0022788219
    86     9.550000      0.5968084083   +/-    0.0022298080
    87     9.650000      0.5994489165   +/-    0.0021832178
------------------------------                                                                                          
I=   19   R / A=  2.850000                                                                                                  
             S / A       GET3(R,S,S)          one-stand.dev.
    10     1.850000      0.0000000000   +/-    0.0000000000
    10     1.950000      0.0000000000   +/-    0.0000000000
    11     2.050000      0.0001816201   +/-    0.0000992889
    12     2.150000      0.0021769519   +/-    0.0003431770
    13     2.250000      0.0121841798   +/-    0.0008332450
    14     2.350000      0.0434922972   +/-    0.0015245448
    15     2.450000      0.1137571154   +/-    0.0024194130
    16     2.550000      0.2370245149   +/-    0.0037307896
    17     2.650000      0.4155682824   +/-    0.0051931613
    18     2.750000      0.6368455825   +/-    0.0066727679
    19     2.850000      0.8787377892   +/-    0.0105851114
    20     2.950000      1.1174817749   +/-    0.0093040751
    21     3.050000      1.3276677276   +/-    0.0096198347
    22     3.150000      1.4925232654   +/-    0.0098414471
    23     3.250000      1.6055546175   +/-    0.0094412434
    24     3.350000      1.6687133279   +/-    0.0092848271
    25     3.450000      1.6832945530   +/-    0.0082216534
    26     3.550000      1.6603811081   +/-    0.0077875524
    27     3.650000      1.6059661706   +/-    0.0072938481
    28     3.750000      1.5309630384   +/-    0.0066073281
    29     3.850000      1.4427358226   +/-    0.0059842401
    30     3.950000      1.3479287595   +/-    0.0054121946
    31     4.050000      1.2510189585   +/-    0.0050100503
    32     4.150000      1.1567471680   +/-    0.0047848152
    33     4.250000      1.0670624765   +/-    0.0045997741
    34     4.350000      0.9845310970   +/-    0.0043395898
    35     4.450000      0.9105464823   +/-    0.0040350393
    36     4.550000      0.8469726016   +/-    0.0039875558
    37     4.650000      0.7924865045   +/-    0.0039698189
    38     4.750000      0.7479707877   +/-    0.0038179030
    39     4.850000      0.7131209974   +/-    0.0038070953
    40     4.950000      0.6883448249   +/-    0.0038253647
    41     5.050000      0.6729534790   +/-    0.0039239553
    42     5.150000      0.6670925443   +/-    0.0039311284
    43     5.250000      0.6696946153   +/-    0.0039224696
    44     5.350000      0.6805873938   +/-    0.0040331708
    45     5.450000      0.6983658523   +/-    0.0040196139
    46     5.550000      0.7226715655   +/-    0.0041929142
    47     5.650000      0.7520812035   +/-    0.0042437287
    48     5.750000      0.7852147830   +/-    0.0041728979
    49     5.850000      0.8201596470   +/-    0.0043519405
    50     5.950000      0.8556096579   +/-    0.0041536079
    51     6.050000      0.8898760168   +/-    0.0041812718
    52     6.150000      0.9224688464   +/-    0.0041589772
    53     6.250000      0.9511012310   +/-    0.0041014825
    54     6.350000      0.9751345915   +/-    0.0039080972
    55     6.450000      0.9949417035   +/-    0.0038448993
    56     6.550000      1.0085929738   +/-    0.0036702629
    57     6.650000      1.0171431734   +/-    0.0035240415
    58     6.750000      1.0202242399   +/-    0.0034416960
    59     6.850000      1.0185569178   +/-    0.0034025372
    60     6.950000      1.0123762075   +/-    0.0032866877
    61     7.050000      1.0023166107   +/-    0.0031435403
    62     7.150000      0.9895705245   +/-    0.0030441494
    63     7.250000      0.9744562430   +/-    0.0029896377
    64     7.350000      0.9581989448   +/-    0.0029109028
    65     7.450000      0.9415276604   +/-    0.0029460877
    66     7.550000      0.9247080763   +/-    0.0030278589
    67     7.650000      0.9088994670   +/-    0.0030420101
    68     7.750000      0.8942866333   +/-    0.0030176734
    69     7.850000      0.8813638477   +/-    0.0030107502
    70     7.950000      0.8705458174   +/-    0.0030449644
    71     8.050000      0.8622928493   +/-    0.0030767488
    72     8.150000      0.8557480422   +/-    0.0031479515
    73     8.250000      0.8516558708   +/-    0.0032329954
    74     8.350000      0.8504553692   +/-    0.0032307762
    75     8.450000      0.8510345829   +/-    0.0031741055
    76     8.550000      0.8543486145   +/-    0.0032687071
    77     8.650000      0.8587583062   +/-    0.0032602330
    78     8.750000      0.8650761553   +/-    0.0032787108
    79     8.850000      0.8722773617   +/-    0.0032467770
    80     8.950000      0.8806369333   +/-    0.0032053168
    81     9.050000      0.8888607896   +/-    0.0031028682
    82     9.150000      0.8970109050   +/-    0.0030876808
    83     9.250000      0.9051999080   +/-    0.0030501979
    84     9.350000      0.9129568704   +/-    0.0030179027
    85     9.450000      0.9194422582   +/-    0.0029456100
    86     9.550000      0.9252237244   +/-    0.0028191135
    87     9.650000      0.9295361081   +/-    0.0027578774
-------------------------------                                                                                         
I=   21   R / A=  3.050000                                                                                                  
             S / A       GET3(R,S,S)          one-stand.dev.
     9     1.850000      0.0000000000   +/-    0.0000000000
    10     1.950000      0.0000041708   +/-    0.0000121854
    11     2.050000      0.0001678267   +/-    0.0000904297
    12     2.150000      0.0020031357   +/-    0.0003228228
    13     2.250000      0.0120729088   +/-    0.0007384718
    14     2.350000      0.0457076727   +/-    0.0014387863
    15     2.450000      0.1243102079   +/-    0.0023670089
    16     2.550000      0.2685176363   +/-    0.0036763578
    17     2.650000      0.4840702557   +/-    0.0052520529
    18     2.750000      0.7613677136   +/-    0.0069712950
    19     2.850000      1.0721871633   +/-    0.0086283844
    20     2.950000      1.3830541018   +/-    0.0102156311
    21     3.050000      1.6639700176   +/-    0.0140634488
    22     3.150000      1.8906892915   +/-    0.0118370086
    23     3.250000      2.0510203403   +/-    0.0114389474
    24     3.350000      2.1437904493   +/-    0.0106429559
    25     3.450000      2.1741440618   +/-    0.0103483193
    26     3.550000      2.1542415402   +/-    0.0098405992
    27     3.650000      2.0907107801   +/-    0.0087215605
    28     3.750000      1.9987888102   +/-    0.0079338027
    29     3.850000      1.8854238502   +/-    0.0071712617
    30     3.950000      1.7625956320   +/-    0.0066846950
    31     4.050000      1.6362856448   +/-    0.0059039605
    32     4.150000      1.5120610422   +/-    0.0055387003
    33     4.250000      1.3946426526   +/-    0.0052076595
    34     4.350000      1.2852837980   +/-    0.0048096726
    35     4.450000      1.1874533169   +/-    0.0045835429
    36     4.550000      1.1019099016   +/-    0.0043169064
    37     4.650000      1.0291177937   +/-    0.0042473590
    38     4.750000      0.9685249156   +/-    0.0040916942
    39     4.850000      0.9211363567   +/-    0.0040908959
    40     4.950000      0.8867172978   +/-    0.0041776324
    41     5.050000      0.8655420006   +/-    0.0042373637
    42     5.150000      0.8562657396   +/-    0.0040986387
    43     5.250000      0.8580862795   +/-    0.0042653554
    44     5.350000      0.8710373636   +/-    0.0044190929
    45     5.450000      0.8934786450   +/-    0.0045320482
    46     5.550000      0.9246429157   +/-    0.0047025334
    47     5.650000      0.9623839423   +/-    0.0047594766
    48     5.750000      1.0043378497   +/-    0.0047853743
    49     5.850000      1.0502353807   +/-    0.0048702849
    50     5.950000      1.0966712031   +/-    0.0048485995
    51     6.050000      1.1418172180   +/-    0.0048550924
    52     6.150000      1.1844057842   +/-    0.0049830601
    53     6.250000      1.2226338881   +/-    0.0047644359
    54     6.350000      1.2548457353   +/-    0.0046300878
    55     6.450000      1.2806148343   +/-    0.0044778491
    56     6.550000      1.2987942542   +/-    0.0043744082
    57     6.650000      1.3106041830   +/-    0.0042184447
    58     6.750000      1.3152007002   +/-    0.0041657877
    59     6.850000      1.3132909403   +/-    0.0038357588
    60     6.950000      1.3057502780   +/-    0.0036645682
    61     7.050000      1.2929660035   +/-    0.0036268933
    62     7.150000      1.2765288167   +/-    0.0035867606
    63     7.250000      1.2570972865   +/-    0.0032359727
    64     7.350000      1.2358865114   +/-    0.0032434436
    65     7.450000      1.2141699598   +/-    0.0032921069
    66     7.550000      1.1924816586   +/-    0.0033489278
    67     7.650000      1.1717848361   +/-    0.0032611261
    68     7.750000      1.1527514017   +/-    0.0032209780
    69     7.850000      1.1352330129   +/-    0.0032709634
    70     7.950000      1.1213062274   +/-    0.0033559254
    71     8.050000      1.1097384384   +/-    0.0033731820
    72     8.150000      1.1015683295   +/-    0.0033505966
    73     8.250000      1.0965209173   +/-    0.0033675953
    74     8.350000      1.0944102468   +/-    0.0033854265
    75     8.450000      1.0956346248   +/-    0.0034706477
    76     8.550000      1.0991841348   +/-    0.0036673584
    77     8.650000      1.1051012259   +/-    0.0035684499
    78     8.750000      1.1132400420   +/-    0.0037357245
    79     8.850000      1.1226884636   +/-    0.0036770620
    80     8.950000      1.1328841781   +/-    0.0036365685
    81     9.050000      1.1438448688   +/-    0.0035903590
    82     9.150000      1.1546907393   +/-    0.0035702959
    83     9.250000      1.1652691743   +/-    0.0034983582
    84     9.350000      1.1754231017   +/-    0.0035530266
    85     9.450000      1.1838769274   +/-    0.0034161909
    86     9.550000      1.1914444346   +/-    0.0033274285
    87     9.650000      1.1970782845   +/-    0.0032513843
----------------------------                                                                                            
I=   23   R / A=  3.250000                                                                                                  
             S / A       GET3(R,S,S)          one-stand.dev.
     9     1.850000      0.0000000000   +/-    0.0000000000
    10     1.950000      0.0000038944   +/-    0.0000138090
    11     2.050000      0.0001255919   +/-    0.0000795628
    12     2.150000      0.0015941819   +/-    0.0002776236
    13     2.250000      0.0103622953   +/-    0.0006893509
    14     2.350000      0.0418206721   +/-    0.0013596871
    15     2.450000      0.1201402038   +/-    0.0022675450
    16     2.550000      0.2684157653   +/-    0.0035372658
    17     2.650000      0.4989886545   +/-    0.0048950068
    18     2.750000      0.8020844855   +/-    0.0064352880
    19     2.850000      1.1521024085   +/-    0.0082320361
    20     2.950000      1.5081815140   +/-    0.0098187695
    21     3.050000      1.8375864342   +/-    0.0112123455
    22     3.150000      2.1090470025   +/-    0.0121326359
    23     3.250000      2.3066567757   +/-    0.0156615757
    24     3.350000      2.4275468366   +/-    0.0124645855
    25     3.450000      2.4762865286   +/-    0.0115802723
    26     3.550000      2.4625684108   +/-    0.0110075510
    27     3.650000      2.3983570332   +/-    0.0101075970
    28     3.750000      2.2972679852   +/-    0.0087990447
    29     3.850000      2.1724773858   +/-    0.0082555272
    30     3.950000      2.0321393628   +/-    0.0075551037
    31     4.050000      1.8868267349   +/-    0.0070010891
    32     4.150000      1.7436305923   +/-    0.0061818513
    33     4.250000      1.6064015919   +/-    0.0056926714
    34     4.350000      1.4789611126   +/-    0.0051611300
    35     4.450000      1.3645499758   +/-    0.0048667791
    36     4.550000      1.2633417870   +/-    0.0045820887
    37     4.650000      1.1773030296   +/-    0.0043492849
    38     4.750000      1.1060258451   +/-    0.0041253530
    39     4.850000      1.0498803626   +/-    0.0040849470
    40     4.950000      1.0087694805   +/-    0.0041218974
    41     5.050000      0.9821890249   +/-    0.0040424266
    42     5.150000      0.9693864265   +/-    0.0042512299
    43     5.250000      0.9704637267   +/-    0.0041608777
    44     5.350000      0.9841088851   +/-    0.0044821840
    45     5.450000      1.0085997162   +/-    0.0045761673
    46     5.550000      1.0434937001   +/-    0.0047484841
    47     5.650000      1.0862178850   +/-    0.0047855478
    48     5.750000      1.1343547782   +/-    0.0049330689
    49     5.850000      1.1863114230   +/-    0.0049815444
    50     5.950000      1.2401471331   +/-    0.0051218727
    51     6.050000      1.2923222819   +/-    0.0049905388
    52     6.150000      1.3411793818   +/-    0.0049934876
    53     6.250000      1.3857409774   +/-    0.0049783852
    54     6.350000      1.4232783998   +/-    0.0049732353
    55     6.450000      1.4532984273   +/-    0.0047093606
    56     6.550000      1.4755137481   +/-    0.0046835346
    57     6.650000      1.4893054566   +/-    0.0046386876
    58     6.750000      1.4949711236   +/-    0.0044747207
    59     6.850000      1.4931261434   +/-    0.0042832656
    60     6.950000      1.4851407417   +/-    0.0041759254
    61     7.050000      1.4707511086   +/-    0.0039604333
    62     7.150000      1.4524867957   +/-    0.0038113904
    63     7.250000      1.4303734614   +/-    0.0036294196
    64     7.350000      1.4061794790   +/-    0.0034858487
    65     7.450000      1.3809033487   +/-    0.0034873780
    66     7.550000      1.3558662957   +/-    0.0034747418
    67     7.650000      1.3320969346   +/-    0.0034304224
    68     7.750000      1.3094123945   +/-    0.0033005975
    69     7.850000      1.2901328069   +/-    0.0033364916
    70     7.950000      1.2735499220   +/-    0.0033852317
    71     8.050000      1.2601761558   +/-    0.0033871458
    72     8.150000      1.2507407180   +/-    0.0033971612
    73     8.250000      1.2446902481   +/-    0.0033405306
    74     8.350000      1.2423408150   +/-    0.0034143518
    75     8.450000      1.2432182505   +/-    0.0034708652
    76     8.550000      1.2472383385   +/-    0.0034984454
    77     8.650000      1.2542594803   +/-    0.0034969719
    78     8.750000      1.2630217934   +/-    0.0036972130
    79     8.850000      1.2740795260   +/-    0.0036221164
    80     8.950000      1.2860238562   +/-    0.0035894372
    81     9.050000      1.2985798525   +/-    0.0036305678
    82     9.150000      1.3111779625   +/-    0.0035502760
    83     9.250000      1.3234952677   +/-    0.0035767108
    84     9.350000      1.3346544681   +/-    0.0034971116
    85     9.450000      1.3446541443   +/-    0.0034995771
    86     9.550000      1.3531280831   +/-    0.0035165026
    87     9.650000      1.3601037787   +/-    0.0033849993
-----------------------------                                                                                           
I=   25   R / A=  3.450000                                                                                                  
             S / A       GET3(R,S,S)          one-stand.dev.
     9     1.850000      0.0000000000   +/-    0.0000000000
    10     1.950000      0.0000000000   +/-    0.0000000000
    11     2.050000      0.0000840156   +/-    0.0000642505
    12     2.150000      0.0011803338   +/-    0.0002369155
    13     2.250000      0.0082764757   +/-    0.0005801220
    14     2.350000      0.0355115902   +/-    0.0011907790
    15     2.450000      0.1063572985   +/-    0.0020507571
    16     2.550000      0.2477141935   +/-    0.0032390527
    17     2.650000      0.4732923052   +/-    0.0044564520
    18     2.750000      0.7787387265   +/-    0.0060688274
    19     2.850000      1.1366067917   +/-    0.0072456402
    20     2.950000      1.5134706769   +/-    0.0086370492
    21     3.050000      1.8638486675   +/-    0.0102421131
    22     3.150000      2.1611889268   +/-    0.0111191938
    23     3.250000      2.3824343795   +/-    0.0115532126
    24     3.350000      2.5229840462   +/-    0.0123786391
    25     3.450000      2.5881176530   +/-    0.0156623703
    26     3.550000      2.5820188562   +/-    0.0120146378
    27     3.650000      2.5226972321   +/-    0.0110406290
    28     3.750000      2.4227286191   +/-    0.0099029793
    29     3.850000      2.2938617175   +/-    0.0093561692
    30     3.950000      2.1474847508   +/-    0.0084414647
    31     4.050000      1.9956839296   +/-    0.0077512071
    32     4.150000      1.8430547630   +/-    0.0069552514
    33     4.250000      1.6975496516   +/-    0.0065841037
    34     4.350000      1.5617623750   +/-    0.0057163026
    35     4.450000      1.4385965010   +/-    0.0053359964
    36     4.550000      1.3292468214   +/-    0.0047851344
    37     4.650000      1.2368269284   +/-    0.0044297289
    38     4.750000      1.1598539032   +/-    0.0042039167
    39     4.850000      1.0985676323   +/-    0.0039958364
    40     4.950000      1.0534682467   +/-    0.0039762921
    41     5.050000      1.0233795200   +/-    0.0039828739
    42     5.150000      1.0087414768   +/-    0.0040408859
    43     5.250000      1.0083552906   +/-    0.0041150591
    44     5.350000      1.0217948667   +/-    0.0042766630
    45     5.450000      1.0469764762   +/-    0.0043329891
    46     5.550000      1.0827294595   +/-    0.0044145548
    47     5.650000      1.1271907079   +/-    0.0045604934
    48     5.750000      1.1776907200   +/-    0.0045928887
    49     5.850000      1.2327260947   +/-    0.0047591517
    50     5.950000      1.2886873453   +/-    0.0049015693
    51     6.050000      1.3437862452   +/-    0.0050026722
    52     6.150000      1.3952247645   +/-    0.0049351494
    53     6.250000      1.4421975613   +/-    0.0049286726
    54     6.350000      1.4829157043   +/-    0.0049524385
    55     6.450000      1.5151714103   +/-    0.0048991866
    56     6.550000      1.5389550258   +/-    0.0048791830
    57     6.650000      1.5540243666   +/-    0.0049472646
    58     6.750000      1.5603468754   +/-    0.0047899623
    59     6.850000      1.5588986179   +/-    0.0046646709
    60     6.950000      1.5503063220   +/-    0.0045070427
    61     7.050000      1.5360709586   +/-    0.0044891218
    62     7.150000      1.5165480365   +/-    0.0042046753
    63     7.250000      1.4932875994   +/-    0.0041326209
    64     7.350000      1.4679372913   +/-    0.0039772287
    65     7.450000      1.4416986931   +/-    0.0037834871
    66     7.550000      1.4150755109   +/-    0.0035978079
    67     7.650000      1.3894508790   +/-    0.0036319081
    68     7.750000      1.3662322309   +/-    0.0035034239
    69     7.850000      1.3454156893   +/-    0.0033903310
    70     7.950000      1.3281087685   +/-    0.0033637173
    71     8.050000      1.3140353120   +/-    0.0032767150
    72     8.150000      1.3034931354   +/-    0.0032530907
    73     8.250000      1.2974335351   +/-    0.0031337506
    74     8.350000      1.2944850736   +/-    0.0033823364
    75     8.450000      1.2955285707   +/-    0.0033574367
    76     8.550000      1.2999787833   +/-    0.0033279571
    77     8.650000      1.3068992040   +/-    0.0033673579
    78     8.750000      1.3165546002   +/-    0.0033746779
    79     8.850000      1.3279102192   +/-    0.0034412394
    80     8.950000      1.3403574256   +/-    0.0035208805
    81     9.050000      1.3535281901   +/-    0.0035321276
    82     9.150000      1.3666111104   +/-    0.0035077199
    83     9.250000      1.3794829927   +/-    0.0036506948
    84     9.350000      1.3918480257   +/-    0.0035937262
    85     9.450000      1.4024263004   +/-    0.0036221648
    86     9.550000      1.4112944204   +/-    0.0035868195
    87     9.650000      1.4184147889   +/-    0.0034894846
---------------------------                                                                                             
I=   27   R / A=  3.650000                                                                                                  
             S / A       GET3(R,S,S)          one-stand.dev.
     9     1.850000      0.0000000000   +/-    0.0000000000
    10     1.950000      0.0000000000   +/-    0.0000000000
    11     2.050000      0.0000403856   +/-    0.0000407715
    12     2.150000      0.0007937897   +/-    0.0001790169
    13     2.250000      0.0062694814   +/-    0.0005275795
    14     2.350000      0.0285729489   +/-    0.0010548391
    15     2.450000      0.0900138893   +/-    0.0018392158
    16     2.550000      0.2173734697   +/-    0.0028989774
    17     2.650000      0.4277680934   +/-    0.0040353141
    18     2.750000      0.7189284570   +/-    0.0056834505
    19     2.850000      1.0678510744   +/-    0.0066031926
    20     2.950000      1.4375027046   +/-    0.0077381973
    21     3.050000      1.7912274333   +/-    0.0088178559
    22     3.150000      2.0931728547   +/-    0.0098412139
    23     3.250000      2.3244297417   +/-    0.0101051461
    24     3.350000      2.4760471088   +/-    0.0106125559
    25     3.450000      2.5504408200   +/-    0.0110617924
    26     3.550000      2.5537927520   +/-    0.0114720141
    27     3.650000      2.5028708601   +/-    0.0141137050
    28     3.750000      2.4076338356   +/-    0.0109545588
    29     3.850000      2.2819907005   +/-    0.0102464365
    30     3.950000      2.1396149344   +/-    0.0092700170
    31     4.050000      1.9880200534   +/-    0.0086675015
    32     4.150000      1.8368123987   +/-    0.0075683032
    33     4.250000      1.6905031420   +/-    0.0070304892
    34     4.350000      1.5540741169   +/-    0.0062861630
    35     4.450000      1.4298173373   +/-    0.0056395019
    36     4.550000      1.3193940074   +/-    0.0050809910
    37     4.650000      1.2248652652   +/-    0.0045604178
    38     4.750000      1.1466735524   +/-    0.0041031566
    39     4.850000      1.0844170399   +/-    0.0037685181
    40     4.950000      1.0378976694   +/-    0.0036141280
    41     5.050000      1.0069833364   +/-    0.0036111125
    42     5.150000      0.9911198144   +/-    0.0036025592
    43     5.250000      0.9898727264   +/-    0.0036168139
    44     5.350000      1.0019364296   +/-    0.0036648077
    45     5.450000      1.0263765408   +/-    0.0039564035
    46     5.550000      1.0611344749   +/-    0.0039752332
    47     5.650000      1.1044465170   +/-    0.0040656287
    48     5.750000      1.1546368898   +/-    0.0042120335
    49     5.850000      1.2092617431   +/-    0.0042710635
    50     5.950000      1.2643549581   +/-    0.0044440129
    51     6.050000      1.3198124572   +/-    0.0042940818
    52     6.150000      1.3711888567   +/-    0.0045400210
    53     6.250000      1.4175698681   +/-    0.0046698569
    54     6.350000      1.4586427238   +/-    0.0046750183
    55     6.450000      1.4906441037   +/-    0.0048853193
    56     6.550000      1.5150933803   +/-    0.0049347815
    57     6.650000      1.5303677388   +/-    0.0050610031
    58     6.750000      1.5366638020   +/-    0.0049221332
    59     6.850000      1.5355774858   +/-    0.0048091204
    60     6.950000      1.5271082597   +/-    0.0047287518
    61     7.050000      1.5131284452   +/-    0.0046099967
    62     7.150000      1.4939136723   +/-    0.0044792675
    63     7.250000      1.4708614162   +/-    0.0043595116
    64     7.350000      1.4458122114   +/-    0.0042226375
    65     7.450000      1.4196869464   +/-    0.0040757855
    66     7.550000      1.3933253855   +/-    0.0037960902
    67     7.650000      1.3679505221   +/-    0.0036688267
    68     7.750000      1.3446983463   +/-    0.0035570272
    69     7.850000      1.3242374607   +/-    0.0033560342
    70     7.950000      1.3065092817   +/-    0.0032634642
    71     8.050000      1.2928532962   +/-    0.0032358591
    72     8.150000      1.2826553473   +/-    0.0031754730
    73     8.250000      1.2762477536   +/-    0.0030112246
    74     8.350000      1.2736481615   +/-    0.0030943881
    75     8.450000      1.2743613604   +/-    0.0030623274
    76     8.550000      1.2786266575   +/-    0.0030493458
    77     8.650000      1.2857499800   +/-    0.0030156823
    78     8.750000      1.2951948831   +/-    0.0031555513
    79     8.850000      1.3063104406   +/-    0.0031474880
    80     8.950000      1.3192509329   +/-    0.0031510439
    81     9.050000      1.3320859339   +/-    0.0032612959
    82     9.150000      1.3452723961   +/-    0.0032865188
    83     9.250000      1.3581505335   +/-    0.0033953580
    84     9.350000      1.3699219800   +/-    0.0034692416
    85     9.450000      1.3801801743   +/-    0.0034844443
    86     9.550000      1.3892122025   +/-    0.0035368554
    87     9.650000      1.3961419251   +/-    0.0034379312
-------------------------------                                                                                         
I=   29   R / A=  3.850000                                                                                                  
             S / A       GET3(R,S,S)          one-stand.dev.
     9     1.850000      0.0000000000   +/-    0.0000000000
    10     1.950000      0.0000000000   +/-    0.0000000000
    11     2.050000      0.0000283548   +/-    0.0000345744
    12     2.150000      0.0005512580   +/-    0.0001485265
    13     2.250000      0.0045709784   +/-    0.0004348785
    14     2.350000      0.0224988310   +/-    0.0009015656
    15     2.450000      0.0748161408   +/-    0.0017091310
    16     2.550000      0.1862019191   +/-    0.0026641300
    17     2.650000      0.3759024944   +/-    0.0037213515
    18     2.750000      0.6445479755   +/-    0.0049065980
    19     2.850000      0.9717055316   +/-    0.0058695585
    20     2.950000      1.3234822294   +/-    0.0067212220
    21     3.050000      1.6630823915   +/-    0.0076998379
    22     3.150000      1.9587982978   +/-    0.0081836094
    23     3.250000      2.1889934700   +/-    0.0089970165
    24     3.350000      2.3428080017   +/-    0.0093665983
    25     3.450000      2.4209895596   +/-    0.0092545959
    26     3.550000      2.4323799890   +/-    0.0100432330
    27     3.650000      2.3877255869   +/-    0.0101725352
    28     3.750000      2.3012968980   +/-    0.0106037817
    29     3.850000      2.1832030178   +/-    0.0124494255
    30     3.950000      2.0480995853   +/-    0.0097693887
    31     4.050000      1.9039533876   +/-    0.0090422546
    32     4.150000      1.7582047594   +/-    0.0079562379
    33     4.250000      1.6176423488   +/-    0.0072391017
    34     4.350000      1.4851355337   +/-    0.0063792832
    35     4.450000      1.3647237372   +/-    0.0059942730
    36     4.550000      1.2585595486   +/-    0.0052684642
    37     4.650000      1.1669054836   +/-    0.0045427090
    38     4.750000      1.0907456252   +/-    0.0042946491
    39     4.850000      1.0295764338   +/-    0.0037128130
    40     4.950000      0.9843355861   +/-    0.0036455330
    41     5.050000      0.9539475807   +/-    0.0033956060
    42     5.150000      0.9379131258   +/-    0.0033381403
    43     5.250000      0.9359634694   +/-    0.0033394392
    44     5.350000      0.9473285722   +/-    0.0033868160
    45     5.450000      0.9696790748   +/-    0.0035763698
    46     5.550000      1.0030721857   +/-    0.0035912455
    47     5.650000      1.0445021503   +/-    0.0036845126
    48     5.750000      1.0921143534   +/-    0.0038932565
    49     5.850000      1.1436862987   +/-    0.0039185141
    50     5.950000      1.1968376204   +/-    0.0040237963
    51     6.050000      1.2489365052   +/-    0.0040868455
    52     6.150000      1.2985866171   +/-    0.0041456051
    53     6.250000      1.3430080844   +/-    0.0042731784
    54     6.350000      1.3816044069   +/-    0.0043379009
    55     6.450000      1.4125329268   +/-    0.0044889100
    56     6.550000      1.4357258421   +/-    0.0046232199
    57     6.650000      1.4507632562   +/-    0.0046264163
    58     6.750000      1.4571800788   +/-    0.0047689395
    59     6.850000      1.4560058742   +/-    0.0047500444
    60     6.950000      1.4479653716   +/-    0.0047362976
    61     7.050000      1.4346201857   +/-    0.0046928899
    62     7.150000      1.4160257450   +/-    0.0046192872
    63     7.250000      1.3943601605   +/-    0.0045029138
    64     7.350000      1.3704791180   +/-    0.0043438084
    65     7.450000      1.3455162980   +/-    0.0043236552
    66     7.550000      1.3204751315   +/-    0.0038294444
    67     7.650000      1.2963878005   +/-    0.0038258726
    68     7.750000      1.2742951875   +/-    0.0035301196
    69     7.850000      1.2544818587   +/-    0.0034135932
    70     7.950000      1.2378137732   +/-    0.0032696435
    71     8.050000      1.2246230186   +/-    0.0031869642
    72     8.150000      1.2144995879   +/-    0.0030793310
    73     8.250000      1.2084754087   +/-    0.0029267539
    74     8.350000      1.2059149524   +/-    0.0028735587
    75     8.450000      1.2070462113   +/-    0.0028413075
    76     8.550000      1.2111587212   +/-    0.0028727248
    77     8.650000      1.2182499605   +/-    0.0028639686
    78     8.750000      1.2272564592   +/-    0.0028582826
    79     8.850000      1.2378348529   +/-    0.0029257581
    80     8.950000      1.2499189787   +/-    0.0029490559
    81     9.050000      1.2623953665   +/-    0.0030049499
    82     9.150000      1.2749804191   +/-    0.0030875556
    83     9.250000      1.2870387490   +/-    0.0032091620
    84     9.350000      1.2984595826   +/-    0.0032078400
    85     9.450000      1.3079774349   +/-    0.0033370722
    86     9.550000      1.3166530983   +/-    0.0033480807
    87     9.650000      1.3234515516   +/-    0.0033789279
-------------------------------                                                                                         
I=   31   R / A=  4.050000                                                                                                  
             S / A       GET3(R,S,S)          one-stand.dev.
     9     1.850000      0.0000000000   +/-    0.0000000000
    10     1.950000      0.0000000000   +/-    0.0000000000
    11     2.050000      0.0000099193   +/-    0.0000194189
    12     2.150000      0.0003279091   +/-    0.0001203615
    13     2.250000      0.0033482473   +/-    0.0003631686
    14     2.350000      0.0178147199   +/-    0.0007967161
    15     2.450000      0.0618022960   +/-    0.0014911730
    16     2.550000      0.1594529994   +/-    0.0024103986
    17     2.650000      0.3299307307   +/-    0.0034625489
    18     2.750000      0.5745342204   +/-    0.0047242806
    19     2.850000      0.8770727197   +/-    0.0057156270
    20     2.950000      1.2053749239   +/-    0.0064097019
    21     3.050000      1.5253622344   +/-    0.0069354524
    22     3.150000      1.8049226075   +/-    0.0071230888
    23     3.250000      2.0241396238   +/-    0.0076494108
    24     3.350000      2.1735125727   +/-    0.0078197915
    25     3.450000      2.2528927005   +/-    0.0084682669
    26     3.550000      2.2655302295   +/-    0.0087664024
    27     3.650000      2.2273362396   +/-    0.0088340387
    28     3.750000      2.1470074393   +/-    0.0092346206
    29     3.850000      2.0391157609   +/-    0.0089694244
    30     3.950000      1.9134175145   +/-    0.0094088615
    31     4.050000      1.7773190980   +/-    0.0105747951
    32     4.150000      1.6418132454   +/-    0.0081891230
    33     4.250000      1.5081145731   +/-    0.0073113944
    34     4.350000      1.3842778245   +/-    0.0066266583
    35     4.450000      1.2709494806   +/-    0.0058997206
    36     4.550000      1.1706147789   +/-    0.0052584361
    37     4.650000      1.0841501970   +/-    0.0047998344
    38     4.750000      1.0123655721   +/-    0.0041855013
    39     4.850000      0.9544815060   +/-    0.0036837533
    40     4.950000      0.9113829768   +/-    0.0034006957
    41     5.050000      0.8832131831   +/-    0.0032439401
    42     5.150000      0.8682960696   +/-    0.0029979155
    43     5.250000      0.8661827430   +/-    0.0031285901
    44     5.350000      0.8767516283   +/-    0.0030500673
    45     5.450000      0.8981337008   +/-    0.0031950176
    46     5.550000      0.9287886387   +/-    0.0031853306
    47     5.650000      0.9671534832   +/-    0.0031330295
    48     5.750000      1.0118086963   +/-    0.0032230730
    49     5.850000      1.0597274367   +/-    0.0033700126
    50     5.950000      1.1094291836   +/-    0.0034424086
    51     6.050000      1.1579721856   +/-    0.0035122774
    52     6.150000      1.2037818023   +/-    0.0036215206
    53     6.250000      1.2454641339   +/-    0.0038191346
    54     6.350000      1.2805980640   +/-    0.0038183640
    55     6.450000      1.3096212406   +/-    0.0040384782
    56     6.550000      1.3307944937   +/-    0.0042194997
    57     6.650000      1.3441994986   +/-    0.0043805211
    58     6.750000      1.3501206499   +/-    0.0045470264
    59     6.850000      1.3488063937   +/-    0.0045291519
    60     6.950000      1.3412869715   +/-    0.0046457942
    61     7.050000      1.3289991978   +/-    0.0045795901
    62     7.150000      1.3117435895   +/-    0.0045536558
    63     7.250000      1.2911317436   +/-    0.0044996106
    64     7.350000      1.2689045426   +/-    0.0043493217
    65     7.450000      1.2457573851   +/-    0.0041224273
    66     7.550000      1.2224211912   +/-    0.0039236014
    67     7.650000      1.2000261928   +/-    0.0037526687
    68     7.750000      1.1793982774   +/-    0.0035998948
    69     7.850000      1.1613878644   +/-    0.0034100040
    70     7.950000      1.1458529482   +/-    0.0032920938
    71     8.050000      1.1335747215   +/-    0.0030781633
    72     8.150000      1.1246199200   +/-    0.0030300172
    73     8.250000      1.1190665346   +/-    0.0028422729
    74     8.350000      1.1170161027   +/-    0.0027045052
    75     8.450000      1.1179078413   +/-    0.0025884111
    76     8.550000      1.1219937020   +/-    0.0024733303
    77     8.650000      1.1285828697   +/-    0.0025407794
    78     8.750000      1.1372117082   +/-    0.0025520551
    79     8.850000      1.1469669902   +/-    0.0025923318
    80     8.950000      1.1583565781   +/-    0.0025599057
    81     9.050000      1.1700410847   +/-    0.0027306594
    82     9.150000      1.1815242067   +/-    0.0028594090
    83     9.250000      1.1928700250   +/-    0.0028628785
    84     9.350000      1.2033359642   +/-    0.0028693372
    85     9.450000      1.2126183574   +/-    0.0029959421
    86     9.550000      1.2204766303   +/-    0.0030819358
    87     9.650000      1.2262495246   +/-    0.0031722455
--------------------------------                                                                                        
I=   33   R / A=  4.250000                                                                                                  
             S / A       GET3(R,S,S)          one-stand.dev.
     9     1.850000      0.0000000000   +/-    0.0000000000
    10     1.950000      0.0000000000   +/-    0.0000000000
    11     2.050000      0.0000000000   +/-    0.0000000000
    12     2.150000      0.0001698498   +/-    0.0000857373
    13     2.250000      0.0023523298   +/-    0.0002988104
    14     2.350000      0.0140917285   +/-    0.0007034104
    15     2.450000      0.0521551546   +/-    0.0014160336
    16     2.550000      0.1391802488   +/-    0.0022005028
    17     2.650000      0.2930859101   +/-    0.0032436159
    18     2.750000      0.5181838689   +/-    0.0043702268
    19     2.850000      0.7977310645   +/-    0.0054589187
    20     2.950000      1.1025517896   +/-    0.0061763072
    21     3.050000      1.4003128437   +/-    0.0064875070
    22     3.150000      1.6620003985   +/-    0.0067156426
    23     3.250000      1.8663145115   +/-    0.0070112781
    24     3.350000      2.0049269246   +/-    0.0069526550
    25     3.450000      2.0786341893   +/-    0.0074129750
    26     3.550000      2.0925758473   +/-    0.0075551558
    27     3.650000      2.0554389295   +/-    0.0077917098
    28     3.750000      1.9821330488   +/-    0.0078774444
    29     3.850000      1.8821683387   +/-    0.0081642479
    30     3.950000      1.7645182101   +/-    0.0081665549
    31     4.050000      1.6383007560   +/-    0.0077656042
    32     4.150000      1.5110795611   +/-    0.0076135666
    33     4.250000      1.3879084843   +/-    0.0084962815
    34     4.350000      1.2724465777   +/-    0.0065149551
    35     4.450000      1.1672867381   +/-    0.0057984199
    36     4.550000      1.0746819001   +/-    0.0052129862
    37     4.650000      0.9944284831   +/-    0.0047415893
    38     4.750000      0.9278900023   +/-    0.0040882827
    39     4.850000      0.8749883414   +/-    0.0036770083
    40     4.950000      0.8356572243   +/-    0.0034620789
    41     5.050000      0.8096059984   +/-    0.0030514644
    42     5.150000      0.7964429372   +/-    0.0028773638
    43     5.250000      0.7952428310   +/-    0.0029070175
    44     5.350000      0.8053177688   +/-    0.0028243517
    45     5.450000      0.8251829435   +/-    0.0030016709
    46     5.550000      0.8536639990   +/-    0.0029617064
    47     5.650000      0.8899975524   +/-    0.0029488275
    48     5.750000      0.9308670100   +/-    0.0029234203
    49     5.850000      0.9750723897   +/-    0.0030416400
    50     5.950000      1.0203111492   +/-    0.0030971431
    51     6.050000      1.0649796477   +/-    0.0030452593
    52     6.150000      1.1068710023   +/-    0.0032465528
    53     6.250000      1.1447998437   +/-    0.0032121148
    54     6.350000      1.1768438169   +/-    0.0032045065
    55     6.450000      1.2027668808   +/-    0.0035119449
    56     6.550000      1.2217371669   +/-    0.0037361994
    57     6.650000      1.2337283007   +/-    0.0038737076
    58     6.750000      1.2390578281   +/-    0.0040232705
    59     6.850000      1.2375506913   +/-    0.0041391831
    60     6.950000      1.2305651701   +/-    0.0041524832
    61     7.050000      1.2183810907   +/-    0.0041546784
    62     7.150000      1.2023501734   +/-    0.0042133925
    63     7.250000      1.1831921619   +/-    0.0041651510
    64     7.350000      1.1627889658   +/-    0.0040891206
    65     7.450000      1.1415053581   +/-    0.0039527769
    66     7.550000      1.1197064175   +/-    0.0037915278
    67     7.650000      1.0997503953   +/-    0.0036092914
    68     7.750000      1.0809032513   +/-    0.0034646135
    69     7.850000      1.0641514207   +/-    0.0033256158
    70     7.950000      1.0502795662   +/-    0.0031454733
    71     8.050000      1.0394224160   +/-    0.0029637827
    72     8.150000      1.0312671296   +/-    0.0028098810
    73     8.250000      1.0266089735   +/-    0.0026648507
    74     8.350000      1.0245809816   +/-    0.0025342821
    75     8.450000      1.0259138070   +/-    0.0025131165
    76     8.550000      1.0297737564   +/-    0.0023896146
    77     8.650000      1.0359577003   +/-    0.0023405362
    78     8.750000      1.0439581250   +/-    0.0022706568
    79     8.850000      1.0532067959   +/-    0.0022832286
    80     8.950000      1.0636369259   +/-    0.0023329714
    81     9.050000      1.0744714520   +/-    0.0024142714
    82     9.150000      1.0849812158   +/-    0.0023852602
    83     9.250000      1.0953721153   +/-    0.0025059717
    84     9.350000      1.1047311571   +/-    0.0025920407
    85     9.450000      1.1129096469   +/-    0.0026369858
    86     9.550000      1.1198555903   +/-    0.0027552180
    87     9.650000      1.1254056866   +/-    0.0027363584
------------------------------                                                                                          
I=   35   R / A=  4.450000                                                                                                  
             S / A       GET3(R,S,S)          one-stand.dev.
     9     1.850000      0.0000000000   +/-    0.0000000000
    10     1.950000      0.0000000000   +/-    0.0000000000
    11     2.050000      0.0000000000   +/-    0.0000000000
    12     2.150000      0.0000000000   +/-    0.0000000000
    13     2.250000      0.0013814619   +/-    0.0002343745
    14     2.350000      0.0107947159   +/-    0.0006196162
    15     2.450000      0.0441472983   +/-    0.0012394733
    16     2.550000      0.1239719406   +/-    0.0020669902
    17     2.650000      0.2677362344   +/-    0.0030921636
    18     2.750000      0.4789321602   +/-    0.0042974289
    19     2.850000      0.7414075576   +/-    0.0051705820
    20     2.950000      1.0280347766   +/-    0.0060303161
    21     3.050000      1.3062656168   +/-    0.0063452528
    22     3.150000      1.5478875189   +/-    0.0067038452
    23     3.250000      1.7368983967   +/-    0.0063044372
    24     3.350000      1.8643882166   +/-    0.0062894038
    25     3.450000      1.9292933258   +/-    0.0064021122
    26     3.550000      1.9389961044   +/-    0.0067405700
    27     3.650000      1.9032681714   +/-    0.0066956869
    28     3.750000      1.8317913561   +/-    0.0068241806
    29     3.850000      1.7358010322   +/-    0.0068984380
    30     3.950000      1.6242822988   +/-    0.0071941660
    31     4.050000      1.5069181350   +/-    0.0068063950
    32     4.150000      1.3882926335   +/-    0.0065187889
    33     4.250000      1.2739319638   +/-    0.0063420954
    34     4.350000      1.1667452681   +/-    0.0060955251
    35     4.450000      1.0699706639   +/-    0.0068109729
    36     4.550000      0.9837444587   +/-    0.0050989626
    37     4.650000      0.9102223669   +/-    0.0044758180
    38     4.750000      0.8495724228   +/-    0.0039731877
    39     4.850000      0.8016337980   +/-    0.0035423052
    40     4.950000      0.7664928750   +/-    0.0032917970
    41     5.050000      0.7436644833   +/-    0.0030563827
    42     5.150000      0.7321995403   +/-    0.0028254800
    43     5.250000      0.7325938188   +/-    0.0029322429
    44     5.350000      0.7423368734   +/-    0.0027162117
    45     5.450000      0.7621025892   +/-    0.0028259286
    46     5.550000      0.7889982719   +/-    0.0027115162
    47     5.650000      0.8224381547   +/-    0.0027993348
    48     5.750000      0.8605748710   +/-    0.0027637332
    49     5.850000      0.9010118671   +/-    0.0028204792
    50     5.950000      0.9426135037   +/-    0.0028716493
    51     6.050000      0.9833296514   +/-    0.0027272799
    52     6.150000      1.0214433583   +/-    0.0027017239
    53     6.250000      1.0554828304   +/-    0.0028350841
    54     6.350000      1.0847857021   +/-    0.0028970659
    55     6.450000      1.1079293989   +/-    0.0029481485
    56     6.550000      1.1243158681   +/-    0.0031564505
    57     6.650000      1.1344731286   +/-    0.0032201781
    58     6.750000      1.1384718273   +/-    0.0034095372
    59     6.850000      1.1370076114   +/-    0.0035312236
    60     6.950000      1.1298861787   +/-    0.0036847046
    61     7.050000      1.1181616525   +/-    0.0036704562
    62     7.150000      1.1032118132   +/-    0.0038091236
    63     7.250000      1.0857040173   +/-    0.0037314675
    64     7.350000      1.0669020285   +/-    0.0036790837
    65     7.450000      1.0469696548   +/-    0.0036747853
    66     7.550000      1.0272069238   +/-    0.0035491562
    67     7.650000      1.0088518621   +/-    0.0034999754
    68     7.750000      0.9918362525   +/-    0.0032908215
    69     7.850000      0.9769250559   +/-    0.0032002476
    70     7.950000      0.9642625299   +/-    0.0030039494
    71     8.050000      0.9547431152   +/-    0.0027436245
    72     8.150000      0.9476989093   +/-    0.0026988866
    73     8.250000      0.9436595975   +/-    0.0025927910
    74     8.350000      0.9421725298   +/-    0.0024668386
    75     8.450000      0.9435891898   +/-    0.0024005962
    76     8.550000      0.9472020527   +/-    0.0023633275
    77     8.650000      0.9531880870   +/-    0.0022303068
    78     8.750000      0.9607303303   +/-    0.0021964115
    79     8.850000      0.9693904549   +/-    0.0021028586
    80     8.950000      0.9788999468   +/-    0.0020744703
    81     9.050000      0.9885767103   +/-    0.0020956730
    82     9.150000      0.9984518546   +/-    0.0021281316
    83     9.250000      1.0079468611   +/-    0.0021172838
    84     9.350000      1.0163950320   +/-    0.0022532186
    85     9.450000      1.0237087858   +/-    0.0022509699
    86     9.550000      1.0302324079   +/-    0.0023453802
    87     9.650000      1.0349391712   +/-    0.0024067354
-------------------------------                                                                                         
I=   37   R / A=  4.650000                                                                                                  
             S / A       GET3(R,S,S)          one-stand.dev.
     9     1.850000      0.0000000000   +/-    0.0000000000
    10     1.950000      0.0000000000   +/-    0.0000000000
    11     2.050000      0.0000000000   +/-    0.0000000000
    12     2.150000      0.0000000000   +/-    0.0000000000
    13     2.250000      0.0000000000   +/-    0.0000000000
    14     2.350000      0.0070046151   +/-    0.0005254685
    15     2.450000      0.0369584842   +/-    0.0011554842
    16     2.550000      0.1112792314   +/-    0.0019632377
    17     2.650000      0.2493796171   +/-    0.0030145837
    18     2.750000      0.4540996616   +/-    0.0041965156
    19     2.850000      0.7077802840   +/-    0.0049860578
    20     2.950000      0.9833347443   +/-    0.0058830983
    21     3.050000      1.2486998592   +/-    0.0062905535
    22     3.150000      1.4762740125   +/-    0.0065026692
    23     3.250000      1.6500965374   +/-    0.0063816468
    24     3.350000      1.7648575007   +/-    0.0064102315
    25     3.450000      1.8200509509   +/-    0.0061864068
    26     3.550000      1.8229909256   +/-    0.0058983117
    27     3.650000      1.7822560889   +/-    0.0060221684
    28     3.750000      1.7104432437   +/-    0.0059820345
    29     3.850000      1.6170505498   +/-    0.0061712045
    30     3.950000      1.5095838731   +/-    0.0061175646
    31     4.050000      1.3968573181   +/-    0.0059496404
    32     4.150000      1.2847685833   +/-    0.0057341202
    33     4.250000      1.1774237757   +/-    0.0054226897
    34     4.350000      1.0768825099   +/-    0.0050951650
    35     4.450000      0.9869723849   +/-    0.0050357146
    36     4.550000      0.9073174551   +/-    0.0046930508
    37     4.650000      0.8403293776   +/-    0.0054781496
    38     4.750000      0.7847183736   +/-    0.0039629995
    39     4.850000      0.7412485410   +/-    0.0035505852
    40     4.950000      0.7102672020   +/-    0.0033172608
    41     5.050000      0.6908045356   +/-    0.0031270875
    42     5.150000      0.6822431209   +/-    0.0029633796
    43     5.250000      0.6835961570   +/-    0.0029093564
    44     5.350000      0.6947618097   +/-    0.0028401314
    45     5.450000      0.7135787867   +/-    0.0028477558
    46     5.550000      0.7401281437   +/-    0.0028994881
    47     5.650000      0.7720904776   +/-    0.0028489094
    48     5.750000      0.8077484675   +/-    0.0027281929
    49     5.850000      0.8453684728   +/-    0.0026763184
    50     5.950000      0.8843315827   +/-    0.0026749466
    51     6.050000      0.9213521651   +/-    0.0026233044
    52     6.150000      0.9558644398   +/-    0.0024769629
    53     6.250000      0.9867777753   +/-    0.0025633014
    54     6.350000      1.0128023740   +/-    0.0025202079
    55     6.450000      1.0332096865   +/-    0.0025203307
    56     6.550000      1.0479222507   +/-    0.0026639223
    57     6.650000      1.0564316151   +/-    0.0028806487
    58     6.750000      1.0588653009   +/-    0.0028772084
    59     6.850000      1.0563979558   +/-    0.0030722907
    60     6.950000      1.0489676775   +/-    0.0030954556
    61     7.050000      1.0382413223   +/-    0.0033437160
    62     7.150000      1.0236363741   +/-    0.0033128820
    63     7.250000      1.0071295730   +/-    0.0032464140
    64     7.350000      0.9896143132   +/-    0.0033402420
    65     7.450000      0.9714788066   +/-    0.0033149433
    66     7.550000      0.9534990439   +/-    0.0032415398
    67     7.650000      0.9363141564   +/-    0.0032055368
    68     7.750000      0.9210331545   +/-    0.0031388115
    69     7.850000      0.9074802030   +/-    0.0030360626
    70     7.950000      0.8961867914   +/-    0.0029132201
    71     8.050000      0.8875387126   +/-    0.0028582115
    72     8.150000      0.8813772441   +/-    0.0027137780
    73     8.250000      0.8782386728   +/-    0.0025802476
    74     8.350000      0.8773232502   +/-    0.0024966538
    75     8.450000      0.8788283409   +/-    0.0024566194
    76     8.550000      0.8825052093   +/-    0.0022938720
    77     8.650000      0.8884073596   +/-    0.0022745201
    78     8.750000      0.8952597244   +/-    0.0021867133
    79     8.850000      0.9033023400   +/-    0.0021295609
    80     8.950000      0.9123180933   +/-    0.0020543730
    81     9.050000      0.9213977622   +/-    0.0020663992
    82     9.150000      0.9303905995   +/-    0.0019654936
    83     9.250000      0.9389311275   +/-    0.0018979313
    84     9.350000      0.9469268168   +/-    0.0019915826
    85     9.450000      0.9535635363   +/-    0.0020398933
    86     9.550000      0.9591043503   +/-    0.0019629134
    87     9.650000      0.9632493693   +/-    0.0020217573
------------------------------                                                                                          
I=   39   R / A=  4.850000                                                                                                  
             S / A       GET3(R,S,S)          one-stand.dev.
     9     1.850000      0.0000000000   +/-    0.0000000000
    10     1.950000      0.0000000000   +/-    0.0000000000
    11     2.050000      0.0000000000   +/-    0.0000000000
    12     2.150000      0.0000000000   +/-    0.0000000000
    13     2.250000      0.0000000000   +/-    0.0000000000
    14     2.350000      0.0000000000   +/-    0.0000000000
    15     2.450000      0.0259656958   +/-    0.0009897392
    16     2.550000      0.0982589261   +/-    0.0019052949
    17     2.650000      0.2337753773   +/-    0.0029549960
    18     2.750000      0.4377130831   +/-    0.0040931378
    19     2.850000      0.6917284946   +/-    0.0050567299
    20     2.950000      0.9651961659   +/-    0.0060004210
    21     3.050000      1.2262144477   +/-    0.0063805084
    22     3.150000      1.4460586816   +/-    0.0064598068
    23     3.250000      1.6109130897   +/-    0.0064653988
    24     3.350000      1.7139325153   +/-    0.0060548765
    25     3.450000      1.7575238911   +/-    0.0058713160
    26     3.550000      1.7516878735   +/-    0.0057668617
    27     3.650000      1.7054077267   +/-    0.0054037804
    28     3.750000      1.6294553414   +/-    0.0055809958
    29     3.850000      1.5334787568   +/-    0.0052547630
    30     3.950000      1.4277212984   +/-    0.0053515522
    31     4.050000      1.3175090659   +/-    0.0051299240
    32     4.150000      1.2083439298   +/-    0.0049820631
    33     4.250000      1.1050317466   +/-    0.0047857788
    34     4.350000      1.0097873394   +/-    0.0043304916
    35     4.450000      0.9249149850   +/-    0.0041857747
    36     4.550000      0.8511200050   +/-    0.0040318995
    37     4.650000      0.7884870804   +/-    0.0038749935
    38     4.750000      0.7382421448   +/-    0.0037162981
    39     4.850000      0.6988111037   +/-    0.0045649846
    40     4.950000      0.6717427527   +/-    0.0032838084
    41     5.050000      0.6550570852   +/-    0.0032272877
    42     5.150000      0.6486887883   +/-    0.0031044106
    43     5.250000      0.6525233250   +/-    0.0030091768
    44     5.350000      0.6645936830   +/-    0.0029512808
    45     5.450000      0.6843489123   +/-    0.0028903785
    46     5.550000      0.7107510000   +/-    0.0029877214
    47     5.650000      0.7418138341   +/-    0.0028875947
    48     5.750000      0.7761019586   +/-    0.0028961216
    49     5.850000      0.8122288196   +/-    0.0028261458
    50     5.950000      0.8481546576   +/-    0.0027505807
    51     6.050000      0.8827552318   +/-    0.0025988724
    52     6.150000      0.9145479480   +/-    0.0024979867
    53     6.250000      0.9428634223   +/-    0.0024289717
    54     6.350000      0.9662755003   +/-    0.0023223981
    55     6.450000      0.9843619398   +/-    0.0023758536
    56     6.550000      0.9969096599   +/-    0.0024357796
    57     6.650000      1.0034835213   +/-    0.0024362948
    58     6.750000      1.0051194984   +/-    0.0025117894
    59     6.850000      1.0017546190   +/-    0.0025978133
    60     6.950000      0.9939935631   +/-    0.0027716143
    61     7.050000      0.9830970432   +/-    0.0027473225
    62     7.150000      0.9692863470   +/-    0.0028155112
    63     7.250000      0.9535321463   +/-    0.0029718495
    64     7.350000      0.9366834153   +/-    0.0029510846
    65     7.450000      0.9195342315   +/-    0.0029616027
    66     7.550000      0.9028578534   +/-    0.0029532908
    67     7.650000      0.8867538950   +/-    0.0029636986
    68     7.750000      0.8724701827   +/-    0.0029090032
    69     7.850000      0.8602278956   +/-    0.0028746765
    70     7.950000      0.8502098659   +/-    0.0028015282
    71     8.050000      0.8425032252   +/-    0.0027123549
    72     8.150000      0.8372636584   +/-    0.0026517548
    73     8.250000      0.8342625022   +/-    0.0025808380
    74     8.350000      0.8339838275   +/-    0.0025867477
    75     8.450000      0.8356928352   +/-    0.0025284805
    76     8.550000      0.8395661300   +/-    0.0024490159
    77     8.650000      0.8450140261   +/-    0.0023166832
    78     8.750000      0.8517699360   +/-    0.0022171544
    79     8.850000      0.8595219862   +/-    0.0021146235
    80     8.950000      0.8679727880   +/-    0.0020494335
    81     9.050000      0.8766790769   +/-    0.0019970486
    82     9.150000      0.8851363902   +/-    0.0019559355
    83     9.250000      0.8930954030   +/-    0.0019268666
    84     9.350000      0.9001492512   +/-    0.0017830502
    85     9.450000      0.9065012838   +/-    0.0017756338
    86     9.550000      0.9114027581   +/-    0.0017954332
    87     9.650000      0.9152872398   +/-    0.0018087576
-------------------------------                                                                                         
I=   41   R / A=  5.050000                                                                                                  
             S / A       GET3(R,S,S)          one-stand.dev.
     9     1.850000      0.0000000000   +/-    0.0000000000
    10     1.950000      0.0000000000   +/-    0.0000000000
    11     2.050000      0.0000000000   +/-    0.0000000000
    12     2.150000      0.0000000000   +/-    0.0000000000
    13     2.250000      0.0000000000   +/-    0.0000000000
    14     2.350000      0.0000000000   +/-    0.0000000000
    15     2.450000      0.0000000000   +/-    0.0000000000
    16     2.550000      0.0730126182   +/-    0.0016302078
    17     2.650000      0.2143044187   +/-    0.0028538509
    18     2.750000      0.4213882590   +/-    0.0041004488
    19     2.850000      0.6826334680   +/-    0.0053368086
    20     2.950000      0.9649795882   +/-    0.0061237291
    21     3.050000      1.2299202627   +/-    0.0063053715
    22     3.150000      1.4498065793   +/-    0.0066892925
    23     3.250000      1.6094437273   +/-    0.0065720967
    24     3.350000      1.7056480631   +/-    0.0063261103
    25     3.450000      1.7412461807   +/-    0.0062055275
    26     3.550000      1.7266548220   +/-    0.0057544797
    27     3.650000      1.6721195408   +/-    0.0054780590
    28     3.750000      1.5892860926   +/-    0.0051408444
    29     3.850000      1.4899523765   +/-    0.0049355915
    30     3.950000      1.3816365641   +/-    0.0049127123
    31     4.050000      1.2704607418   +/-    0.0046128796
    32     4.150000      1.1627787137   +/-    0.0044231603
    33     4.250000      1.0613670428   +/-    0.0040065268
    34     4.350000      0.9690561838   +/-    0.0039540450
    35     4.450000      0.8874797780   +/-    0.0037261040
    36     4.550000      0.8169069408   +/-    0.0035625581
    37     4.650000      0.7579848772   +/-    0.0033501749
    38     4.750000      0.7111996776   +/-    0.0032632852
    39     4.850000      0.6756376632   +/-    0.0031731259
    40     4.950000      0.6513802067   +/-    0.0032150121
    41     5.050000      0.6378172337   +/-    0.0039716039
    42     5.150000      0.6338946623   +/-    0.0033156895
    43     5.250000      0.6394518165   +/-    0.0031572843
    44     5.350000      0.6531467559   +/-    0.0030875458
    45     5.450000      0.6740257585   +/-    0.0031079588
    46     5.550000      0.7007262908   +/-    0.0031038649
    47     5.650000      0.7316165891   +/-    0.0030230294
    48     5.750000      0.7652260077   +/-    0.0029641567
    49     5.850000      0.8000928360   +/-    0.0029376452
    50     5.950000      0.8350367747   +/-    0.0028755291
    51     6.050000      0.8678532115   +/-    0.0027247754
    52     6.150000      0.8978409126   +/-    0.0027096195
    53     6.250000      0.9238799254   +/-    0.0025404239
    54     6.350000      0.9457633773   +/-    0.0024289193
    55     6.450000      0.9619119950   +/-    0.0023260584
    56     6.550000      0.9727094921   +/-    0.0022451937
    57     6.650000      0.9781485217   +/-    0.0022956740
    58     6.750000      0.9786682881   +/-    0.0022458505
    59     6.850000      0.9743732831   +/-    0.0023708189
    60     6.950000      0.9662885202   +/-    0.0023196798
    61     7.050000      0.9550931650   +/-    0.0023650646
    62     7.150000      0.9412058917   +/-    0.0024067462
    63     7.250000      0.9256648828   +/-    0.0025636241
    64     7.350000      0.9092529871   +/-    0.0026337370
    65     7.450000      0.8927859497   +/-    0.0027052889
    66     7.550000      0.8766765966   +/-    0.0027214132
    67     7.650000      0.8617226601   +/-    0.0027585699
    68     7.750000      0.8482374657   +/-    0.0027259782
    69     7.850000      0.8366251042   +/-    0.0027836766
    70     7.950000      0.8272468960   +/-    0.0027462485
    71     8.050000      0.8203110336   +/-    0.0027406944
    72     8.150000      0.8156155258   +/-    0.0026710433
    73     8.250000      0.8132762878   +/-    0.0026513351
    74     8.350000      0.8133179488   +/-    0.0025692588
    75     8.450000      0.8153246785   +/-    0.0025504874
    76     8.550000      0.8192425119   +/-    0.0025623329
    77     8.650000      0.8248322154   +/-    0.0024378225
    78     8.750000      0.8313879312   +/-    0.0023860519
    79     8.850000      0.8391701375   +/-    0.0023234063
    80     8.950000      0.8473826908   +/-    0.0021189897
    81     9.050000      0.8554633378   +/-    0.0020652499
    82     9.150000      0.8636376924   +/-    0.0019801295
    83     9.250000      0.8713712486   +/-    0.0019356885
    84     9.350000      0.8779402391   +/-    0.0018519038
    85     9.450000      0.8837598724   +/-    0.0017911925
    86     9.550000      0.8884679145   +/-    0.0017743392
    87     9.650000      0.8919261795   +/-    0.0017778382
------------------------------                                                                                          
I=   43   R / A=  5.250000                                                                                                  
             S / A       GET3(R,S,S)          one-stand.dev.
     9     1.850000      0.0000000000   +/-    0.0000000000
    10     1.950000      0.0000000000   +/-    0.0000000000
    11     2.050000      0.0000000000   +/-    0.0000000000
    12     2.150000      0.0000000000   +/-    0.0000000000
    13     2.250000      0.0000000000   +/-    0.0000000000
    14     2.350000      0.0000000000   +/-    0.0000000000
    15     2.450000      0.0000000000   +/-    0.0000000000
    16     2.550000      0.0000000000   +/-    0.0000000000
    17     2.650000      0.1654071336   +/-    0.0026799857
    18     2.750000      0.3974618318   +/-    0.0039046345
    19     2.850000      0.6690677113   +/-    0.0052908482
    20     2.950000      0.9654255443   +/-    0.0062908339
    21     3.050000      1.2448038218   +/-    0.0065819093
    22     3.150000      1.4754181922   +/-    0.0068552655
    23     3.250000      1.6389513442   +/-    0.0068167522
    24     3.350000      1.7349309917   +/-    0.0063460346
    25     3.450000      1.7652500628   +/-    0.0060039091
    26     3.550000      1.7428310569   +/-    0.0056532418
    27     3.650000      1.6802904985   +/-    0.0052325394
    28     3.750000      1.5903598086   +/-    0.0049543834
    29     3.850000      1.4850492730   +/-    0.0049433429
    30     3.950000      1.3713063448   +/-    0.0045886086
    31     4.050000      1.2574826339   +/-    0.0044630875
    32     4.150000      1.1471813671   +/-    0.0041301767
    33     4.250000      1.0451192108   +/-    0.0038932696
    34     4.350000      0.9539337212   +/-    0.0035965378
    35     4.450000      0.8736058517   +/-    0.0034710744
    36     4.550000      0.8043927528   +/-    0.0031697931
    37     4.650000      0.7479447227   +/-    0.0031343604
    38     4.750000      0.7033504447   +/-    0.0029162365
    39     4.850000      0.6707620833   +/-    0.0029451524
    40     4.950000      0.6488046849   +/-    0.0030305211
    41     5.050000      0.6375597747   +/-    0.0031380287
    42     5.150000      0.6358811690   +/-    0.0032418964
    43     5.250000      0.6433345295   +/-    0.0040497707
    44     5.350000      0.6589430902   +/-    0.0032452234
    45     5.450000      0.6808387185   +/-    0.0032374610
    46     5.550000      0.7084375844   +/-    0.0032635654
    47     5.650000      0.7400599203   +/-    0.0032501228
    48     5.750000      0.7736166137   +/-    0.0032910521
    49     5.850000      0.8082230422   +/-    0.0032338297
    50     5.950000      0.8425661695   +/-    0.0031312093
    51     6.050000      0.8745662038   +/-    0.0030564503
    52     6.150000      0.9036529766   +/-    0.0027832500
    53     6.250000      0.9286761080   +/-    0.0026806644
    54     6.350000      0.9488487468   +/-    0.0023574262
    55     6.450000      0.9638694228   +/-    0.0023386839
    56     6.550000      0.9736100711   +/-    0.0022225895
    57     6.650000      0.9778665596   +/-    0.0022148266
    58     6.750000      0.9776689083   +/-    0.0021735106
    59     6.850000      0.9728100806   +/-    0.0020886988
    60     6.950000      0.9639389777   +/-    0.0021446498
    61     7.050000      0.9523710629   +/-    0.0022297581
    62     7.150000      0.9381326809   +/-    0.0022842332
    63     7.250000      0.9226878162   +/-    0.0023233419
    64     7.350000      0.9065061592   +/-    0.0023679509
    65     7.450000      0.8898038585   +/-    0.0024879895
    66     7.550000      0.8742713243   +/-    0.0025473390
    67     7.650000      0.8596917109   +/-    0.0025659738
    68     7.750000      0.8463988581   +/-    0.0026121634
    69     7.850000      0.8355179418   +/-    0.0026646432
    70     7.950000      0.8264241018   +/-    0.0026725943
    71     8.050000      0.8198257043   +/-    0.0027016743
    72     8.150000      0.8155597220   +/-    0.0026995774
    73     8.250000      0.8135397109   +/-    0.0026815798
    74     8.350000      0.8138536134   +/-    0.0027053090
    75     8.450000      0.8162076752   +/-    0.0026396826
    76     8.550000      0.8203964268   +/-    0.0027207232
    77     8.650000      0.8260324555   +/-    0.0025604198
    78     8.750000      0.8327772432   +/-    0.0024672261
    79     8.850000      0.8401106940   +/-    0.0024283782
    80     8.950000      0.8483634729   +/-    0.0023308349
    81     9.050000      0.8565356861   +/-    0.0023030807
    82     9.150000      0.8643167979   +/-    0.0021615887
    83     9.250000      0.8716431974   +/-    0.0020854185
    84     9.350000      0.8782060302   +/-    0.0020158806
    85     9.450000      0.8838661882   +/-    0.0019198318
    86     9.550000      0.8881772399   +/-    0.0018431261
    87     9.650000      0.8915069654   +/-    0.0017830784
-------------------------------                                                                                         
I=   45   R / A=  5.450000                                                                                                  
             S / A       GET3(R,S,S)          one-stand.dev.
     9     1.850000      0.0000000000   +/-    0.0000000000
    10     1.950000      0.0000000000   +/-    0.0000000000
    11     2.050000      0.0000000000   +/-    0.0000000000
    12     2.150000      0.0000000000   +/-    0.0000000000
    13     2.250000      0.0000000000   +/-    0.0000000000
    14     2.350000      0.0000000000   +/-    0.0000000000
    15     2.450000      0.0000000000   +/-    0.0000000000
    16     2.550000      0.0000000000   +/-    0.0000000000
    17     2.650000      0.0000000000   +/-    0.0000000000
    18     2.750000      0.3149459463   +/-    0.0038691027
    19     2.850000      0.6428939655   +/-    0.0052376521
    20     2.950000      0.9556559466   +/-    0.0061555839
    21     3.050000      1.2549006362   +/-    0.0069379164
    22     3.150000      1.5038251550   +/-    0.0069968140
    23     3.250000      1.6807755332   +/-    0.0069056898
    24     3.350000      1.7816688765   +/-    0.0066485514
    25     3.450000      1.8128267018   +/-    0.0062403578
    26     3.550000      1.7877672911   +/-    0.0058728938
    27     3.650000      1.7196906166   +/-    0.0054506515
    28     3.750000      1.6228746364   +/-    0.0051991820
    29     3.850000      1.5106935976   +/-    0.0046856148
    30     3.950000      1.3911397605   +/-    0.0044821489
    31     4.050000      1.2724140971   +/-    0.0042595491
    32     4.150000      1.1592297546   +/-    0.0039608091
    33     4.250000      1.0545705363   +/-    0.0036544860
    34     4.350000      0.9615950927   +/-    0.0033839697
    35     4.450000      0.8803086385   +/-    0.0032695501
    36     4.550000      0.8120163457   +/-    0.0029897994
    37     4.650000      0.7563473241   +/-    0.0029030518
    38     4.750000      0.7132967407   +/-    0.0028371943
    39     4.850000      0.6817992328   +/-    0.0028139972
    40     4.950000      0.6617067509   +/-    0.0028268069
    41     5.050000      0.6520870714   +/-    0.0029591247
    42     5.150000      0.6523901988   +/-    0.0029402061
    43     5.250000      0.6613935409   +/-    0.0031370308
    44     5.350000      0.6786864715   +/-    0.0031970914
    45     5.450000      0.7018225738   +/-    0.0041368609
    46     5.550000      0.7305577187   +/-    0.0034487252
    47     5.650000      0.7625978225   +/-    0.0034134557
    48     5.750000      0.7971527667   +/-    0.0035593914
    49     5.850000      0.8323751844   +/-    0.0033481817
    50     5.950000      0.8662702047   +/-    0.0032866359
    51     6.050000      0.8985147242   +/-    0.0032261207
    52     6.150000      0.9272571766   +/-    0.0030621783
    53     6.250000      0.9517497354   +/-    0.0030006561
    54     6.350000      0.9716417941   +/-    0.0027836920
    55     6.450000      0.9860159060   +/-    0.0026606008
    56     6.550000      0.9951914203   +/-    0.0024485928
    57     6.650000      0.9988065100   +/-    0.0023733581
    58     6.750000      0.9977267693   +/-    0.0021357497
    59     6.850000      0.9921982732   +/-    0.0020975262
    60     6.950000      0.9831560557   +/-    0.0020250161
    61     7.050000      0.9709859753   +/-    0.0020305778
    62     7.150000      0.9565515495   +/-    0.0020089914
    63     7.250000      0.9406387878   +/-    0.0021516770
    64     7.350000      0.9242377389   +/-    0.0022111591
    65     7.450000      0.9076279254   +/-    0.0022552251
    66     7.550000      0.8917601050   +/-    0.0023244369
    67     7.650000      0.8769994380   +/-    0.0024196941
    68     7.750000      0.8641273893   +/-    0.0024765883
    69     7.850000      0.8530779317   +/-    0.0025782536
    70     7.950000      0.8443428736   +/-    0.0026258345
    71     8.050000      0.8378872746   +/-    0.0027308816
    72     8.150000      0.8335591574   +/-    0.0027263766
    73     8.250000      0.8319118294   +/-    0.0026926393
    74     8.350000      0.8322083429   +/-    0.0027513119
    75     8.450000      0.8346496255   +/-    0.0026662101
    76     8.550000      0.8389915536   +/-    0.0027274299
    77     8.650000      0.8446054394   +/-    0.0026858823
    78     8.750000      0.8514944688   +/-    0.0026523584
    79     8.850000      0.8589771391   +/-    0.0025295436
    80     8.950000      0.8670282489   +/-    0.0024554305
    81     9.050000      0.8755252414   +/-    0.0024687577
    82     9.150000      0.8831867737   +/-    0.0023115528
    83     9.250000      0.8908418771   +/-    0.0022843332
    84     9.350000      0.8971697798   +/-    0.0021357324
    85     9.450000      0.9027018046   +/-    0.0020623571
    86     9.550000      0.9071935599   +/-    0.0019533759
    87     9.650000      0.9104837230   +/-    0.0018462617
-------------------------                                                                                               
I=   47   R / A=  5.650000                                                                                                  
             S / A       GET3(R,S,S)          one-stand.dev.
     9     1.850000      0.0000000000   +/-    0.0000000000
    10     1.950000      0.0000000000   +/-    0.0000000000
    11     2.050000      0.0000000000   +/-    0.0000000000
    12     2.150000      0.0000000000   +/-    0.0000000000
    13     2.250000      0.0000000000   +/-    0.0000000000
    14     2.350000      0.0000000000   +/-    0.0000000000
    15     2.450000      0.0000000000   +/-    0.0000000000
    16     2.550000      0.0000000000   +/-    0.0000000000
    17     2.650000      0.0000000000   +/-    0.0000000000
    18     2.750000      0.0000000000   +/-    0.0000000000
    19     2.850000      0.5198403575   +/-    0.0049961005
    20     2.950000      0.9293365858   +/-    0.0061823737
    21     3.050000      1.2481909369   +/-    0.0069082791
    22     3.150000      1.5190427480   +/-    0.0070457302
    23     3.250000      1.7155074965   +/-    0.0072320967
    24     3.350000      1.8305099254   +/-    0.0068695602
    25     3.450000      1.8695586071   +/-    0.0065499735
    26     3.550000      1.8453561596   +/-    0.0061571356
    27     3.650000      1.7753561009   +/-    0.0057770359
    28     3.750000      1.6752235286   +/-    0.0052031698
    29     3.850000      1.5575077631   +/-    0.0049879508
    30     3.950000      1.4329727441   +/-    0.0044834537
    31     4.050000      1.3089340948   +/-    0.0042141293
    32     4.150000      1.1907895092   +/-    0.0037660594
    33     4.250000      1.0833809700   +/-    0.0034068441
    34     4.350000      0.9876416229   +/-    0.0032824221
    35     4.450000      0.9047543086   +/-    0.0031112028
    36     4.550000      0.8358120233   +/-    0.0029634577
    37     4.650000      0.7794704313   +/-    0.0029415713
    38     4.750000      0.7362386456   +/-    0.0027693472
    39     4.850000      0.7052889793   +/-    0.0027701974
    40     4.950000      0.6861944630   +/-    0.0028893229
    41     5.050000      0.6773499659   +/-    0.0029242343
    42     5.150000      0.6787057038   +/-    0.0029491390
    43     5.250000      0.6893274561   +/-    0.0030780788
    44     5.350000      0.7074221190   +/-    0.0032075447
    45     5.450000      0.7318538857   +/-    0.0033709492
    46     5.550000      0.7616167758   +/-    0.0036534469
    47     5.650000      0.7948278143   +/-    0.0043638299
    48     5.750000      0.8299626868   +/-    0.0037975266
    49     5.850000      0.8658008961   +/-    0.0037381597
    50     5.950000      0.9008327884   +/-    0.0036802660
    51     6.050000      0.9334038878   +/-    0.0036186624
    52     6.150000      0.9626124368   +/-    0.0035680594
    53     6.250000      0.9874078912   +/-    0.0033262201
    54     6.350000      1.0072553003   +/-    0.0031049883
    55     6.450000      1.0219226694   +/-    0.0029000743
    56     6.550000      1.0310573713   +/-    0.0027514667
    57     6.650000      1.0344942967   +/-    0.0024889153
    58     6.750000      1.0330300773   +/-    0.0023510051
    59     6.850000      1.0275105165   +/-    0.0022553452
    60     6.950000      1.0177837131   +/-    0.0021138100
    61     7.050000      1.0052502325   +/-    0.0021078476
    62     7.150000      0.9903906696   +/-    0.0019857358
    63     7.250000      0.9737313976   +/-    0.0020047425
    64     7.350000      0.9569926731   +/-    0.0019449865
    65     7.450000      0.9399985414   +/-    0.0020618357
    66     7.550000      0.9237553741   +/-    0.0022164098
    67     7.650000      0.9086455519   +/-    0.0022993723
    68     7.750000      0.8953909588   +/-    0.0023694755
    69     7.850000      0.8841559014   +/-    0.0024395784
    70     7.950000      0.8750376278   +/-    0.0025882935
    71     8.050000      0.8686000552   +/-    0.0025994979
    72     8.150000      0.8642309169   +/-    0.0026568303
    73     8.250000      0.8624412685   +/-    0.0027268937
    74     8.350000      0.8628140468   +/-    0.0028090289
    75     8.450000      0.8653568638   +/-    0.0028028727
    76     8.550000      0.8699652903   +/-    0.0027481041
    77     8.650000      0.8755423011   +/-    0.0027626865
    78     8.750000      0.8826602398   +/-    0.0027068195
    79     8.850000      0.8902994853   +/-    0.0026869605
    80     8.950000      0.8985887718   +/-    0.0026007753
    81     9.050000      0.9068171958   +/-    0.0025871908
    82     9.150000      0.9149472945   +/-    0.0024754603
    83     9.250000      0.9225644733   +/-    0.0024499916
    84     9.350000      0.9292874511   +/-    0.0023876274
    85     9.450000      0.9349602676   +/-    0.0021985278
    86     9.550000      0.9395254047   +/-    0.0020882713
    87     9.650000      0.9428367266   +/-    0.0020387506
----------------------------------------------                                                                          
I=   49   R / A=  5.850000                                                                                                  
             S / A       GET3(R,S,S)          one-stand.dev.
     9     1.850000      0.0000000000   +/-    0.0000000000
    10     1.950000      0.0000000000   +/-    0.0000000000
    11     2.050000      0.0000000000   +/-    0.0000000000
    12     2.150000      0.0000000000   +/-    0.0000000000
    13     2.250000      0.0000000000   +/-    0.0000000000
    14     2.350000      0.0000000000   +/-    0.0000000000
    15     2.450000      0.0000000000   +/-    0.0000000000
    16     2.550000      0.0000000000   +/-    0.0000000000
    17     2.650000      0.0000000000   +/-    0.0000000000
    18     2.750000      0.0000000000   +/-    0.0000000000
    19     2.850000      0.0000000000   +/-    0.0000000000
    20     2.950000      0.7599269698   +/-    0.0058985363
    21     3.050000      1.2222609315   +/-    0.0069370909
    22     3.150000      1.5125263996   +/-    0.0069119459
    23     3.250000      1.7297360842   +/-    0.0068394515
    24     3.350000      1.8636006062   +/-    0.0070985477
    25     3.450000      1.9160998063   +/-    0.0068751197
    26     3.550000      1.9000558167   +/-    0.0065185537
    27     3.650000      1.8330609897   +/-    0.0062215205
    28     3.750000      1.7331626251   +/-    0.0055857378
    29     3.850000      1.6132911943   +/-    0.0052159176
    30     3.950000      1.4849303091   +/-    0.0049392990
    31     4.050000      1.3569686967   +/-    0.0041884065
    32     4.150000      1.2356840840   +/-    0.0039235921
    33     4.250000      1.1244751252   +/-    0.0036700961
    34     4.350000      1.0255059050   +/-    0.0033239460
    35     4.450000      0.9405738125   +/-    0.0031375218
    36     4.550000      0.8693034467   +/-    0.0028706067
    37     4.650000      0.8121558414   +/-    0.0028901668
    38     4.750000      0.7681567021   +/-    0.0028065588
    39     4.850000      0.7363386617   +/-    0.0027507689
    40     4.950000      0.7172294953   +/-    0.0027808073
    41     5.050000      0.7085282934   +/-    0.0027974675
    42     5.150000      0.7106009145   +/-    0.0029033677
    43     5.250000      0.7210284472   +/-    0.0030356697
    44     5.350000      0.7397550555   +/-    0.0030934279
    45     5.450000      0.7654059610   +/-    0.0032635143
    46     5.550000      0.7955992094   +/-    0.0035105107
    47     5.650000      0.8296086630   +/-    0.0036816615
    48     5.750000      0.8659915486   +/-    0.0038637504
    49     5.850000      0.9028134747   +/-    0.0045695281
    50     5.950000      0.9389031960   +/-    0.0040340754
    51     6.050000      0.9724871749   +/-    0.0039259676
    52     6.150000      1.0023438788   +/-    0.0037681897
    53     6.250000      1.0280693336   +/-    0.0036143077
    54     6.350000      1.0488643582   +/-    0.0034382896
    55     6.450000      1.0639823987   +/-    0.0032774595
    56     6.550000      1.0733849836   +/-    0.0031493671
    57     6.650000      1.0770771888   +/-    0.0029261888
    58     6.750000      1.0756333227   +/-    0.0027221158
    59     6.850000      1.0700361623   +/-    0.0024803658
    60     6.950000      1.0602953629   +/-    0.0022913625
    61     7.050000      1.0470023129   +/-    0.0020665878
    62     7.150000      1.0321505675   +/-    0.0020218693
    63     7.250000      1.0151593377   +/-    0.0019671606
    64     7.350000      0.9976578141   +/-    0.0019963089
    65     7.450000      0.9802934744   +/-    0.0019823960
    66     7.550000      0.9634844979   +/-    0.0019996795
    67     7.650000      0.9481374332   +/-    0.0020491210
    68     7.750000      0.9341880817   +/-    0.0021870461
    69     7.850000      0.9223607428   +/-    0.0022629757
    70     7.950000      0.9127126856   +/-    0.0023806465
    71     8.050000      0.9060733245   +/-    0.0024632897
    72     8.150000      0.9012363156   +/-    0.0025657279
    73     8.250000      0.8993704314   +/-    0.0026326000
    74     8.350000      0.8994177292   +/-    0.0026883714
    75     8.450000      0.9016976235   +/-    0.0026370101
    76     8.550000      0.9061126090   +/-    0.0026887098
    77     8.650000      0.9121914463   +/-    0.0028039921
    78     8.750000      0.9193033529   +/-    0.0027708789
    79     8.850000      0.9272152472   +/-    0.0027472903
    80     8.950000      0.9355772180   +/-    0.0027426085
    81     9.050000      0.9443620783   +/-    0.0027003272
    82     9.150000      0.9525417240   +/-    0.0026175931
    83     9.250000      0.9604891738   +/-    0.0025254493
    84     9.350000      0.9675501585   +/-    0.0024794381
    85     9.450000      0.9734581037   +/-    0.0023607232
    86     9.550000      0.9783505589   +/-    0.0022799288
    87     9.650000      0.9819486800   +/-    0.0021614221
-----------------------------------                                                                                     
I=   51   R / A=  6.050000                                                                                                  
             S / A       GET3(R,S,S)          one-stand.dev.
     9     1.850000      0.0000000000   +/-    0.0000000000
    10     1.950000      0.0000000000   +/-    0.0000000000
    11     2.050000      0.0000000000   +/-    0.0000000000
    12     2.150000      0.0000000000   +/-    0.0000000000
    13     2.250000      0.0000000000   +/-    0.0000000000
    14     2.350000      0.0000000000   +/-    0.0000000000
    15     2.450000      0.0000000000   +/-    0.0000000000
    16     2.550000      0.0000000000   +/-    0.0000000000
    17     2.650000      0.0000000000   +/-    0.0000000000
    18     2.750000      0.0000000000   +/-    0.0000000000
    19     2.850000      0.0000000000   +/-    0.0000000000
    20     2.950000      0.0000000000   +/-    0.0000000000
    21     3.050000      1.0092964256   +/-    0.0063128962
    22     3.150000      1.4882400489   +/-    0.0070653164
    23     3.250000      1.7218047773   +/-    0.0067049094
    24     3.350000      1.8722973841   +/-    0.0067031092
    25     3.450000      1.9397959622   +/-    0.0067000063
    26     3.550000      1.9376808390   +/-    0.0068165436
    27     3.650000      1.8793177333   +/-    0.0066809445
    28     3.750000      1.7829456630   +/-    0.0063036496
    29     3.850000      1.6639033212   +/-    0.0057752398
    30     3.950000      1.5355953187   +/-    0.0051760974
    31     4.050000      1.4053088845   +/-    0.0046065685
    32     4.150000      1.2819183429   +/-    0.0040604524
    33     4.250000      1.1686148788   +/-    0.0038459843
    34     4.350000      1.0670354668   +/-    0.0033481287
    35     4.450000      0.9799777508   +/-    0.0031752032
    36     4.550000      0.9068834644   +/-    0.0030342437
    37     4.650000      0.8480751381   +/-    0.0028986661
    38     4.750000      0.8030049579   +/-    0.0027283349
    39     4.850000      0.7703386173   +/-    0.0026698664
    40     4.950000      0.7502710871   +/-    0.0025621764
    41     5.050000      0.7410596232   +/-    0.0027529369
    42     5.150000      0.7421810165   +/-    0.0027833628
    43     5.250000      0.7528267363   +/-    0.0027822992
    44     5.350000      0.7714457253   +/-    0.0030346619
    45     5.450000      0.7970216113   +/-    0.0030749126
    46     5.550000      0.8276222537   +/-    0.0033733830
    47     5.650000      0.8625822921   +/-    0.0035384155
    48     5.750000      0.8995761996   +/-    0.0037271401
    49     5.850000      0.9371019379   +/-    0.0038615859
    50     5.950000      0.9739853439   +/-    0.0039880510
    51     6.050000      1.0087600519   +/-    0.0048006762
    52     6.150000      1.0397039381   +/-    0.0041581473
    53     6.250000      1.0668621437   +/-    0.0040305204
    54     6.350000      1.0884605305   +/-    0.0038671614
    55     6.450000      1.1044210507   +/-    0.0037711084
    56     6.550000      1.1149406879   +/-    0.0036370407
    57     6.650000      1.1193327232   +/-    0.0033274555
    58     6.750000      1.1186625948   +/-    0.0030994805
    59     6.850000      1.1130677035   +/-    0.0028965184
    60     6.950000      1.1035939910   +/-    0.0026693493
    61     7.050000      1.0906903751   +/-    0.0024401581
    62     7.150000      1.0750499336   +/-    0.0022465261
    63     7.250000      1.0577008833   +/-    0.0021614038
    64     7.350000      1.0398051699   +/-    0.0020084742
    65     7.450000      1.0214973838   +/-    0.0019353837
    66     7.550000      1.0039919602   +/-    0.0019195686
    67     7.650000      0.9878033595   +/-    0.0019736411
    68     7.750000      0.9733129023   +/-    0.0020182256
    69     7.850000      0.9608460345   +/-    0.0020548845
    70     7.950000      0.9508186738   +/-    0.0022089010
    71     8.050000      0.9431590121   +/-    0.0022483657
    72     8.150000      0.9380884946   +/-    0.0023649149
    73     8.250000      0.9357010725   +/-    0.0024473862
    74     8.350000      0.9358814134   +/-    0.0025128175
    75     8.450000      0.9381077382   +/-    0.0026136848
    76     8.550000      0.9422135358   +/-    0.0026664974
    77     8.650000      0.9480751478   +/-    0.0026731400
    78     8.750000      0.9554232248   +/-    0.0027685429
    79     8.850000      0.9633383569   +/-    0.0027625346
    80     8.950000      0.9720721371   +/-    0.0028289085
    81     9.050000      0.9810514724   +/-    0.0027648565
    82     9.150000      0.9898506103   +/-    0.0027313582
    83     9.250000      0.9978693210   +/-    0.0027611007
    84     9.350000      1.0052872031   +/-    0.0026664292
    85     9.450000      1.0115858745   +/-    0.0025852553
    86     9.550000      1.0167694571   +/-    0.0025322703
    87     9.650000      1.0207241234   +/-    0.0023964816
----------------------------------                                                                                      
I=   53   R / A=  6.250000                                                                                                  
             S / A       GET3(R,S,S)          one-stand.dev.
     9     1.850000      0.0000000000   +/-    0.0000000000
    10     1.950000      0.0000000000   +/-    0.0000000000
    11     2.050000      0.0000000000   +/-    0.0000000000
    12     2.150000      0.0000000000   +/-    0.0000000000
    13     2.250000      0.0000000000   +/-    0.0000000000
    14     2.350000      0.0000000000   +/-    0.0000000000
    15     2.450000      0.0000000000   +/-    0.0000000000
    16     2.550000      0.0000000000   +/-    0.0000000000
    17     2.650000      0.0000000000   +/-    0.0000000000
    18     2.750000      0.0000000000   +/-    0.0000000000
    19     2.850000      0.0000000000   +/-    0.0000000000
    20     2.950000      0.0000000000   +/-    0.0000000000
    21     3.050000      0.0000000000   +/-    0.0000000000
    22     3.150000      1.2358248872   +/-    0.0065786303
    23     3.250000      1.6993123981   +/-    0.0068493482
    24     3.350000      1.8595006081   +/-    0.0062768025
    25     3.450000      1.9406935879   +/-    0.0067110813
    26     3.550000      1.9504190432   +/-    0.0066829735
    27     3.650000      1.9016448931   +/-    0.0068577951
    28     3.750000      1.8142010354   +/-    0.0066862984
    29     3.850000      1.7006375728   +/-    0.0062884045
    30     3.950000      1.5741924176   +/-    0.0056608732
    31     4.050000      1.4458683374   +/-    0.0051644200
    32     4.150000      1.3221317514   +/-    0.0044407708
    33     4.250000      1.2076385134   +/-    0.0040944980
    34     4.350000      1.1053331183   +/-    0.0036835097
    35     4.450000      1.0167431411   +/-    0.0033698518
    36     4.550000      0.9423452983   +/-    0.0030433693
    37     4.650000      0.8815879118   +/-    0.0029602416
    38     4.750000      0.8352841482   +/-    0.0028213291
    39     4.850000      0.8011550842   +/-    0.0027394678
    40     4.950000      0.7799575995   +/-    0.0027455995
    41     5.050000      0.7700898907   +/-    0.0026717776
    42     5.150000      0.7700206390   +/-    0.0027235215
    43     5.250000      0.7800321946   +/-    0.0027378517
    44     5.350000      0.7980025209   +/-    0.0028051615
    45     5.450000      0.8229969642   +/-    0.0029762408
    46     5.550000      0.8538140194   +/-    0.0030059171
    47     5.650000      0.8882654309   +/-    0.0032188749
    48     5.750000      0.9258084455   +/-    0.0033976125
    49     5.850000      0.9636652631   +/-    0.0036321803
    50     5.950000      1.0014771804   +/-    0.0038212904
    51     6.050000      1.0371894975   +/-    0.0040118749
    52     6.150000      1.0692733023   +/-    0.0041397986
    53     6.250000      1.0977967319   +/-    0.0049672324
    54     6.350000      1.1208481550   +/-    0.0042080618
    55     6.450000      1.1380511652   +/-    0.0040973614
    56     6.550000      1.1495258825   +/-    0.0040254597
    57     6.650000      1.1550504811   +/-    0.0037857153
    58     6.750000      1.1550494202   +/-    0.0035145566
    59     6.850000      1.1503880040   +/-    0.0033119374
    60     6.950000      1.1407454557   +/-    0.0030784409
    61     7.050000      1.1279317158   +/-    0.0029016458
    62     7.150000      1.1122168040   +/-    0.0025798388
    63     7.250000      1.0947990822   +/-    0.0024511540
    64     7.350000      1.0763305249   +/-    0.0022343038
    65     7.450000      1.0577988696   +/-    0.0021290659
    66     7.550000      1.0396082217   +/-    0.0019765765
    67     7.650000      1.0225440513   +/-    0.0019276845
    68     7.750000      1.0073569565   +/-    0.0019383508
    69     7.850000      0.9941624673   +/-    0.0019756436
    70     7.950000      0.9833214344   +/-    0.0019954474
    71     8.050000      0.9751321538   +/-    0.0021260643
    72     8.150000      0.9697956732   +/-    0.0021580927
    73     8.250000      0.9669617090   +/-    0.0022530566
    74     8.350000      0.9663319924   +/-    0.0023230347
    75     8.450000      0.9683289588   +/-    0.0023663818
    76     8.550000      0.9723273344   +/-    0.0024630790
    77     8.650000      0.9782516723   +/-    0.0025226736
    78     8.750000      0.9852314095   +/-    0.0026545004
    79     8.850000      0.9934721833   +/-    0.0026714337
    80     8.950000      1.0023650788   +/-    0.0027664968
    81     9.050000      1.0116361993   +/-    0.0027339066
    82     9.150000      1.0207879764   +/-    0.0028272806
    83     9.250000      1.0291961682   +/-    0.0027884548
    84     9.350000      1.0370609813   +/-    0.0027480096
    85     9.450000      1.0435586310   +/-    0.0027487274
    86     9.550000      1.0491611274   +/-    0.0026756687
    87     9.650000      1.0532905572   +/-    0.0025956669
------------------------------                                                                                          
I=   55   R / A=  6.450000                                                                                                  
             S / A       GET3(R,S,S)          one-stand.dev.
     9     1.850000      0.0000000000   +/-    0.0000000000
    10     1.950000      0.0000000000   +/-    0.0000000000
    11     2.050000      0.0000000000   +/-    0.0000000000
    12     2.150000      0.0000000000   +/-    0.0000000000
    13     2.250000      0.0000000000   +/-    0.0000000000
    14     2.350000      0.0000000000   +/-    0.0000000000
    15     2.450000      0.0000000000   +/-    0.0000000000
    16     2.550000      0.0000000000   +/-    0.0000000000
    17     2.650000      0.0000000000   +/-    0.0000000000
    18     2.750000      0.0000000000   +/-    0.0000000000
    19     2.850000      0.0000000000   +/-    0.0000000000
    20     2.950000      0.0000000000   +/-    0.0000000000
    21     3.050000      0.0000000000   +/-    0.0000000000
    22     3.150000      0.0000000000   +/-    0.0000000000
    23     3.250000      1.4160911348   +/-    0.0062262498
    24     3.350000      1.8397885958   +/-    0.0063958999
    25     3.450000      1.9230255977   +/-    0.0062411886
    26     3.550000      1.9409300915   +/-    0.0061956605
    27     3.650000      1.9027127410   +/-    0.0065456055
    28     3.750000      1.8226559169   +/-    0.0066586795
    29     3.850000      1.7158714315   +/-    0.0062591086
    30     3.950000      1.5951983895   +/-    0.0061197766
    31     4.050000      1.4704818138   +/-    0.0055607643
    32     4.150000      1.3484344846   +/-    0.0049253900
    33     4.250000      1.2354684572   +/-    0.0043613342
    34     4.350000      1.1339661153   +/-    0.0040169106
    35     4.450000      1.0448262518   +/-    0.0036260794
    36     4.550000      0.9699457080   +/-    0.0031684344
    37     4.650000      0.9084994676   +/-    0.0030325084
    38     4.750000      0.8608291497   +/-    0.0028518083
    39     4.850000      0.8261695432   +/-    0.0026562228
    40     4.950000      0.8035434402   +/-    0.0026606900
    41     5.050000      0.7922004295   +/-    0.0026310466
    42     5.150000      0.7911889404   +/-    0.0026833121
    43     5.250000      0.7996705620   +/-    0.0025755473
    44     5.350000      0.8166469241   +/-    0.0028130147
    45     5.450000      0.8404029183   +/-    0.0027505412
    46     5.550000      0.8703616000   +/-    0.0028713053
    47     5.650000      0.9046627720   +/-    0.0029088193
    48     5.750000      0.9416689682   +/-    0.0031302801
    49     5.850000      0.9803654222   +/-    0.0032481528
    50     5.950000      1.0183665324   +/-    0.0034700800
    51     6.050000      1.0547315639   +/-    0.0037087471
    52     6.150000      1.0881991608   +/-    0.0038803538
    53     6.250000      1.1174771024   +/-    0.0039602494
    54     6.350000      1.1413819415   +/-    0.0041857047
    55     6.450000      1.1603206462   +/-    0.0049733642
    56     6.550000      1.1726160285   +/-    0.0041668916
    57     6.650000      1.1792869165   +/-    0.0040257740
    58     6.750000      1.1803080301   +/-    0.0039281690
    59     6.850000      1.1761624304   +/-    0.0037295098
    60     6.950000      1.1675276412   +/-    0.0034037421
    61     7.050000      1.1548631691   +/-    0.0031899127
    62     7.150000      1.1396329469   +/-    0.0030081816
    63     7.250000      1.1219067321   +/-    0.0027184632
    64     7.350000      1.1032232018   +/-    0.0025110064
    65     7.450000      1.0843520593   +/-    0.0023268052
    66     7.550000      1.0657571799   +/-    0.0021572091
    67     7.650000      1.0483727963   +/-    0.0020601569
    68     7.750000      1.0322696331   +/-    0.0020009658
    69     7.850000      1.0183425466   +/-    0.0019406961
    70     7.950000      1.0069448461   +/-    0.0018857633
    71     8.050000      0.9981755928   +/-    0.0019243033
    72     8.150000      0.9919094178   +/-    0.0020203942
    73     8.250000      0.9886692961   +/-    0.0020101815
    74     8.350000      0.9877677791   +/-    0.0020474963
    75     8.450000      0.9895053751   +/-    0.0021154576
    76     8.550000      0.9931057539   +/-    0.0022156618
    77     8.650000      0.9987290042   +/-    0.0022994068
    78     8.750000      1.0059763832   +/-    0.0024299198
    79     8.850000      1.0140301790   +/-    0.0025010172
    80     8.950000      1.0232975380   +/-    0.0026198383
    81     9.050000      1.0326922756   +/-    0.0026583631
    82     9.150000      1.0417616702   +/-    0.0026991217
    83     9.250000      1.0508940691   +/-    0.0027762287
    84     9.350000      1.0588403828   +/-    0.0028565349
    85     9.450000      1.0658073663   +/-    0.0027511406
    86     9.550000      1.0717219699   +/-    0.0027210755
    87     9.650000      1.0763849811   +/-    0.0027223936
-----------------------------                                                                                           
I=   57   R / A=  6.650000                                                                                                  
             S / A       GET3(R,S,S)          one-stand.dev.
     9     1.850000      0.0000000000   +/-    0.0000000000
    10     1.950000      0.0000000000   +/-    0.0000000000
    11     2.050000      0.0000000000   +/-    0.0000000000
    12     2.150000      0.0000000000   +/-    0.0000000000
    13     2.250000      0.0000000000   +/-    0.0000000000
    14     2.350000      0.0000000000   +/-    0.0000000000
    15     2.450000      0.0000000000   +/-    0.0000000000
    16     2.550000      0.0000000000   +/-    0.0000000000
    17     2.650000      0.0000000000   +/-    0.0000000000
    18     2.750000      0.0000000000   +/-    0.0000000000
    19     2.850000      0.0000000000   +/-    0.0000000000
    20     2.950000      0.0000000000   +/-    0.0000000000
    21     3.050000      0.0000000000   +/-    0.0000000000
    22     3.150000      0.0000000000   +/-    0.0000000000
    23     3.250000      0.0000000000   +/-    0.0000000000
    24     3.350000      1.5373016007   +/-    0.0061281261
    25     3.450000      1.9054787850   +/-    0.0060169676
    26     3.550000      1.9191767872   +/-    0.0061241712
    27     3.650000      1.8849392264   +/-    0.0060907905
    28     3.750000      1.8114905012   +/-    0.0062382897
    29     3.850000      1.7115030926   +/-    0.0062794955
    30     3.950000      1.5966040130   +/-    0.0061399583
    31     4.050000      1.4768298862   +/-    0.0056052958
    32     4.150000      1.3590058364   +/-    0.0050290547
    33     4.250000      1.2483872508   +/-    0.0045434677
    34     4.350000      1.1489690574   +/-    0.0042442214
    35     4.450000      1.0613403041   +/-    0.0038218404
    36     4.550000      0.9867941769   +/-    0.0033494503
    37     4.650000      0.9254279666   +/-    0.0032345229
    38     4.750000      0.8773615238   +/-    0.0029563786
    39     4.850000      0.8417092153   +/-    0.0028122731
    40     4.950000      0.8181437584   +/-    0.0027280121
    41     5.050000      0.8055368240   +/-    0.0025728202
    42     5.150000      0.8033341094   +/-    0.0026149050
    43     5.250000      0.8103489213   +/-    0.0024942745
    44     5.350000      0.8257599122   +/-    0.0025966261
    45     5.450000      0.8484003170   +/-    0.0025671607
    46     5.550000      0.8772872225   +/-    0.0026171379
    47     5.650000      0.9106822460   +/-    0.0026687127
    48     5.750000      0.9475243119   +/-    0.0028203143
    49     5.850000      0.9853973600   +/-    0.0029912476
    50     5.950000      1.0236255470   +/-    0.0031703348
    51     6.050000      1.0602570481   +/-    0.0033341023
    52     6.150000      1.0940447780   +/-    0.0036078223
    53     6.250000      1.1239970740   +/-    0.0038258844
    54     6.350000      1.1494060666   +/-    0.0039136649
    55     6.450000      1.1689135990   +/-    0.0041140689
    56     6.550000      1.1829382526   +/-    0.0042005204
    57     6.650000      1.1907542405   +/-    0.0047031478
    58     6.750000      1.1925270915   +/-    0.0041869500
    59     6.850000      1.1892451049   +/-    0.0040212154
    60     6.950000      1.1812787883   +/-    0.0037336574
    61     7.050000      1.1695821394   +/-    0.0036045508
    62     7.150000      1.1543710013   +/-    0.0034445667
    63     7.250000      1.1371480237   +/-    0.0031998181
    64     7.350000      1.1185275467   +/-    0.0029101439
    65     7.450000      1.0994332876   +/-    0.0026513178
    66     7.550000      1.0804180563   +/-    0.0024739150
    67     7.650000      1.0625129483   +/-    0.0023716789
    68     7.750000      1.0459940029   +/-    0.0021281813
    69     7.850000      1.0317624784   +/-    0.0020531089
    70     7.950000      1.0198248529   +/-    0.0019401565
    71     8.050000      1.0103601676   +/-    0.0018814253
    72     8.150000      1.0036351803   +/-    0.0018682717
    73     8.250000      0.9995067915   +/-    0.0018643125
    74     8.350000      0.9980939717   +/-    0.0018607887
    75     8.450000      0.9994806518   +/-    0.0019333608
    76     8.550000      1.0030151018   +/-    0.0020115251
    77     8.650000      1.0084133403   +/-    0.0021078851
    78     8.750000      1.0153062068   +/-    0.0021622710
    79     8.850000      1.0235851136   +/-    0.0022282310
    80     8.950000      1.0326489587   +/-    0.0024145244
    81     9.050000      1.0421646583   +/-    0.0023804584
    82     9.150000      1.0514852784   +/-    0.0025125023
    83     9.250000      1.0604642254   +/-    0.0025991745
    84     9.350000      1.0688843979   +/-    0.0026488110
    85     9.450000      1.0763723280   +/-    0.0027049253
    86     9.550000      1.0826459896   +/-    0.0027608288
    87     9.650000      1.0873018583   +/-    0.0027352763
--------------------------------                                                                                        
I=   59   R / A=  6.850000                                                                                                  
             S / A       GET3(R,S,S)          one-stand.dev.
     9     1.850000      0.0000000000   +/-    0.0000000000
    10     1.950000      0.0000000000   +/-    0.0000000000
    11     2.050000      0.0000000000   +/-    0.0000000000
    12     2.150000      0.0000000000   +/-    0.0000000000
    13     2.250000      0.0000000000   +/-    0.0000000000
    14     2.350000      0.0000000000   +/-    0.0000000000
    15     2.450000      0.0000000000   +/-    0.0000000000
    16     2.550000      0.0000000000   +/-    0.0000000000
    17     2.650000      0.0000000000   +/-    0.0000000000
    18     2.750000      0.0000000000   +/-    0.0000000000
    19     2.850000      0.0000000000   +/-    0.0000000000
    20     2.950000      0.0000000000   +/-    0.0000000000
    21     3.050000      0.0000000000   +/-    0.0000000000
    22     3.150000      0.0000000000   +/-    0.0000000000
    23     3.250000      0.0000000000   +/-    0.0000000000
    24     3.350000      0.0000000000   +/-    0.0000000000
    25     3.450000      1.5950593443   +/-    0.0060743652
    26     3.550000      1.9043981802   +/-    0.0060417771
    27     3.650000      1.8619422993   +/-    0.0058950152
    28     3.750000      1.7883579880   +/-    0.0057511908
    29     3.850000      1.6910313916   +/-    0.0058924301
    30     3.950000      1.5815902081   +/-    0.0059629158
    31     4.050000      1.4667466125   +/-    0.0056302153
    32     4.150000      1.3535345232   +/-    0.0052663856
    33     4.250000      1.2470110792   +/-    0.0047476031
    34     4.350000      1.1496105820   +/-    0.0044123706
    35     4.450000      1.0643080667   +/-    0.0039876182
    36     4.550000      0.9913755847   +/-    0.0036448360
    37     4.650000      0.9310656100   +/-    0.0033927751
    38     4.750000      0.8832396278   +/-    0.0030937390
    39     4.850000      0.8472995223   +/-    0.0028356085
    40     4.950000      0.8233053578   +/-    0.0027421084
    41     5.050000      0.8096427958   +/-    0.0026545742
    42     5.150000      0.8062176743   +/-    0.0025502198
    43     5.250000      0.8123490237   +/-    0.0025605655
    44     5.350000      0.8265089839   +/-    0.0025186106
    45     5.450000      0.8474579984   +/-    0.0024624126
    46     5.550000      0.8748360282   +/-    0.0024332328
    47     5.650000      0.9070850469   +/-    0.0025934550
    48     5.750000      0.9426414658   +/-    0.0026491614
    49     5.850000      0.9803154616   +/-    0.0026523351
    50     5.950000      1.0182216548   +/-    0.0028588065
    51     6.050000      1.0548276886   +/-    0.0028819652
    52     6.150000      1.0889820129   +/-    0.0031749809
    53     6.250000      1.1194951908   +/-    0.0033895208
    54     6.350000      1.1451729444   +/-    0.0035845304
    55     6.450000      1.1659495221   +/-    0.0037338268
    56     6.550000      1.1807312845   +/-    0.0039271346
    57     6.650000      1.1893893479   +/-    0.0040314824
    58     6.750000      1.1923327928   +/-    0.0042230026
    59     6.850000      1.1899867421   +/-    0.0047612679
    60     6.950000      1.1828601249   +/-    0.0041069674
    61     7.050000      1.1716303428   +/-    0.0039243581
    62     7.150000      1.1570268053   +/-    0.0037165026
    63     7.250000      1.1400047021   +/-    0.0036378519
    64     7.350000      1.1216522872   +/-    0.0033954736
    65     7.450000      1.1025677765   +/-    0.0029895107
    66     7.550000      1.0834326746   +/-    0.0028516384
    67     7.650000      1.0652525551   +/-    0.0025836708
    68     7.750000      1.0485833605   +/-    0.0023859604
    69     7.850000      1.0337588846   +/-    0.0022759139
    70     7.950000      1.0214554267   +/-    0.0020889544
    71     8.050000      1.0116574158   +/-    0.0019330363
    72     8.150000      1.0045307341   +/-    0.0018962784
    73     8.250000      0.9999765124   +/-    0.0018643217
    74     8.350000      0.9983082402   +/-    0.0017910095
    75     8.450000      0.9991655758   +/-    0.0017576968
    76     8.550000      1.0023517615   +/-    0.0017631334
    77     8.650000      1.0075533739   +/-    0.0018712663
    78     8.750000      1.0144192992   +/-    0.0019097382
    79     8.850000      1.0223593357   +/-    0.0019886227
    80     8.950000      1.0316619300   +/-    0.0021129190
    81     9.050000      1.0410694620   +/-    0.0021824799
    82     9.150000      1.0505603711   +/-    0.0023028211
    83     9.250000      1.0596754189   +/-    0.0023987419
    84     9.350000      1.0682366455   +/-    0.0025051745
    85     9.450000      1.0758549110   +/-    0.0025711833
    86     9.550000      1.0821545515   +/-    0.0025837257
    87     9.650000      1.0872254667   +/-    0.0027055707
------------------------------                                                                                          
I=   61   R / A=  7.050000                                                                                                  
             S / A       GET3(R,S,S)          one-stand.dev.
     9     1.850000      0.0000000000   +/-    0.0000000000
    10     1.950000      0.0000000000   +/-    0.0000000000
    11     2.050000      0.0000000000   +/-    0.0000000000
    12     2.150000      0.0000000000   +/-    0.0000000000
    13     2.250000      0.0000000000   +/-    0.0000000000
    14     2.350000      0.0000000000   +/-    0.0000000000
    15     2.450000      0.0000000000   +/-    0.0000000000
    16     2.550000      0.0000000000   +/-    0.0000000000
    17     2.650000      0.0000000000   +/-    0.0000000000
    18     2.750000      0.0000000000   +/-    0.0000000000
    19     2.850000      0.0000000000   +/-    0.0000000000
    20     2.950000      0.0000000000   +/-    0.0000000000
    21     3.050000      0.0000000000   +/-    0.0000000000
    22     3.150000      0.0000000000   +/-    0.0000000000
    23     3.250000      0.0000000000   +/-    0.0000000000
    24     3.350000      0.0000000000   +/-    0.0000000000
    25     3.450000      0.0000000000   +/-    0.0000000000
    26     3.550000      1.5979613721   +/-    0.0058909679
    27     3.650000      1.8511157305   +/-    0.0057396733
    28     3.750000      1.7671191635   +/-    0.0058093744
    29     3.850000      1.6665381634   +/-    0.0055873144
    30     3.950000      1.5573831853   +/-    0.0055790965
    31     4.050000      1.4453389916   +/-    0.0054443594
    32     4.150000      1.3359077920   +/-    0.0050720200
    33     4.250000      1.2328503655   +/-    0.0047221803
    34     4.350000      1.1390534681   +/-    0.0044825271
    35     4.450000      1.0561861031   +/-    0.0040081484
    36     4.550000      0.9851163941   +/-    0.0036210182
    37     4.650000      0.9261766648   +/-    0.0033420014
    38     4.750000      0.8792926646   +/-    0.0032290515
    39     4.850000      0.8437863203   +/-    0.0029828902
    40     4.950000      0.8197875982   +/-    0.0027490722
    41     5.050000      0.8055653412   +/-    0.0026112574
    42     5.150000      0.8012427421   +/-    0.0026313082
    43     5.250000      0.8061924420   +/-    0.0025517529
    44     5.350000      0.8191493301   +/-    0.0025025098
    45     5.450000      0.8389101713   +/-    0.0024651924
    46     5.550000      0.8651855922   +/-    0.0025219961
    47     5.650000      0.8962358356   +/-    0.0024519417
    48     5.750000      0.9308382352   +/-    0.0024888539
    49     5.850000      0.9673276271   +/-    0.0024667107
    50     5.950000      1.0047288429   +/-    0.0025188642
    51     6.050000      1.0409919694   +/-    0.0025509433
    52     6.150000      1.0752998965   +/-    0.0027179626
    53     6.250000      1.1062044525   +/-    0.0029256090
    54     6.350000      1.1321550949   +/-    0.0031094821
    55     6.450000      1.1534744978   +/-    0.0033451420
    56     6.550000      1.1686929107   +/-    0.0035246930
    57     6.650000      1.1783275835   +/-    0.0037358580
    58     6.750000      1.1821002346   +/-    0.0038130435
    59     6.850000      1.1806536248   +/-    0.0039703594
    60     6.950000      1.1739089350   +/-    0.0040290122
    61     7.050000      1.1630363223   +/-    0.0046033184
    62     7.150000      1.1491838381   +/-    0.0039392395
    63     7.250000      1.1325238054   +/-    0.0037997587
    64     7.350000      1.1145068996   +/-    0.0035699199
    65     7.450000      1.0956997102   +/-    0.0033173127
    66     7.550000      1.0767343985   +/-    0.0030850707
    67     7.650000      1.0585805466   +/-    0.0029576036
    68     7.750000      1.0418132856   +/-    0.0026272455
    69     7.850000      1.0267207819   +/-    0.0024702346
    70     7.950000      1.0140913400   +/-    0.0022800407
    71     8.050000      1.0039171224   +/-    0.0021377960
    72     8.150000      0.9963796534   +/-    0.0019999849
    73     8.250000      0.9918545508   +/-    0.0019147589
    74     8.350000      0.9899535091   +/-    0.0018382634
    75     8.450000      0.9902550555   +/-    0.0017619311
    76     8.550000      0.9933041901   +/-    0.0017445578
    77     8.650000      0.9982690305   +/-    0.0017237500
    78     8.750000      1.0050316216   +/-    0.0017711826
    79     8.850000      1.0131845408   +/-    0.0018368330
    80     8.950000      1.0220452214   +/-    0.0018446662
    81     9.050000      1.0313241182   +/-    0.0019668860
    82     9.150000      1.0409664825   +/-    0.0020103810
    83     9.250000      1.0499912509   +/-    0.0021889215
    84     9.350000      1.0586814689   +/-    0.0022968147
    85     9.450000      1.0661523149   +/-    0.0023863589
    86     9.550000      1.0726171447   +/-    0.0024854995
    87     9.650000      1.0779572991   +/-    0.0025595104
-------------------------------                                                                                         
I=   63   R / A=  7.250000                                                                                                  
             S / A       GET3(R,S,S)          one-stand.dev.
     9     1.850000      0.0000000000   +/-    0.0000000000
    10     1.950000      0.0000000000   +/-    0.0000000000
    11     2.050000      0.0000000000   +/-    0.0000000000
    12     2.150000      0.0000000000   +/-    0.0000000000
    13     2.250000      0.0000000000   +/-    0.0000000000
    14     2.350000      0.0000000000   +/-    0.0000000000
    15     2.450000      0.0000000000   +/-    0.0000000000
    16     2.550000      0.0000000000   +/-    0.0000000000
    17     2.650000      0.0000000000   +/-    0.0000000000
    18     2.750000      0.0000000000   +/-    0.0000000000
    19     2.850000      0.0000000000   +/-    0.0000000000
    20     2.950000      0.0000000000   +/-    0.0000000000
    21     3.050000      0.0000000000   +/-    0.0000000000
    22     3.150000      0.0000000000   +/-    0.0000000000
    23     3.250000      0.0000000000   +/-    0.0000000000
    24     3.350000      0.0000000000   +/-    0.0000000000
    25     3.450000      0.0000000000   +/-    0.0000000000
    26     3.550000      0.0000000000   +/-    0.0000000000
    27     3.650000      1.5547380873   +/-    0.0058384225
    28     3.750000      1.7597220388   +/-    0.0056628467
    29     3.850000      1.6482561977   +/-    0.0056059585
    30     3.950000      1.5334516793   +/-    0.0055865358
    31     4.050000      1.4205636378   +/-    0.0052364322
    32     4.150000      1.3120069428   +/-    0.0050129878
    33     4.250000      1.2116528938   +/-    0.0047184402
    34     4.350000      1.1201019028   +/-    0.0042803744
    35     4.450000      1.0397054436   +/-    0.0041155517
    36     4.550000      0.9707308072   +/-    0.0037737184
    37     4.650000      0.9134437546   +/-    0.0035339105
    38     4.750000      0.8678595170   +/-    0.0032881222
    39     4.850000      0.8329661799   +/-    0.0030707110
    40     4.950000      0.8087797459   +/-    0.0029310043
    41     5.050000      0.7948557243   +/-    0.0027495771
    42     5.150000      0.7900586313   +/-    0.0026866191
    43     5.250000      0.7943820136   +/-    0.0026516271
    44     5.350000      0.8062314580   +/-    0.0025497820
    45     5.450000      0.8253864226   +/-    0.0025330795
    46     5.550000      0.8501839220   +/-    0.0024456988
    47     5.650000      0.8801651116   +/-    0.0024729536
    48     5.750000      0.9139683841   +/-    0.0024357764
    49     5.850000      0.9496231555   +/-    0.0023954073
    50     5.950000      0.9864308013   +/-    0.0023782669
    51     6.050000      1.0222765807   +/-    0.0023718861
    52     6.150000      1.0561672517   +/-    0.0024698003
    53     6.250000      1.0868058081   +/-    0.0026531605
    54     6.350000      1.1133972453   +/-    0.0027490260
    55     6.450000      1.1347508630   +/-    0.0029193929
    56     6.550000      1.1507391673   +/-    0.0030874872
    57     6.650000      1.1605620938   +/-    0.0033127515
    58     6.750000      1.1645631074   +/-    0.0034551439
    59     6.850000      1.1638194147   +/-    0.0035873778
    60     6.950000      1.1575935862   +/-    0.0037984364
    61     7.050000      1.1475724746   +/-    0.0038166784
    62     7.150000      1.1340675126   +/-    0.0039449609
    63     7.250000      1.1178903761   +/-    0.0042749592
    64     7.350000      1.1002076226   +/-    0.0036802581
    65     7.450000      1.0814295046   +/-    0.0035086806
    66     7.550000      1.0627163376   +/-    0.0032570826
    67     7.650000      1.0447044975   +/-    0.0031307248
    68     7.750000      1.0278484495   +/-    0.0029407268
    69     7.850000      1.0129693636   +/-    0.0026877309
    70     7.950000      1.0002041498   +/-    0.0025406963
    71     8.050000      0.9898018306   +/-    0.0023911955
    72     8.150000      0.9823977778   +/-    0.0022029413
    73     8.250000      0.9776293557   +/-    0.0021001382
    74     8.350000      0.9754127737   +/-    0.0018968771
    75     8.450000      0.9755949171   +/-    0.0018058170
    76     8.550000      0.9785158104   +/-    0.0017525923
    77     8.650000      0.9831947488   +/-    0.0016937640
    78     8.750000      0.9897984207   +/-    0.0017111890
    79     8.850000      0.9976215551   +/-    0.0016520079
    80     8.950000      1.0065090341   +/-    0.0016752969
    81     9.050000      1.0158017799   +/-    0.0016940691
    82     9.150000      1.0253175341   +/-    0.0018429901
    83     9.250000      1.0343680658   +/-    0.0019432932
    84     9.350000      1.0430172984   +/-    0.0020704191
    85     9.450000      1.0506745113   +/-    0.0021457889
    86     9.550000      1.0569887963   +/-    0.0022163190
    87     9.650000      1.0620769798   +/-    0.0023048453
-------------------------------                                                                                         
I=   65   R / A=  7.450000                                                                                                  
             S / A       GET3(R,S,S)          one-stand.dev.
     9     1.850000      0.0000000000   +/-    0.0000000000
    10     1.950000      0.0000000000   +/-    0.0000000000
    11     2.050000      0.0000000000   +/-    0.0000000000
    12     2.150000      0.0000000000   +/-    0.0000000000
    13     2.250000      0.0000000000   +/-    0.0000000000
    14     2.350000      0.0000000000   +/-    0.0000000000
    15     2.450000      0.0000000000   +/-    0.0000000000
    16     2.550000      0.0000000000   +/-    0.0000000000
    17     2.650000      0.0000000000   +/-    0.0000000000
    18     2.750000      0.0000000000   +/-    0.0000000000
    19     2.850000      0.0000000000   +/-    0.0000000000
    20     2.950000      0.0000000000   +/-    0.0000000000
    21     3.050000      0.0000000000   +/-    0.0000000000
    22     3.150000      0.0000000000   +/-    0.0000000000
    23     3.250000      0.0000000000   +/-    0.0000000000
    24     3.350000      0.0000000000   +/-    0.0000000000
    25     3.450000      0.0000000000   +/-    0.0000000000
    26     3.550000      0.0000000000   +/-    0.0000000000
    27     3.650000      0.0000000000   +/-    0.0000000000
    28     3.750000      1.4788547665   +/-    0.0055158555
    29     3.850000      1.6452041609   +/-    0.0055125936
    30     3.950000      1.5192131687   +/-    0.0052871743
    31     4.050000      1.4006067251   +/-    0.0050022403
    32     4.150000      1.2892513385   +/-    0.0047913506
    33     4.250000      1.1889089898   +/-    0.0044488643
    34     4.350000      1.0979521634   +/-    0.0041923256
    35     4.450000      1.0190799636   +/-    0.0040239208
    36     4.550000      0.9514207042   +/-    0.0036827050
    37     4.650000      0.8960747320   +/-    0.0034264170
    38     4.750000      0.8515099546   +/-    0.0031535727
    39     4.850000      0.8174979244   +/-    0.0031178399
    40     4.950000      0.7938001239   +/-    0.0029197152
    41     5.050000      0.7804059491   +/-    0.0027626853
    42     5.150000      0.7752786204   +/-    0.0027407828
    43     5.250000      0.7791157436   +/-    0.0026865440
    44     5.350000      0.7907225758   +/-    0.0025823574
    45     5.450000      0.8089043862   +/-    0.0025937456
    46     5.550000      0.8331735615   +/-    0.0025939884
    47     5.650000      0.8625296446   +/-    0.0025175725
    48     5.750000      0.8952044511   +/-    0.0024155223
    49     5.850000      0.9305342372   +/-    0.0023704423
    50     5.950000      0.9665998724   +/-    0.0022969506
    51     6.050000      1.0020819486   +/-    0.0022013859
    52     6.150000      1.0356032624   +/-    0.0022417383
    53     6.250000      1.0661809759   +/-    0.0023030200
    54     6.350000      1.0923911297   +/-    0.0024083498
    55     6.450000      1.1138187569   +/-    0.0025185564
    56     6.550000      1.1299984794   +/-    0.0026570286
    57     6.650000      1.1401438772   +/-    0.0029608963
    58     6.750000      1.1448157616   +/-    0.0031129644
    59     6.850000      1.1437893233   +/-    0.0032233811
    60     6.950000      1.1385112231   +/-    0.0034173761
    61     7.050000      1.1287054323   +/-    0.0034719083
    62     7.150000      1.1153194831   +/-    0.0035563797
    63     7.250000      1.0995209633   +/-    0.0035866128
    64     7.350000      1.0818689284   +/-    0.0035608018
    65     7.450000      1.0634686719   +/-    0.0040417323
    66     7.550000      1.0451418197   +/-    0.0034037540
    67     7.650000      1.0272958794   +/-    0.0032197553
    68     7.750000      1.0104369827   +/-    0.0030620534
    69     7.850000      0.9957589633   +/-    0.0029024318
    70     7.950000      0.9830445259   +/-    0.0027241953
    71     8.050000      0.9727009754   +/-    0.0025917699
    72     8.150000      0.9651483575   +/-    0.0023750385
    73     8.250000      0.9601678406   +/-    0.0022514668
    74     8.350000      0.9581873762   +/-    0.0021160375
    75     8.450000      0.9582812292   +/-    0.0019566657
    76     8.550000      0.9610438021   +/-    0.0018730038
    77     8.650000      0.9658325247   +/-    0.0017163634
    78     8.750000      0.9722418646   +/-    0.0016932306
    79     8.850000      0.9798628067   +/-    0.0016421744
    80     8.950000      0.9884973903   +/-    0.0015719222
    81     9.050000      0.9978719684   +/-    0.0016453481
    82     9.150000      1.0070495538   +/-    0.0016624855
    83     9.250000      1.0162340815   +/-    0.0017400083
    84     9.350000      1.0245601098   +/-    0.0017591116
    85     9.450000      1.0319681425   +/-    0.0018120526
    86     9.550000      1.0384524825   +/-    0.0019199201
    87     9.650000      1.0435988120   +/-    0.0020446629
---------------------------------                                                                                       
I=   67   R / A=  7.650000                                                                                                  
             S / A       GET3(R,S,S)          one-stand.dev.
     9     1.850000      0.0000000000   +/-    0.0000000000
    10     1.950000      0.0000000000   +/-    0.0000000000
    11     2.050000      0.0000000000   +/-    0.0000000000
    12     2.150000      0.0000000000   +/-    0.0000000000
    13     2.250000      0.0000000000   +/-    0.0000000000
    14     2.350000      0.0000000000   +/-    0.0000000000
    15     2.450000      0.0000000000   +/-    0.0000000000
    16     2.550000      0.0000000000   +/-    0.0000000000
    17     2.650000      0.0000000000   +/-    0.0000000000
    18     2.750000      0.0000000000   +/-    0.0000000000
    19     2.850000      0.0000000000   +/-    0.0000000000
    20     2.950000      0.0000000000   +/-    0.0000000000
    21     3.050000      0.0000000000   +/-    0.0000000000
    22     3.150000      0.0000000000   +/-    0.0000000000
    23     3.250000      0.0000000000   +/-    0.0000000000
    24     3.350000      0.0000000000   +/-    0.0000000000
    25     3.450000      0.0000000000   +/-    0.0000000000
    26     3.550000      0.0000000000   +/-    0.0000000000
    27     3.650000      0.0000000000   +/-    0.0000000000
    28     3.750000      0.0000000000   +/-    0.0000000000
    29     3.850000      1.3837858941   +/-    0.0052087434
    30     3.950000      1.5211393767   +/-    0.0052103451
    31     4.050000      1.3909949350   +/-    0.0049930768
    32     4.150000      1.2745892935   +/-    0.0046264217
    33     4.250000      1.1699396754   +/-    0.0042924186
    34     4.350000      1.0786733688   +/-    0.0041603781
    35     4.450000      0.9992795553   +/-    0.0039575217
    36     4.550000      0.9325817455   +/-    0.0037029798
    37     4.650000      0.8775030816   +/-    0.0034811713
    38     4.750000      0.8337218642   +/-    0.0032815087
    39     4.850000      0.8005714249   +/-    0.0030549473
    40     4.950000      0.7775421554   +/-    0.0029807063
    41     5.050000      0.7640636544   +/-    0.0029201928
    42     5.150000      0.7596093005   +/-    0.0027930492
    43     5.250000      0.7630649174   +/-    0.0028540449
    44     5.350000      0.7740906400   +/-    0.0026915686
    45     5.450000      0.7922274370   +/-    0.0026808504
    46     5.550000      0.8164681816   +/-    0.0025824136
    47     5.650000      0.8452508339   +/-    0.0025614731
    48     5.750000      0.8775149426   +/-    0.0025557680
    49     5.850000      0.9123311237   +/-    0.0023990667
    50     5.950000      0.9479246658   +/-    0.0023683811
    51     6.050000      0.9832759250   +/-    0.0023267081
    52     6.150000      1.0164048551   +/-    0.0022413598
    53     6.250000      1.0467625567   +/-    0.0022015719
    54     6.350000      1.0729524230   +/-    0.0022410606
    55     6.450000      1.0942077187   +/-    0.0022663362
    56     6.550000      1.1103312008   +/-    0.0024085772
    57     6.650000      1.1206742702   +/-    0.0025977472
    58     6.750000      1.1251193916   +/-    0.0026994446
    59     6.850000      1.1244010760   +/-    0.0028980291
    60     6.950000      1.1190313016   +/-    0.0030438792
    61     7.050000      1.1096128107   +/-    0.0031209525
    62     7.150000      1.0964300359   +/-    0.0032523503
    63     7.250000      1.0808766256   +/-    0.0033343542
    64     7.350000      1.0634457665   +/-    0.0033677519
    65     7.450000      1.0453188443   +/-    0.0033638068
    66     7.550000      1.0271269249   +/-    0.0032531035
    67     7.650000      1.0088692644   +/-    0.0036244247
    68     7.750000      0.9929417007   +/-    0.0031418193
    69     7.850000      0.9781207811   +/-    0.0029421143
    70     7.950000      0.9657238211   +/-    0.0028566363
    71     8.050000      0.9555555389   +/-    0.0026780784
    72     8.150000      0.9479860422   +/-    0.0025253225
    73     8.250000      0.9432213507   +/-    0.0024515831
    74     8.350000      0.9408305010   +/-    0.0022710849
    75     8.450000      0.9413894861   +/-    0.0022142394
    76     8.550000      0.9439592516   +/-    0.0020323396
    77     8.650000      0.9486246131   +/-    0.0018869337
    78     8.750000      0.9550025966   +/-    0.0018264494
    79     8.850000      0.9626829918   +/-    0.0017469140
    80     8.950000      0.9712591745   +/-    0.0016848562
    81     9.050000      0.9804820780   +/-    0.0016202769
    82     9.150000      0.9896371484   +/-    0.0015633240
    83     9.250000      0.9985409926   +/-    0.0015809854
    84     9.350000      1.0069892295   +/-    0.0015912846
    85     9.450000      1.0142180445   +/-    0.0016408914
    86     9.550000      1.0204898849   +/-    0.0017531359
    87     9.650000      1.0255492572   +/-    0.0017683686
--------------------------------                                                                                        
I=   69   R / A=  7.850000                                                                                                  
             S / A       GET3(R,S,S)          one-stand.dev.
     9     1.850000      0.0000000000   +/-    0.0000000000
    10     1.950000      0.0000000000   +/-    0.0000000000
    11     2.050000      0.0000000000   +/-    0.0000000000
    12     2.150000      0.0000000000   +/-    0.0000000000
    13     2.250000      0.0000000000   +/-    0.0000000000
    14     2.350000      0.0000000000   +/-    0.0000000000
    15     2.450000      0.0000000000   +/-    0.0000000000
    16     2.550000      0.0000000000   +/-    0.0000000000
    17     2.650000      0.0000000000   +/-    0.0000000000
    18     2.750000      0.0000000000   +/-    0.0000000000
    19     2.850000      0.0000000000   +/-    0.0000000000
    20     2.950000      0.0000000000   +/-    0.0000000000
    21     3.050000      0.0000000000   +/-    0.0000000000
    22     3.150000      0.0000000000   +/-    0.0000000000
    23     3.250000      0.0000000000   +/-    0.0000000000
    24     3.350000      0.0000000000   +/-    0.0000000000
    25     3.450000      0.0000000000   +/-    0.0000000000
    26     3.550000      0.0000000000   +/-    0.0000000000
    27     3.650000      0.0000000000   +/-    0.0000000000
    28     3.750000      0.0000000000   +/-    0.0000000000
    29     3.850000      0.0000000000   +/-    0.0000000000
    30     3.950000      1.2788200911   +/-    0.0050632881
    31     4.050000      1.3967928588   +/-    0.0049046302
    32     4.150000      1.2704749191   +/-    0.0044341045
    33     4.250000      1.1610173055   +/-    0.0042251258
    34     4.350000      1.0659698244   +/-    0.0040329512
    35     4.450000      0.9847715656   +/-    0.0038241195
    36     4.550000      0.9172450690   +/-    0.0035113186
    37     4.650000      0.8615879617   +/-    0.0033786511
    38     4.750000      0.8180631688   +/-    0.0031439117
    39     4.850000      0.7852773543   +/-    0.0030574536
    40     4.950000      0.7621532542   +/-    0.0030299819
    41     5.050000      0.7489243811   +/-    0.0029733154
    42     5.150000      0.7443547122   +/-    0.0028914039
    43     5.250000      0.7482720612   +/-    0.0028107578
    44     5.350000      0.7596491110   +/-    0.0028149535
    45     5.450000      0.7776418604   +/-    0.0027568488
    46     5.550000      0.8014144263   +/-    0.0027680667
    47     5.650000      0.8301695690   +/-    0.0027171924
    48     5.750000      0.8628480736   +/-    0.0026638635
    49     5.850000      0.8973091092   +/-    0.0025542158
    50     5.950000      0.9329623150   +/-    0.0025456995
    51     6.050000      0.9680473944   +/-    0.0024342804
    52     6.150000      1.0014822723   +/-    0.0023437381
    53     6.250000      1.0314434050   +/-    0.0022953947
    54     6.350000      1.0575278074   +/-    0.0022417635
    55     6.450000      1.0787712972   +/-    0.0022276204
    56     6.550000      1.0947347636   +/-    0.0021813846
    57     6.650000      1.1049313859   +/-    0.0023023614
    58     6.750000      1.1092609409   +/-    0.0023278612
    59     6.850000      1.1087280690   +/-    0.0025455013
    60     6.950000      1.1030339592   +/-    0.0026604183
    61     7.050000      1.0934757136   +/-    0.0027441402
    62     7.150000      1.0804162279   +/-    0.0028763683
    63     7.250000      1.0647560608   +/-    0.0028634644
    64     7.350000      1.0476140993   +/-    0.0030680065
    65     7.450000      1.0295024361   +/-    0.0030799045
    66     7.550000      1.0110820150   +/-    0.0030598823
    67     7.650000      0.9936550637   +/-    0.0030258004
    68     7.750000      0.9773450781   +/-    0.0029867981
    69     7.850000      0.9627692022   +/-    0.0034146914
    70     7.950000      0.9504933861   +/-    0.0029239295
    71     8.050000      0.9407719325   +/-    0.0028626289
    72     8.150000      0.9333313946   +/-    0.0026465090
    73     8.250000      0.9286073588   +/-    0.0025934658
    74     8.350000      0.9265785493   +/-    0.0023720741
    75     8.450000      0.9270781996   +/-    0.0023776537
    76     8.550000      0.9297373372   +/-    0.0022511088
    77     8.650000      0.9345422671   +/-    0.0021476955
    78     8.750000      0.9408836266   +/-    0.0019956469
    79     8.850000      0.9486019145   +/-    0.0018270488
    80     8.950000      0.9571913568   +/-    0.0017695306
    81     9.050000      0.9663658022   +/-    0.0017308769
    82     9.150000      0.9753455862   +/-    0.0016106406
    83     9.250000      0.9841814264   +/-    0.0015691457
    84     9.350000      0.9924231479   +/-    0.0015335876
    85     9.450000      0.9995783899   +/-    0.0014685631
    86     9.550000      1.0057092786   +/-    0.0015210818
    87     9.650000      1.0105443405   +/-    0.0015151163
-------------------------------                                                                                         
I=   71   R / A=  8.050000                                                                                                  
             S / A       GET3(R,S,S)          one-stand.dev.
     9     1.850000      0.0000000000   +/-    0.0000000000
    10     1.950000      0.0000000000   +/-    0.0000000000
    11     2.050000      0.0000000000   +/-    0.0000000000
    12     2.150000      0.0000000000   +/-    0.0000000000
    13     2.250000      0.0000000000   +/-    0.0000000000
    14     2.350000      0.0000000000   +/-    0.0000000000
    15     2.450000      0.0000000000   +/-    0.0000000000
    16     2.550000      0.0000000000   +/-    0.0000000000
    17     2.650000      0.0000000000   +/-    0.0000000000
    18     2.750000      0.0000000000   +/-    0.0000000000
    19     2.850000      0.0000000000   +/-    0.0000000000
    20     2.950000      0.0000000000   +/-    0.0000000000
    21     3.050000      0.0000000000   +/-    0.0000000000
    22     3.150000      0.0000000000   +/-    0.0000000000
    23     3.250000      0.0000000000   +/-    0.0000000000
    24     3.350000      0.0000000000   +/-    0.0000000000
    25     3.450000      0.0000000000   +/-    0.0000000000
    26     3.550000      0.0000000000   +/-    0.0000000000
    27     3.650000      0.0000000000   +/-    0.0000000000
    28     3.750000      0.0000000000   +/-    0.0000000000
    29     3.850000      0.0000000000   +/-    0.0000000000
    30     3.950000      0.0000000000   +/-    0.0000000000
    31     4.050000      1.1736397874   +/-    0.0046911429
    32     4.150000      1.2782943850   +/-    0.0043799953
    33     4.250000      1.1616493199   +/-    0.0041214127
    34     4.350000      1.0619571102   +/-    0.0039153194
    35     4.450000      0.9781777840   +/-    0.0035934498
    36     4.550000      0.9080461685   +/-    0.0033911943
    37     4.650000      0.8512906718   +/-    0.0032198316
    38     4.750000      0.8068518734   +/-    0.0031941445
    39     4.850000      0.7731064543   +/-    0.0031545642
    40     4.950000      0.7502170962   +/-    0.0029458045
    41     5.050000      0.7369553245   +/-    0.0030469620
    42     5.150000      0.7323956616   +/-    0.0029054345
    43     5.250000      0.7364726927   +/-    0.0029734756
    44     5.350000      0.7477554233   +/-    0.0029373333
    45     5.450000      0.7660838858   +/-    0.0029751488
    46     5.550000      0.7903300121   +/-    0.0029544083
    47     5.650000      0.8192565373   +/-    0.0029076295
    48     5.750000      0.8521899219   +/-    0.0028403875
    49     5.850000      0.8868173539   +/-    0.0027706824
    50     5.950000      0.9228226542   +/-    0.0027012993
    51     6.050000      0.9580095459   +/-    0.0025850513
    52     6.150000      0.9913672596   +/-    0.0024909993
    53     6.250000      1.0215804518   +/-    0.0024168814
    54     6.350000      1.0475790887   +/-    0.0022548831
    55     6.450000      1.0688195128   +/-    0.0022617318
    56     6.550000      1.0846046784   +/-    0.0021329652
    57     6.650000      1.0944382786   +/-    0.0021621684
    58     6.750000      1.0988723516   +/-    0.0021525669
    59     6.850000      1.0981348271   +/-    0.0022692007
    60     6.950000      1.0921786899   +/-    0.0023214718
    61     7.050000      1.0824336057   +/-    0.0024541029
    62     7.150000      1.0691060472   +/-    0.0024929675
    63     7.250000      1.0533052801   +/-    0.0026224829
    64     7.350000      1.0358747080   +/-    0.0027168034
    65     7.450000      1.0176255930   +/-    0.0028146068
    66     7.550000      0.9995610982   +/-    0.0028171373
    67     7.650000      0.9821706430   +/-    0.0028749515
    68     7.750000      0.9660863233   +/-    0.0028166422
    69     7.850000      0.9517174670   +/-    0.0029425251
    70     7.950000      0.9396165963   +/-    0.0029202621
    71     8.050000      0.9297304774   +/-    0.0032464871
    72     8.150000      0.9227820852   +/-    0.0028209937
    73     8.250000      0.9183247146   +/-    0.0026983718
    74     8.350000      0.9163484332   +/-    0.0026560690
    75     8.450000      0.9170640914   +/-    0.0025168699
    76     8.550000      0.9199534235   +/-    0.0025029039
    77     8.650000      0.9248209643   +/-    0.0023641798
    78     8.750000      0.9314111420   +/-    0.0022253541
    79     8.850000      0.9390427655   +/-    0.0021124389
    80     8.950000      0.9477188320   +/-    0.0020321382
    81     9.050000      0.9567101523   +/-    0.0018747703
    82     9.150000      0.9658171316   +/-    0.0017533854
    83     9.250000      0.9747423880   +/-    0.0016663693
    84     9.350000      0.9826476344   +/-    0.0015714497
    85     9.450000      0.9897187841   +/-    0.0015358154
    86     9.550000      0.9959402251   +/-    0.0014835782
    87     9.650000      1.0006215834   +/-    0.0013987891
-----------------------------                                                                                           
I=   73   R / A=  8.250000                                                                                                  
             S / A       GET3(R,S,S)          one-stand.dev.
     9     1.850000      0.0000000000   +/-    0.0000000000
    10     1.950000      0.0000000000   +/-    0.0000000000
    11     2.050000      0.0000000000   +/-    0.0000000000
    12     2.150000      0.0000000000   +/-    0.0000000000
    13     2.250000      0.0000000000   +/-    0.0000000000
    14     2.350000      0.0000000000   +/-    0.0000000000
    15     2.450000      0.0000000000   +/-    0.0000000000
    16     2.550000      0.0000000000   +/-    0.0000000000
    17     2.650000      0.0000000000   +/-    0.0000000000
    18     2.750000      0.0000000000   +/-    0.0000000000
    19     2.850000      0.0000000000   +/-    0.0000000000
    20     2.950000      0.0000000000   +/-    0.0000000000
    21     3.050000      0.0000000000   +/-    0.0000000000
    22     3.150000      0.0000000000   +/-    0.0000000000
    23     3.250000      0.0000000000   +/-    0.0000000000
    24     3.350000      0.0000000000   +/-    0.0000000000
    25     3.450000      0.0000000000   +/-    0.0000000000
    26     3.550000      0.0000000000   +/-    0.0000000000
    27     3.650000      0.0000000000   +/-    0.0000000000
    28     3.750000      0.0000000000   +/-    0.0000000000
    29     3.850000      0.0000000000   +/-    0.0000000000
    30     3.950000      0.0000000000   +/-    0.0000000000
    31     4.050000      0.0000000000   +/-    0.0000000000
    32     4.150000      1.0728463655   +/-    0.0041651583
    33     4.250000      1.1703269357   +/-    0.0040371315
    34     4.350000      1.0662757039   +/-    0.0036953957
    35     4.450000      0.9788856446   +/-    0.0034288358
    36     4.550000      0.9063690345   +/-    0.0032278013
    37     4.650000      0.8477732627   +/-    0.0031306328
    38     4.750000      0.8016970078   +/-    0.0030459995
    39     4.850000      0.7670851811   +/-    0.0030363717
    40     4.950000      0.7435067409   +/-    0.0028927449
    41     5.050000      0.7295211598   +/-    0.0029532679
    42     5.150000      0.7247287282   +/-    0.0030832125
    43     5.250000      0.7285830451   +/-    0.0029626989
    44     5.350000      0.7403730698   +/-    0.0030106201
    45     5.450000      0.7586429028   +/-    0.0029841193
    46     5.550000      0.7834346574   +/-    0.0030751587
    47     5.650000      0.8128136219   +/-    0.0030533916
    48     5.750000      0.8458403259   +/-    0.0029971448
    49     5.850000      0.8813843055   +/-    0.0028941806
    50     5.950000      0.9176265644   +/-    0.0028671925
    51     6.050000      0.9534406357   +/-    0.0027926051
    52     6.150000      0.9871611216   +/-    0.0026655652
    53     6.250000      1.0178937666   +/-    0.0025392427
    54     6.350000      1.0440860874   +/-    0.0023791349
    55     6.450000      1.0651373850   +/-    0.0022939403
    56     6.550000      1.0805280467   +/-    0.0021951538
    57     6.650000      1.0901430136   +/-    0.0022057606
    58     6.750000      1.0944130930   +/-    0.0020741934
    59     6.850000      1.0932938500   +/-    0.0021288035
    60     6.950000      1.0871456618   +/-    0.0022007746
    61     7.050000      1.0770542016   +/-    0.0022420936
    62     7.150000      1.0635884257   +/-    0.0022945112
    63     7.250000      1.0473763869   +/-    0.0024020656
    64     7.350000      1.0296917926   +/-    0.0023848363
    65     7.450000      1.0115732989   +/-    0.0024703997
    66     7.550000      0.9933066179   +/-    0.0025892271
    67     7.650000      0.9758622918   +/-    0.0026080470
    68     7.750000      0.9595883295   +/-    0.0026380132
    69     7.850000      0.9454396690   +/-    0.0026677741
    70     7.950000      0.9334763268   +/-    0.0026993684
    71     8.050000      0.9239762289   +/-    0.0027241614
    72     8.150000      0.9169205784   +/-    0.0027938242
    73     8.250000      0.9128445242   +/-    0.0031829462
    74     8.350000      0.9110639329   +/-    0.0027322672
    75     8.450000      0.9119787518   +/-    0.0026922150
    76     8.550000      0.9151998498   +/-    0.0025800929
    77     8.650000      0.9203033357   +/-    0.0025630494
    78     8.750000      0.9267932618   +/-    0.0024400550
    79     8.850000      0.9347181616   +/-    0.0022755516
    80     8.950000      0.9434471725   +/-    0.0022065207
    81     9.050000      0.9524293560   +/-    0.0020381766
    82     9.150000      0.9616303455   +/-    0.0019761432
    83     9.250000      0.9704338767   +/-    0.0018445269
    84     9.350000      0.9782628005   +/-    0.0016876243
    85     9.450000      0.9852616610   +/-    0.0015735724
    86     9.550000      0.9912174393   +/-    0.0014901075
    87     9.650000      0.9958463255   +/-    0.0014430379
----------------------------                                                                                            
I=   75   R / A=  8.450000                                                                                                  
             S / A       GET3(R,S,S)          one-stand.dev.
     9     1.850000      0.0000000000   +/-    0.0000000000
    10     1.950000      0.0000000000   +/-    0.0000000000
    11     2.050000      0.0000000000   +/-    0.0000000000
    12     2.150000      0.0000000000   +/-    0.0000000000
    13     2.250000      0.0000000000   +/-    0.0000000000
    14     2.350000      0.0000000000   +/-    0.0000000000
    15     2.450000      0.0000000000   +/-    0.0000000000
    16     2.550000      0.0000000000   +/-    0.0000000000
    17     2.650000      0.0000000000   +/-    0.0000000000
    18     2.750000      0.0000000000   +/-    0.0000000000
    19     2.850000      0.0000000000   +/-    0.0000000000
    20     2.950000      0.0000000000   +/-    0.0000000000
    21     3.050000      0.0000000000   +/-    0.0000000000
    22     3.150000      0.0000000000   +/-    0.0000000000
    23     3.250000      0.0000000000   +/-    0.0000000000
    24     3.350000      0.0000000000   +/-    0.0000000000
    25     3.450000      0.0000000000   +/-    0.0000000000
    26     3.550000      0.0000000000   +/-    0.0000000000
    27     3.650000      0.0000000000   +/-    0.0000000000
    28     3.750000      0.0000000000   +/-    0.0000000000
    29     3.850000      0.0000000000   +/-    0.0000000000
    30     3.950000      0.0000000000   +/-    0.0000000000
    31     4.050000      0.0000000000   +/-    0.0000000000
    32     4.150000      0.0000000000   +/-    0.0000000000
    33     4.250000      0.9809028358   +/-    0.0037244590
    34     4.350000      1.0754229160   +/-    0.0037306601
    35     4.450000      0.9863295302   +/-    0.0033414961
    36     4.550000      0.9113018211   +/-    0.0032100873
    37     4.650000      0.8509505013   +/-    0.0029943091
    38     4.750000      0.8029637527   +/-    0.0029863451
    39     4.850000      0.7669742469   +/-    0.0029480502
    40     4.950000      0.7417159250   +/-    0.0028628023
    41     5.050000      0.7272193634   +/-    0.0029102225
    42     5.150000      0.7220134635   +/-    0.0029528662
    43     5.250000      0.7256717506   +/-    0.0030631256
    44     5.350000      0.7372096942   +/-    0.0031318849
    45     5.450000      0.7559299024   +/-    0.0030713341
    46     5.550000      0.7807120609   +/-    0.0031888022
    47     5.650000      0.8107422164   +/-    0.0031317752
    48     5.750000      0.8445229983   +/-    0.0030977825
    49     5.850000      0.8805880958   +/-    0.0030700747
    50     5.950000      0.9175477646   +/-    0.0030461118
    51     6.050000      0.9539933330   +/-    0.0029926510
    52     6.150000      0.9882221299   +/-    0.0029308640
    53     6.250000      1.0191307938   +/-    0.0027543245
    54     6.350000      1.0457853743   +/-    0.0025839277
    55     6.450000      1.0671767512   +/-    0.0024920536
    56     6.550000      1.0824634859   +/-    0.0023710254
    57     6.650000      1.0921622735   +/-    0.0022691768
    58     6.750000      1.0958715287   +/-    0.0021956573
    59     6.850000      1.0943882584   +/-    0.0021409929
    60     6.950000      1.0879592438   +/-    0.0020732717
    61     7.050000      1.0772190757   +/-    0.0021687553
    62     7.150000      1.0634427577   +/-    0.0021361317
    63     7.250000      1.0468638900   +/-    0.0021831979
    64     7.350000      1.0290470379   +/-    0.0021980099
    65     7.450000      1.0104454264   +/-    0.0022681891
    66     7.550000      0.9923396839   +/-    0.0022882186
    67     7.650000      0.9745827388   +/-    0.0023412468
    68     7.750000      0.9584566622   +/-    0.0023819323
    69     7.850000      0.9441935285   +/-    0.0024374360
    70     7.950000      0.9323168424   +/-    0.0025360337
    71     8.050000      0.9229294914   +/-    0.0025044600
    72     8.150000      0.9163426921   +/-    0.0026323822
    73     8.250000      0.9122033065   +/-    0.0027407001
    74     8.350000      0.9109047108   +/-    0.0027085901
    75     8.450000      0.9117913116   +/-    0.0030772121
    76     8.550000      0.9153534618   +/-    0.0027692831
    77     8.650000      0.9206737743   +/-    0.0026691569
    78     8.750000      0.9274596756   +/-    0.0026058648
    79     8.850000      0.9356271346   +/-    0.0025037717
    80     8.950000      0.9443167130   +/-    0.0024031585
    81     9.050000      0.9537140609   +/-    0.0022943938
    82     9.150000      0.9625941571   +/-    0.0021716619
    83     9.250000      0.9713565640   +/-    0.0019838784
    84     9.350000      0.9792267463   +/-    0.0019376557
    85     9.450000      0.9862867576   +/-    0.0017731857
    86     9.550000      0.9921337535   +/-    0.0016602575
    87     9.650000      0.9965788699   +/-    0.0014938438
---------------------------                                                                                             
I=   77   R / A=  8.650000                                                                                                  
             S / A       GET3(R,S,S)          one-stand.dev.
     9     1.850000      0.0000000000   +/-    0.0000000000
    10     1.950000      0.0000000000   +/-    0.0000000000
    11     2.050000      0.0000000000   +/-    0.0000000000
    12     2.150000      0.0000000000   +/-    0.0000000000
    13     2.250000      0.0000000000   +/-    0.0000000000
    14     2.350000      0.0000000000   +/-    0.0000000000
    15     2.450000      0.0000000000   +/-    0.0000000000
    16     2.550000      0.0000000000   +/-    0.0000000000
    17     2.650000      0.0000000000   +/-    0.0000000000
    18     2.750000      0.0000000000   +/-    0.0000000000
    19     2.850000      0.0000000000   +/-    0.0000000000
    20     2.950000      0.0000000000   +/-    0.0000000000
    21     3.050000      0.0000000000   +/-    0.0000000000
    22     3.150000      0.0000000000   +/-    0.0000000000
    23     3.250000      0.0000000000   +/-    0.0000000000
    24     3.350000      0.0000000000   +/-    0.0000000000
    25     3.450000      0.0000000000   +/-    0.0000000000
    26     3.550000      0.0000000000   +/-    0.0000000000
    27     3.650000      0.0000000000   +/-    0.0000000000
    28     3.750000      0.0000000000   +/-    0.0000000000
    29     3.850000      0.0000000000   +/-    0.0000000000
    30     3.950000      0.0000000000   +/-    0.0000000000
    31     4.050000      0.0000000000   +/-    0.0000000000
    32     4.150000      0.0000000000   +/-    0.0000000000
    33     4.250000      0.0000000000   +/-    0.0000000000
    34     4.350000      0.8996639542   +/-    0.0034974271
    35     4.450000      0.9947532756   +/-    0.0032058948
    36     4.550000      0.9198825328   +/-    0.0030236951
    37     4.650000      0.8584352160   +/-    0.0028973052
    38     4.750000      0.8090344994   +/-    0.0028103651
    39     4.850000      0.7719556131   +/-    0.0029282479
    40     4.950000      0.7462057618   +/-    0.0028536785
    41     5.050000      0.7304216840   +/-    0.0029421484
    42     5.150000      0.7242669384   +/-    0.0029860565
    43     5.250000      0.7274293148   +/-    0.0028816575
    44     5.350000      0.7387042283   +/-    0.0029740688
    45     5.450000      0.7573796105   +/-    0.0030778562
    46     5.550000      0.7827363426   +/-    0.0031954730
    47     5.650000      0.8131091662   +/-    0.0032140685
    48     5.750000      0.8473994211   +/-    0.0031530390
    49     5.850000      0.8840121362   +/-    0.0032656371
    50     5.950000      0.9215677905   +/-    0.0032457552
    51     6.050000      0.9585787501   +/-    0.0031701231
    52     6.150000      0.9935323031   +/-    0.0031324762
    53     6.250000      1.0246875641   +/-    0.0029048031
    54     6.350000      1.0518033194   +/-    0.0028581335
    55     6.450000      1.0735525534   +/-    0.0027817398
    56     6.550000      1.0892661651   +/-    0.0025520883
    57     6.650000      1.0986907515   +/-    0.0024696868
    58     6.750000      1.1022873295   +/-    0.0023393277
    59     6.850000      1.1004900343   +/-    0.0022006338
    60     6.950000      1.0933757833   +/-    0.0021023332
    61     7.050000      1.0826224464   +/-    0.0020884859
    62     7.150000      1.0682980985   +/-    0.0019928586
    63     7.250000      1.0513243042   +/-    0.0020424188
    64     7.350000      1.0330844849   +/-    0.0020573591
    65     7.450000      1.0143685710   +/-    0.0020543599
    66     7.550000      0.9955628864   +/-    0.0020616055
    67     7.650000      0.9777790946   +/-    0.0021032871
    68     7.750000      0.9615328783   +/-    0.0021190510
    69     7.850000      0.9474475490   +/-    0.0022067289
    70     7.950000      0.9356135430   +/-    0.0022723726
    71     8.050000      0.9264917830   +/-    0.0023197516
    72     8.150000      0.9197349012   +/-    0.0024620984
    73     8.250000      0.9160416583   +/-    0.0025080181
    74     8.350000      0.9148790750   +/-    0.0026075793
    75     8.450000      0.9162297227   +/-    0.0026233491
    76     8.550000      0.9198543150   +/-    0.0027651098
    77     8.650000      0.9253093689   +/-    0.0030227066
    78     8.750000      0.9324997556   +/-    0.0027715433
    79     8.850000      0.9405993356   +/-    0.0026840792
    80     8.950000      0.9496208725   +/-    0.0026004731
    81     9.050000      0.9588923871   +/-    0.0024890947
    82     9.150000      0.9679162169   +/-    0.0024085346
    83     9.250000      0.9767013677   +/-    0.0022731127
    84     9.350000      0.9846711077   +/-    0.0021367323
    85     9.450000      0.9916975642   +/-    0.0019865001
    86     9.550000      0.9975216583   +/-    0.0018947689
    87     9.650000      1.0017355483   +/-    0.0017240182
------------------------------------                                                                                    
I=   79   R / A=  8.850000                                                                                                  
             S / A       GET3(R,S,S)          one-stand.dev.
     9     1.850000      0.0000000000   +/-    0.0000000000
    10     1.950000      0.0000000000   +/-    0.0000000000
    11     2.050000      0.0000000000   +/-    0.0000000000
    12     2.150000      0.0000000000   +/-    0.0000000000
    13     2.250000      0.0000000000   +/-    0.0000000000
    14     2.350000      0.0000000000   +/-    0.0000000000
    15     2.450000      0.0000000000   +/-    0.0000000000
    16     2.550000      0.0000000000   +/-    0.0000000000
    17     2.650000      0.0000000000   +/-    0.0000000000
    18     2.750000      0.0000000000   +/-    0.0000000000
    19     2.850000      0.0000000000   +/-    0.0000000000
    20     2.950000      0.0000000000   +/-    0.0000000000
    21     3.050000      0.0000000000   +/-    0.0000000000
    22     3.150000      0.0000000000   +/-    0.0000000000
    23     3.250000      0.0000000000   +/-    0.0000000000
    24     3.350000      0.0000000000   +/-    0.0000000000
    25     3.450000      0.0000000000   +/-    0.0000000000
    26     3.550000      0.0000000000   +/-    0.0000000000
    27     3.650000      0.0000000000   +/-    0.0000000000
    28     3.750000      0.0000000000   +/-    0.0000000000
    29     3.850000      0.0000000000   +/-    0.0000000000
    30     3.950000      0.0000000000   +/-    0.0000000000
    31     4.050000      0.0000000000   +/-    0.0000000000
    32     4.150000      0.0000000000   +/-    0.0000000000
    33     4.250000      0.0000000000   +/-    0.0000000000
    34     4.350000      0.0000000000   +/-    0.0000000000
    35     4.450000      0.8288846849   +/-    0.0031501048
    36     4.550000      0.9267136608   +/-    0.0031040759
    37     4.650000      0.8668936605   +/-    0.0028132878
    38     4.750000      0.8180007362   +/-    0.0027393880
    39     4.850000      0.7804296034   +/-    0.0026879738
    40     4.950000      0.7536740108   +/-    0.0026500099
    41     5.050000      0.7372565006   +/-    0.0027842340
    42     5.150000      0.7304632580   +/-    0.0027960995
    43     5.250000      0.7331829595   +/-    0.0028738426
    44     5.350000      0.7439213433   +/-    0.0029844082
    45     5.450000      0.7625701771   +/-    0.0030253604
    46     5.550000      0.7879421786   +/-    0.0031059536
    47     5.650000      0.8182936816   +/-    0.0032355193
    48     5.750000      0.8530118285   +/-    0.0032179398
    49     5.850000      0.8901421233   +/-    0.0032618483
    50     5.950000      0.9283036239   +/-    0.0032784547
    51     6.050000      0.9660640023   +/-    0.0032185470
    52     6.150000      1.0014348704   +/-    0.0032588684
    53     6.250000      1.0333210689   +/-    0.0032419882
    54     6.350000      1.0607153504   +/-    0.0030740360
    55     6.450000      1.0827612934   +/-    0.0029576749
    56     6.550000      1.0985389459   +/-    0.0028406268
    57     6.650000      1.1081083994   +/-    0.0026803015
    58     6.750000      1.1116144011   +/-    0.0025645888
    59     6.850000      1.1095896203   +/-    0.0023395858
    60     6.950000      1.1025439930   +/-    0.0023104279
    61     7.050000      1.0912308016   +/-    0.0021648352
    62     7.150000      1.0764077023   +/-    0.0021579702
    63     7.250000      1.0592738352   +/-    0.0020542425
    64     7.350000      1.0405970625   +/-    0.0019890018
    65     7.450000      1.0214312182   +/-    0.0019332207
    66     7.550000      1.0025361123   +/-    0.0019638529
    67     7.650000      0.9844861163   +/-    0.0019758921
    68     7.750000      0.9681448780   +/-    0.0019679917
    69     7.850000      0.9539567402   +/-    0.0020589604
    70     7.950000      0.9421013820   +/-    0.0021053843
    71     8.050000      0.9329004380   +/-    0.0021509422
    72     8.150000      0.9265910390   +/-    0.0022495273
    73     8.250000      0.9228595971   +/-    0.0023006045
    74     8.350000      0.9219320902   +/-    0.0023874319
    75     8.450000      0.9232958625   +/-    0.0025372544
    76     8.550000      0.9272517658   +/-    0.0025528809
    77     8.650000      0.9329112035   +/-    0.0026678380
    78     8.750000      0.9400755357   +/-    0.0027803236
    79     8.850000      0.9483397993   +/-    0.0031155407
    80     8.950000      0.9575013881   +/-    0.0027858555
    81     9.050000      0.9668560057   +/-    0.0026810072
    82     9.150000      0.9763912263   +/-    0.0026271378
    83     9.250000      0.9851236231   +/-    0.0025256471
    84     9.350000      0.9929481964   +/-    0.0023924447
    85     9.450000      0.9999263896   +/-    0.0022374498
    86     9.550000      1.0057389537   +/-    0.0021156160
    87     9.650000      1.0100452544   +/-    0.0019515167
-------------------------                                                                                               
I=   81   R / A=  9.050000                                                                                                  
             S / A       GET3(R,S,S)          one-stand.dev.
     9     1.850000      0.0000000000   +/-    0.0000000000
    10     1.950000      0.0000000000   +/-    0.0000000000
    11     2.050000      0.0000000000   +/-    0.0000000000
    12     2.150000      0.0000000000   +/-    0.0000000000
    13     2.250000      0.0000000000   +/-    0.0000000000
    14     2.350000      0.0000000000   +/-    0.0000000000
    15     2.450000      0.0000000000   +/-    0.0000000000
    16     2.550000      0.0000000000   +/-    0.0000000000
    17     2.650000      0.0000000000   +/-    0.0000000000
    18     2.750000      0.0000000000   +/-    0.0000000000
    19     2.850000      0.0000000000   +/-    0.0000000000
    20     2.950000      0.0000000000   +/-    0.0000000000
    21     3.050000      0.0000000000   +/-    0.0000000000
    22     3.150000      0.0000000000   +/-    0.0000000000
    23     3.250000      0.0000000000   +/-    0.0000000000
    24     3.350000      0.0000000000   +/-    0.0000000000
    25     3.450000      0.0000000000   +/-    0.0000000000
    26     3.550000      0.0000000000   +/-    0.0000000000
    27     3.650000      0.0000000000   +/-    0.0000000000
    28     3.750000      0.0000000000   +/-    0.0000000000
    29     3.850000      0.0000000000   +/-    0.0000000000
    30     3.950000      0.0000000000   +/-    0.0000000000
    31     4.050000      0.0000000000   +/-    0.0000000000
    32     4.150000      0.0000000000   +/-    0.0000000000
    33     4.250000      0.0000000000   +/-    0.0000000000
    34     4.350000      0.0000000000   +/-    0.0000000000
    35     4.450000      0.0000000000   +/-    0.0000000000
    36     4.550000      0.7699452916   +/-    0.0029661882
    37     4.650000      0.8715774397   +/-    0.0029279487
    38     4.750000      0.8258278621   +/-    0.0027230821
    39     4.850000      0.7893084170   +/-    0.0025890360
    40     4.950000      0.7628259425   +/-    0.0025515461
    41     5.050000      0.7462893388   +/-    0.0025630033
    42     5.150000      0.7390817329   +/-    0.0026435746
    43     5.250000      0.7410872009   +/-    0.0028042297
    44     5.350000      0.7517315481   +/-    0.0028431422
    45     5.450000      0.7699601807   +/-    0.0029592196
    46     5.550000      0.7950243629   +/-    0.0030668059
    47     5.650000      0.8256272553   +/-    0.0030937834
    48     5.750000      0.8603195828   +/-    0.0032359145
    49     5.850000      0.8978592722   +/-    0.0032657779
    50     5.950000      0.9363967985   +/-    0.0033511484
    51     6.050000      0.9748111917   +/-    0.0032570257
    52     6.150000      1.0107919828   +/-    0.0033726949
    53     6.250000      1.0432142746   +/-    0.0031837801
    54     6.350000      1.0707832085   +/-    0.0032208549
    55     6.450000      1.0929801486   +/-    0.0031806219
    56     6.550000      1.1089093066   +/-    0.0030082463
    57     6.650000      1.1185380232   +/-    0.0029335366
    58     6.750000      1.1220897945   +/-    0.0028281157
    59     6.850000      1.1200816958   +/-    0.0026406450
    60     6.950000      1.1127269920   +/-    0.0025073992
    61     7.050000      1.1009587464   +/-    0.0023712068
    62     7.150000      1.0860786126   +/-    0.0022785584
    63     7.250000      1.0684752838   +/-    0.0021542394
    64     7.350000      1.0495490065   +/-    0.0020804169
    65     7.450000      1.0299901473   +/-    0.0019447832
    66     7.550000      1.0109274461   +/-    0.0019474686
    67     7.650000      0.9928693040   +/-    0.0019553492
    68     7.750000      0.9763562227   +/-    0.0018640330
    69     7.850000      0.9621907404   +/-    0.0019176862
    70     7.950000      0.9501285564   +/-    0.0019660314
    71     8.050000      0.9410962522   +/-    0.0019933489
    72     8.150000      0.9346090250   +/-    0.0020427346
    73     8.250000      0.9311655789   +/-    0.0021333769
    74     8.350000      0.9301960776   +/-    0.0021545320
    75     8.450000      0.9318514817   +/-    0.0023124707
    76     8.550000      0.9359691464   +/-    0.0023744295
    77     8.650000      0.9417619472   +/-    0.0025022240
    78     8.750000      0.9491360730   +/-    0.0026057341
    79     8.850000      0.9576290073   +/-    0.0026463380
    80     8.950000      0.9666953046   +/-    0.0027076978
    81     9.050000      0.9760507240   +/-    0.0029632557
    82     9.150000      0.9855713916   +/-    0.0027389451
    83     9.250000      0.9944496382   +/-    0.0026760874
    84     9.350000      1.0026382991   +/-    0.0025216988
    85     9.450000      1.0095955394   +/-    0.0024633858
    86     9.550000      1.0151534660   +/-    0.0023467800
    87     9.650000      1.0196175079   +/-    0.0021442357
------------------------------                                                                                          
I=   83   R / A=  9.250000                                                                                                  
             S / A       GET3(R,S,S)          one-stand.dev.
     9     1.850000      0.0000000000   +/-    0.0000000000
    10     1.950000      0.0000000000   +/-    0.0000000000
    11     2.050000      0.0000000000   +/-    0.0000000000
    12     2.150000      0.0000000000   +/-    0.0000000000
    13     2.250000      0.0000000000   +/-    0.0000000000
    14     2.350000      0.0000000000   +/-    0.0000000000
    15     2.450000      0.0000000000   +/-    0.0000000000
    16     2.550000      0.0000000000   +/-    0.0000000000
    17     2.650000      0.0000000000   +/-    0.0000000000
    18     2.750000      0.0000000000   +/-    0.0000000000
    19     2.850000      0.0000000000   +/-    0.0000000000
    20     2.950000      0.0000000000   +/-    0.0000000000
    21     3.050000      0.0000000000   +/-    0.0000000000
    22     3.150000      0.0000000000   +/-    0.0000000000
    23     3.250000      0.0000000000   +/-    0.0000000000
    24     3.350000      0.0000000000   +/-    0.0000000000
    25     3.450000      0.0000000000   +/-    0.0000000000
    26     3.550000      0.0000000000   +/-    0.0000000000
    27     3.650000      0.0000000000   +/-    0.0000000000
    28     3.750000      0.0000000000   +/-    0.0000000000
    29     3.850000      0.0000000000   +/-    0.0000000000
    30     3.950000      0.0000000000   +/-    0.0000000000
    31     4.050000      0.0000000000   +/-    0.0000000000
    32     4.150000      0.0000000000   +/-    0.0000000000
    33     4.250000      0.0000000000   +/-    0.0000000000
    34     4.350000      0.0000000000   +/-    0.0000000000
    35     4.450000      0.0000000000   +/-    0.0000000000
    36     4.550000      0.0000000000   +/-    0.0000000000
    37     4.650000      0.7223990374   +/-    0.0028536176
    38     4.750000      0.8282424751   +/-    0.0027565204
    39     4.850000      0.7957365886   +/-    0.0025305342
    40     4.950000      0.7708195392   +/-    0.0024881383
    41     5.050000      0.7549322347   +/-    0.0024978794
    42     5.150000      0.7480003304   +/-    0.0025747696
    43     5.250000      0.7500977456   +/-    0.0026148431
    44     5.350000      0.7602838710   +/-    0.0027419312
    45     5.450000      0.7784635762   +/-    0.0028025495
    46     5.550000      0.8033935331   +/-    0.0029591133
    47     5.650000      0.8341039345   +/-    0.0029659784
    48     5.750000      0.8686708771   +/-    0.0031129594
    49     5.850000      0.9064142496   +/-    0.0032231591
    50     5.950000      0.9451476570   +/-    0.0032238276
    51     6.050000      0.9834039466   +/-    0.0033176654
    52     6.150000      1.0194749819   +/-    0.0031989022
    53     6.250000      1.0523268129   +/-    0.0033184053
    54     6.350000      1.0801017623   +/-    0.0032537641
    55     6.450000      1.1026554995   +/-    0.0031517436
    56     6.550000      1.1188996046   +/-    0.0031746203
    57     6.650000      1.1284032233   +/-    0.0030542163
    58     6.750000      1.1317449354   +/-    0.0030091253
    59     6.850000      1.1298663335   +/-    0.0028519229
    60     6.950000      1.1223150054   +/-    0.0027521535
    61     7.050000      1.1106200829   +/-    0.0026283545
    62     7.150000      1.0956077426   +/-    0.0024883204
    63     7.250000      1.0777097273   +/-    0.0023959711
    64     7.350000      1.0585257360   +/-    0.0022062131
    65     7.450000      1.0388422177   +/-    0.0020710728
    66     7.550000      1.0194039350   +/-    0.0019664391
    67     7.650000      1.0013472400   +/-    0.0019404073
    68     7.750000      0.9846889330   +/-    0.0018472683
    69     7.850000      0.9705030310   +/-    0.0018270249
    70     7.950000      0.9584323274   +/-    0.0018731018
    71     8.050000      0.9493764120   +/-    0.0018553846
    72     8.150000      0.9428644124   +/-    0.0018585979
    73     8.250000      0.9395250032   +/-    0.0019200047
    74     8.350000      0.9388142434   +/-    0.0019767368
    75     8.450000      0.9404238132   +/-    0.0020955645
    76     8.550000      0.9444656414   +/-    0.0021916575
    77     8.650000      0.9504553379   +/-    0.0023132832
    78     8.750000      0.9579026746   +/-    0.0023833621
    79     8.850000      0.9665380345   +/-    0.0024795112
    80     8.950000      0.9760146916   +/-    0.0025726656
    81     9.050000      0.9854314234   +/-    0.0026083822
    82     9.150000      0.9947661865   +/-    0.0026800708
    83     9.250000      1.0041350288   +/-    0.0029461318
    84     9.350000      1.0118898684   +/-    0.0026934265
    85     9.450000      1.0187191954   +/-    0.0026803661
    86     9.550000      1.0245798656   +/-    0.0025906755
    87     9.650000      1.0288146523   +/-    0.0024715508
----------------------------------                                                                                      
I=   85   R / A=  9.450000                                                                                                  
             S / A       GET3(R,S,S)          one-stand.dev.
     9     1.850000      0.0000000000   +/-    0.0000000000
    10     1.950000      0.0000000000   +/-    0.0000000000
    11     2.050000      0.0000000000   +/-    0.0000000000
    12     2.150000      0.0000000000   +/-    0.0000000000
    13     2.250000      0.0000000000   +/-    0.0000000000
    14     2.350000      0.0000000000   +/-    0.0000000000
    15     2.450000      0.0000000000   +/-    0.0000000000
    16     2.550000      0.0000000000   +/-    0.0000000000
    17     2.650000      0.0000000000   +/-    0.0000000000
    18     2.750000      0.0000000000   +/-    0.0000000000
    19     2.850000      0.0000000000   +/-    0.0000000000
    20     2.950000      0.0000000000   +/-    0.0000000000
    21     3.050000      0.0000000000   +/-    0.0000000000
    22     3.150000      0.0000000000   +/-    0.0000000000
    23     3.250000      0.0000000000   +/-    0.0000000000
    24     3.350000      0.0000000000   +/-    0.0000000000
    25     3.450000      0.0000000000   +/-    0.0000000000
    26     3.550000      0.0000000000   +/-    0.0000000000
    27     3.650000      0.0000000000   +/-    0.0000000000
    28     3.750000      0.0000000000   +/-    0.0000000000
    29     3.850000      0.0000000000   +/-    0.0000000000
    30     3.950000      0.0000000000   +/-    0.0000000000
    31     4.050000      0.0000000000   +/-    0.0000000000
    32     4.150000      0.0000000000   +/-    0.0000000000
    33     4.250000      0.0000000000   +/-    0.0000000000
    34     4.350000      0.0000000000   +/-    0.0000000000
    35     4.450000      0.0000000000   +/-    0.0000000000
    36     4.550000      0.0000000000   +/-    0.0000000000
    37     4.650000      0.0000000000   +/-    0.0000000000
    38     4.750000      0.6847743396   +/-    0.0026164046
    39     4.850000      0.7954843887   +/-    0.0027132519
    40     4.950000      0.7748499370   +/-    0.0024210380
    41     5.050000      0.7610619236   +/-    0.0024390853
    42     5.150000      0.7552707421   +/-    0.0024937423
    43     5.250000      0.7577877141   +/-    0.0024971471
    44     5.350000      0.7684635245   +/-    0.0025490847
    45     5.450000      0.7864433821   +/-    0.0026672989
    46     5.550000      0.8113530948   +/-    0.0027161269
    47     5.650000      0.8416277912   +/-    0.0028618429
    48     5.750000      0.8765092716   +/-    0.0030001728
    49     5.850000      0.9139475018   +/-    0.0030666870
    50     5.950000      0.9527003101   +/-    0.0031383417
    51     6.050000      0.9909299381   +/-    0.0031335248
    52     6.150000      1.0271576779   +/-    0.0032313329
    53     6.250000      1.0599763176   +/-    0.0032554749
    54     6.350000      1.0881043511   +/-    0.0033314032
    55     6.450000      1.1104643888   +/-    0.0032187318
    56     6.550000      1.1266369556   +/-    0.0031730312
    57     6.650000      1.1362903070   +/-    0.0031717969
    58     6.750000      1.1398791622   +/-    0.0031229853
    59     6.850000      1.1375077902   +/-    0.0030787155
    60     6.950000      1.1300681236   +/-    0.0029926092
    61     7.050000      1.1183948771   +/-    0.0028538963
    62     7.150000      1.1029417992   +/-    0.0026418728
    63     7.250000      1.0851215627   +/-    0.0024922466
    64     7.350000      1.0658230344   +/-    0.0024287501
    65     7.450000      1.0462527640   +/-    0.0022266411
    66     7.550000      1.0268132395   +/-    0.0021259805
    67     7.650000      1.0083649442   +/-    0.0020338676
    68     7.750000      0.9917974187   +/-    0.0018591019
    69     7.850000      0.9774883739   +/-    0.0018023823
    70     7.950000      0.9655763395   +/-    0.0017166775
    71     8.050000      0.9565171267   +/-    0.0017516618
    72     8.150000      0.9500041059   +/-    0.0017604271
    73     8.250000      0.9466267643   +/-    0.0017996270
    74     8.350000      0.9458263496   +/-    0.0018522826
    75     8.450000      0.9475781767   +/-    0.0018990752
    76     8.550000      0.9517593111   +/-    0.0020020209
    77     8.650000      0.9576812466   +/-    0.0020972790
    78     8.750000      0.9652087048   +/-    0.0022055009
    79     8.850000      0.9739652893   +/-    0.0022745981
    80     8.950000      0.9833231437   +/-    0.0023787103
    81     9.050000      0.9927663784   +/-    0.0024638459
    82     9.150000      1.0022356257   +/-    0.0025604345
    83     9.250000      1.0112557268   +/-    0.0026062253
    84     9.350000      1.0196125245   +/-    0.0027088355
    85     9.450000      1.0264476175   +/-    0.0029857450
    86     9.550000      1.0321767127   +/-    0.0027173657
    87     9.650000      1.0363717284   +/-    0.0025705333
---------------------------------------                                                                                 
I=   87   R / A=  9.650000                                                                                                  
             S / A       GET3(R,S,S)          one-stand.dev.
     9     1.850000      0.0000000000   +/-    0.0000000000
    10     1.950000      0.0000000000   +/-    0.0000000000
    11     2.050000      0.0000000000   +/-    0.0000000000
    12     2.150000      0.0000000000   +/-    0.0000000000
    13     2.250000      0.0000000000   +/-    0.0000000000
    14     2.350000      0.0000000000   +/-    0.0000000000
    15     2.450000      0.0000000000   +/-    0.0000000000
    16     2.550000      0.0000000000   +/-    0.0000000000
    17     2.650000      0.0000000000   +/-    0.0000000000
    18     2.750000      0.0000000000   +/-    0.0000000000
    19     2.850000      0.0000000000   +/-    0.0000000000
    20     2.950000      0.0000000000   +/-    0.0000000000
    21     3.050000      0.0000000000   +/-    0.0000000000
    22     3.150000      0.0000000000   +/-    0.0000000000
    23     3.250000      0.0000000000   +/-    0.0000000000
    24     3.350000      0.0000000000   +/-    0.0000000000
    25     3.450000      0.0000000000   +/-    0.0000000000
    26     3.550000      0.0000000000   +/-    0.0000000000
    27     3.650000      0.0000000000   +/-    0.0000000000
    28     3.750000      0.0000000000   +/-    0.0000000000
    29     3.850000      0.0000000000   +/-    0.0000000000
    30     3.950000      0.0000000000   +/-    0.0000000000
    31     4.050000      0.0000000000   +/-    0.0000000000
    32     4.150000      0.0000000000   +/-    0.0000000000
    33     4.250000      0.0000000000   +/-    0.0000000000
    34     4.350000      0.0000000000   +/-    0.0000000000
    35     4.450000      0.0000000000   +/-    0.0000000000
    36     4.550000      0.0000000000   +/-    0.0000000000
    37     4.650000      0.0000000000   +/-    0.0000000000
    38     4.750000      0.0000000000   +/-    0.0000000000
    39     4.850000      0.6568513601   +/-    0.0025733255
    40     4.950000      0.7722933275   +/-    0.0025601556
    41     5.050000      0.7624389650   +/-    0.0024091379
    42     5.150000      0.7591303860   +/-    0.0024334223
    43     5.250000      0.7628182636   +/-    0.0025206836
    44     5.350000      0.7740919866   +/-    0.0024929910
    45     5.450000      0.7927377648   +/-    0.0025343594
    46     5.550000      0.8175156315   +/-    0.0025982386
    47     5.650000      0.8480779831   +/-    0.0027720835
    48     5.750000      0.8829144268   +/-    0.0028630176
    49     5.850000      0.9200486914   +/-    0.0028902885
    50     5.950000      0.9586284007   +/-    0.0029692829
    51     6.050000      0.9966567278   +/-    0.0030956668
    52     6.150000      1.0324190489   +/-    0.0030374768
    53     6.250000      1.0654709226   +/-    0.0031427099
    54     6.350000      1.0931892022   +/-    0.0030829926
    55     6.450000      1.1155620969   +/-    0.0031214696
    56     6.550000      1.1316566750   +/-    0.0032069230
    57     6.650000      1.1414547398   +/-    0.0032593068
    58     6.750000      1.1446182390   +/-    0.0032195942
    59     6.850000      1.1423424558   +/-    0.0031393374
    60     6.950000      1.1351189905   +/-    0.0031443833
    61     7.050000      1.1233246317   +/-    0.0030617118
    62     7.150000      1.1077971823   +/-    0.0029103650
    63     7.250000      1.0899968012   +/-    0.0028110207
    64     7.350000      1.0707239041   +/-    0.0026483607
    65     7.450000      1.0509717961   +/-    0.0024837490
    66     7.550000      1.0316265510   +/-    0.0022910851
    67     7.650000      1.0134477119   +/-    0.0021525170
    68     7.750000      0.9969049046   +/-    0.0020500686
    69     7.850000      0.9823466744   +/-    0.0019040373
    70     7.950000      0.9706830690   +/-    0.0018557329
    71     8.050000      0.9614416578   +/-    0.0017499956
    72     8.150000      0.9550843175   +/-    0.0017283880
    73     8.250000      0.9517049203   +/-    0.0016880895
    74     8.350000      0.9511773305   +/-    0.0017340791
    75     8.450000      0.9526805743   +/-    0.0017088665
    76     8.550000      0.9570323445   +/-    0.0018405840
    77     8.650000      0.9629107493   +/-    0.0018376213
    78     8.750000      0.9703388537   +/-    0.0019613210
    79     8.850000      0.9790242400   +/-    0.0020313343
    80     8.950000      0.9882891539   +/-    0.0021132000
    81     9.050000      0.9979657451   +/-    0.0023005895
    82     9.150000      1.0075006970   +/-    0.0023023173
    83     9.250000      1.0162806934   +/-    0.0024293374
    84     9.350000      1.0243608920   +/-    0.0025166788
    85     9.450000      1.0315582356   +/-    0.0025728525
    86     9.550000      1.0371276686   +/-    0.0026441806
    87     9.650000      1.0415877297   +/-    0.0029821545
------------------------------------------------------------------                                                                                         
